# Supplementary material for: DNA methylation-based chromatin compartments and ChIP-seq profiles reveal transcriptional drivers of prostate carcinogenesis
Source: Genome Med. 2017 Jun 7;9:54. doi: 10.1186/s13073-017-0443-z (PMC5463361; doi:10.1186/s13073-017-0443-z)
Supplement: Supplementary file 1 — Table of open/closed compartment calls for PRAD tumours in 100-kb genomic windows. (TXT 1267 kb) [file 13073_2017_443_MOESM1_ESM.txt]

seqnames	start	end	width	strand	pc	compartment
chr1	1	100000	100000	*	0.216007755157886	closed
chr1	500001	600000	100000	*	0.668898647685512	closed
chr1	600001	700000	100000	*	0.66836917244898	closed
chr1	700001	800000	100000	*	0.648003243502909	closed
chr1	800001	900000	100000	*	0.242102106536272	closed
chr1	900001	1000000	100000	*	-0.0928492684113439	open
chr1	1000001	1100000	100000	*	-0.410696387497613	open
chr1	1100001	1200000	100000	*	-0.462306515290989	open
chr1	1200001	1300000	100000	*	-0.327131746676675	open
chr1	1300001	1400000	100000	*	-0.130798310805771	open
chr1	1400001	1500000	100000	*	0.0341327875321616	closed
chr1	1500001	1600000	100000	*	0.0192143544198432	closed
chr1	1600001	1700000	100000	*	-0.00378005740451989	open
chr1	1700001	1800000	100000	*	-0.142548762335122	open
chr1	1800001	1900000	100000	*	-0.239146299727003	open
chr1	1900001	2000000	100000	*	-0.322158473909355	open
chr1	2000001	2100000	100000	*	-0.434156699708043	open
chr1	2100001	2200000	100000	*	-0.451802050702489	open
chr1	2200001	2300000	100000	*	-0.476882477984965	open
chr1	2300001	2400000	100000	*	-0.461488869866059	open
chr1	2400001	2500000	100000	*	-0.202544265184255	open
chr1	2500001	2600000	100000	*	0.162824383698708	closed
chr1	2600001	2700000	100000	*	0.689672474210968	closed
chr1	2700001	2800000	100000	*	1.41143699581923	closed
chr1	2800001	2900000	100000	*	1.86672576454441	closed
chr1	2900001	3000000	100000	*	2.16888090502644	closed
chr1	3000001	3100000	100000	*	2.24110140682946	closed
chr1	3100001	3200000	100000	*	1.88344661226835	closed
chr1	3200001	3300000	100000	*	1.44695148136907	closed
chr1	3300001	3400000	100000	*	0.903574902257401	closed
chr1	3400001	3500000	100000	*	0.319353989916293	closed
chr1	3500001	3600000	100000	*	0.0107217396011999	closed
chr1	3600001	3700000	100000	*	-0.096988401619555	open
chr1	3700001	3800000	100000	*	0.0806196636670983	closed
chr1	3800001	3900000	100000	*	0.596781093330307	closed
chr1	4000001	4100000	100000	*	1.25550154250734	closed
chr1	4100001	4200000	100000	*	1.93829553248628	closed
chr1	4200001	4300000	100000	*	2.40478977251176	closed
chr1	4300001	4400000	100000	*	2.62129981417066	closed
chr1	4400001	4500000	100000	*	2.5623627708251	closed
chr1	4500001	4600000	100000	*	2.35700323190297	closed
chr1	4600001	4700000	100000	*	2.2598802074176	closed
chr1	4700001	4800000	100000	*	2.18417111084003	closed
chr1	4800001	4900000	100000	*	2.28937216954891	closed
chr1	4900001	5000000	100000	*	2.50487582529834	closed
chr1	5000001	5100000	100000	*	2.61833613410149	closed
chr1	5100001	5200000	100000	*	2.712009362521	closed
chr1	5200001	5300000	100000	*	2.65143113472735	closed
chr1	5300001	5400000	100000	*	2.5052982195713	closed
chr1	5400001	5500000	100000	*	2.43247066556662	closed
chr1	5500001	5600000	100000	*	2.30510936303989	closed
chr1	5600001	5700000	100000	*	2.24099256664148	closed
chr1	5700001	5800000	100000	*	2.01454613655692	closed
chr1	5800001	5900000	100000	*	1.59228523871166	closed
chr1	5900001	6000000	100000	*	1.18262831666376	closed
chr1	6000001	6100000	100000	*	0.614210923010583	closed
chr1	6100001	6200000	100000	*	0.22202956622436	closed
chr1	6200001	6300000	100000	*	-0.0937585485743953	open
chr1	6300001	6400000	100000	*	-0.410552640857579	open
chr1	6400001	6500000	100000	*	-0.632160388042933	open
chr1	6500001	6600000	100000	*	-0.777869482334774	open
chr1	6600001	6700000	100000	*	-0.743750967449347	open
chr1	6700001	6800000	100000	*	-0.661471499331176	open
chr1	6800001	6900000	100000	*	-0.414643278858661	open
chr1	6900001	7000000	100000	*	-0.160680982498318	open
chr1	7000001	7100000	100000	*	0.109962388097603	closed
chr1	7100001	7200000	100000	*	0.497737865113106	closed
chr1	7200001	7300000	100000	*	0.827272633440508	closed
chr1	7300001	7400000	100000	*	1.11240560576868	closed
chr1	7400001	7500000	100000	*	1.28707609738849	closed
chr1	7500001	7600000	100000	*	1.34587333274293	closed
chr1	7600001	7700000	100000	*	1.32466801536654	closed
chr1	7700001	7800000	100000	*	1.14684559300924	closed
chr1	7800001	7900000	100000	*	0.917590154702023	closed
chr1	7900001	8000000	100000	*	0.590142415027307	closed
chr1	8000001	8100000	100000	*	0.180932459839306	closed
chr1	8100001	8200000	100000	*	-0.124580697502557	open
chr1	8200001	8300000	100000	*	-0.386229072905563	open
chr1	8300001	8400000	100000	*	-0.540121500409859	open
chr1	8400001	8500000	100000	*	-0.516926163660055	open
chr1	8500001	8600000	100000	*	-0.431099605571743	open
chr1	8600001	8700000	100000	*	-0.356546907014735	open
chr1	8700001	8800000	100000	*	-0.251018625330597	open
chr1	8800001	8900000	100000	*	-0.232277092631917	open
chr1	8900001	9000000	100000	*	-0.304305259855443	open
chr1	9000001	9100000	100000	*	-0.438371023577713	open
chr1	9100001	9200000	100000	*	-0.626610800207769	open
chr1	9200001	9300000	100000	*	-0.853198969277709	open
chr1	9300001	9400000	100000	*	-1.04351994745013	open
chr1	9400001	9500000	100000	*	-1.08898533912059	open
chr1	9500001	9600000	100000	*	-1.06145581173562	open
chr1	9600001	9700000	100000	*	-0.899709968436082	open
chr1	9700001	9800000	100000	*	-0.705446567195264	open
chr1	9800001	9900000	100000	*	-0.555342651592223	open
chr1	9900001	10000000	100000	*	-0.5068871906094	open
chr1	10000001	10100000	100000	*	-0.560821761013693	open
chr1	10100001	10200000	100000	*	-0.582180434952981	open
chr1	10200001	10300000	100000	*	-0.614730848698828	open
chr1	10300001	10400000	100000	*	-0.593547375079406	open
chr1	10400001	10500000	100000	*	-0.553191551053139	open
chr1	10500001	10600000	100000	*	-0.512763661725804	open
chr1	10600001	10700000	100000	*	-0.454849158700919	open
chr1	10700001	10800000	100000	*	-0.424154422455148	open
chr1	10800001	10900000	100000	*	-0.341265266049374	open
chr1	10900001	11000000	100000	*	-0.342349006554587	open
chr1	11000001	11100000	100000	*	-0.363450898603455	open
chr1	11100001	11200000	100000	*	-0.341240042228855	open
chr1	11200001	11300000	100000	*	-0.390907921973393	open
chr1	11300001	11400000	100000	*	-0.509635837048777	open
chr1	11400001	11500000	100000	*	-0.652483590276617	open
chr1	11500001	11600000	100000	*	-0.806237185794806	open
chr1	11600001	11700000	100000	*	-0.907108462097745	open
chr1	11700001	11800000	100000	*	-0.856990098692153	open
chr1	11800001	11900000	100000	*	-0.784106403962006	open
chr1	11900001	12000000	100000	*	-0.646631833060632	open
chr1	12000001	12100000	100000	*	-0.521443500567388	open
chr1	12100001	12200000	100000	*	-0.445777806559803	open
chr1	12200001	12300000	100000	*	-0.408303471877437	open
chr1	12300001	12400000	100000	*	-0.543393226669115	open
chr1	12400001	12500000	100000	*	-0.740679270477874	open
chr1	12500001	12600000	100000	*	-0.783971061128931	open
chr1	12600001	12700000	100000	*	-0.504340688378867	open
chr1	12700001	12800000	100000	*	0.146984429797938	closed
chr1	12800001	12900000	100000	*	1.08811157969532	closed
chr1	12900001	13000000	100000	*	1.96101067815366	closed
chr1	13000001	13100000	100000	*	2.56723639001745	closed
chr1	13100001	13200000	100000	*	2.86680464823	closed
chr1	13400001	13500000	100000	*	2.93197872271527	closed
chr1	13500001	13600000	100000	*	2.89685297974645	closed
chr1	13700001	13800000	100000	*	2.73622693095624	closed
chr1	13800001	13900000	100000	*	2.45834740870026	closed
chr1	13900001	14000000	100000	*	1.9560711252954	closed
chr1	14000001	14100000	100000	*	1.34252460244801	closed
chr1	14100001	14200000	100000	*	0.724099301623808	closed
chr1	14200001	14300000	100000	*	0.24170539937966	closed
chr1	14300001	14400000	100000	*	-0.0677504322835262	open
chr1	14400001	14500000	100000	*	-0.361427458057411	open
chr1	14500001	14600000	100000	*	-0.543485506199194	open
chr1	14600001	14700000	100000	*	-0.768939784052403	open
chr1	14700001	14800000	100000	*	-0.914762761645621	open
chr1	14800001	14900000	100000	*	-0.904260896015749	open
chr1	14900001	15000000	100000	*	-0.868930534267901	open
chr1	15000001	15100000	100000	*	-0.745441200125004	open
chr1	15100001	15200000	100000	*	-0.634584810135973	open
chr1	15200001	15300000	100000	*	-0.548885138750865	open
chr1	15300001	15400000	100000	*	-0.528556694609234	open
chr1	15400001	15500000	100000	*	-0.520486436994119	open
chr1	15500001	15600000	100000	*	-0.49272345420524	open
chr1	15600001	15700000	100000	*	-0.484127123152877	open
chr1	15700001	15800000	100000	*	-0.403028402998664	open
chr1	15800001	15900000	100000	*	-0.40351216365091	open
chr1	15900001	16000000	100000	*	-0.438064695769938	open
chr1	16000001	16100000	100000	*	-0.44758298650602	open
chr1	16100001	16200000	100000	*	-0.511104216460811	open
chr1	16200001	16300000	100000	*	-0.458738800690825	open
chr1	16300001	16400000	100000	*	-0.453484617114978	open
chr1	16400001	16500000	100000	*	-0.609965302772187	open
chr1	16500001	16600000	100000	*	-0.788147681179929	open
chr1	16600001	16700000	100000	*	-1.03818182661999	open
chr1	16700001	16800000	100000	*	-1.21641971781393	open
chr1	16800001	16900000	100000	*	-1.15328974421214	open
chr1	16900001	17000000	100000	*	-1.0624507202802	open
chr1	17000001	17100000	100000	*	-0.920104968304693	open
chr1	17200001	17300000	100000	*	-0.826220250555258	open
chr1	17300001	17400000	100000	*	-0.770957053525427	open
chr1	17400001	17500000	100000	*	-0.620878642943295	open
chr1	17500001	17600000	100000	*	-0.515844168358934	open
chr1	17600001	17700000	100000	*	-0.431255550244353	open
chr1	17700001	17800000	100000	*	-0.518757071019033	open
chr1	17800001	17900000	100000	*	-0.725601354067233	open
chr1	17900001	18000000	100000	*	-0.82115596684906	open
chr1	18000001	18100000	100000	*	-0.839151570637446	open
chr1	18100001	18200000	100000	*	-0.685503527275565	open
chr1	18200001	18300000	100000	*	-0.477485332851459	open
chr1	18300001	18400000	100000	*	-0.459893673671152	open
chr1	18400001	18500000	100000	*	-0.523270863585792	open
chr1	18500001	18600000	100000	*	-0.756374129602522	open
chr1	18600001	18700000	100000	*	-1.04244822000972	open
chr1	18700001	18800000	100000	*	-1.17658220884347	open
chr1	18800001	18900000	100000	*	-1.18528794184337	open
chr1	18900001	19000000	100000	*	-0.928170759366864	open
chr1	19000001	19100000	100000	*	-0.643040709928028	open
chr1	19100001	19200000	100000	*	-0.475687629335965	open
chr1	19200001	19300000	100000	*	-0.44764411055393	open
chr1	19300001	19400000	100000	*	-0.617403906651062	open
chr1	19400001	19500000	100000	*	-0.756424012040403	open
chr1	19500001	19600000	100000	*	-0.872893089714186	open
chr1	19600001	19700000	100000	*	-0.988281413018169	open
chr1	19700001	19800000	100000	*	-1.18420750374955	open
chr1	19800001	19900000	100000	*	-1.38520322981977	open
chr1	19900001	20000000	100000	*	-1.48049719433528	open
chr1	20000001	20100000	100000	*	-1.36819724017728	open
chr1	20100001	20200000	100000	*	-1.0343185192591	open
chr1	20200001	20300000	100000	*	-0.687119366609069	open
chr1	20300001	20400000	100000	*	-0.388761763390518	open
chr1	20400001	20500000	100000	*	-0.350149605114461	open
chr1	20500001	20600000	100000	*	-0.459444888613813	open
chr1	20600001	20700000	100000	*	-0.566111383658112	open
chr1	20700001	20800000	100000	*	-0.689619196819413	open
chr1	20800001	20900000	100000	*	-0.643045142358405	open
chr1	20900001	21000000	100000	*	-0.425498191489106	open
chr1	21000001	21100000	100000	*	-0.189588124766188	open
chr1	21100001	21200000	100000	*	0.0117127605780962	closed
chr1	21200001	21300000	100000	*	0.143241418101167	closed
chr1	21300001	21400000	100000	*	0.0167302394996185	closed
chr1	21400001	21500000	100000	*	-0.239155210390417	open
chr1	21500001	21600000	100000	*	-0.496154510187239	open
chr1	21600001	21700000	100000	*	-0.755185357760978	open
chr1	21700001	21800000	100000	*	-0.8796926262502	open
chr1	21800001	21900000	100000	*	-0.835640093875996	open
chr1	21900001	22000000	100000	*	-0.753995747594366	open
chr1	22000001	22100000	100000	*	-0.69059705510633	open
chr1	22100001	22200000	100000	*	-0.594250940468306	open
chr1	22200001	22300000	100000	*	-0.67869760539454	open
chr1	22300001	22400000	100000	*	-0.730830085478848	open
chr1	22400001	22500000	100000	*	-0.795347157058979	open
chr1	22500001	22600000	100000	*	-0.851398928676704	open
chr1	22600001	22700000	100000	*	-0.787944361548486	open
chr1	22700001	22800000	100000	*	-0.718872062238067	open
chr1	22800001	22900000	100000	*	-0.509799476877552	open
chr1	22900001	23000000	100000	*	-0.399714447792991	open
chr1	23000001	23100000	100000	*	-0.310947871879978	open
chr1	23100001	23200000	100000	*	-0.237662093301354	open
chr1	23200001	23300000	100000	*	-0.28592231892315	open
chr1	23300001	23400000	100000	*	-0.244459015963294	open
chr1	23400001	23500000	100000	*	-0.180847101272212	open
chr1	23500001	23600000	100000	*	-0.213861095289089	open
chr1	23600001	23700000	100000	*	-0.251209978431915	open
chr1	23700001	23800000	100000	*	-0.297596313493743	open
chr1	23800001	23900000	100000	*	-0.341574770748524	open
chr1	23900001	24000000	100000	*	-0.27132501142708	open
chr1	24000001	24100000	100000	*	-0.0658907018514806	open
chr1	24100001	24200000	100000	*	0.0502391572404234	closed
chr1	24200001	24300000	100000	*	0.0846785392815027	closed
chr1	24300001	24400000	100000	*	0.0736664544456517	closed
chr1	24400001	24500000	100000	*	-0.16918697309678	open
chr1	24500001	24600000	100000	*	-0.284162267572227	open
chr1	24600001	24700000	100000	*	-0.345849383787914	open
chr1	24700001	24800000	100000	*	-0.413455608082986	open
chr1	24800001	24900000	100000	*	-0.353027060516399	open
chr1	24900001	25000000	100000	*	-0.390621080922553	open
chr1	25000001	25100000	100000	*	-0.435037630116829	open
chr1	25100001	25200000	100000	*	-0.485198792770502	open
chr1	25200001	25300000	100000	*	-0.49616291730639	open
chr1	25300001	25400000	100000	*	-0.471016273557822	open
chr1	25400001	25500000	100000	*	-0.422489663080761	open
chr1	25500001	25600000	100000	*	-0.376184959450913	open
chr1	25600001	25700000	100000	*	-0.406323102598041	open
chr1	25700001	25800000	100000	*	-0.469836524468298	open
chr1	25800001	25900000	100000	*	-0.547611404274446	open
chr1	25900001	26000000	100000	*	-0.593548415697192	open
chr1	26000001	26100000	100000	*	-0.603024693883061	open
chr1	26100001	26200000	100000	*	-0.629793287076789	open
chr1	26200001	26300000	100000	*	-0.618523778152186	open
chr1	26300001	26400000	100000	*	-0.635366588262112	open
chr1	26400001	26500000	100000	*	-0.605283175722145	open
chr1	26500001	26600000	100000	*	-0.396241433645287	open
chr1	26600001	26700000	100000	*	-0.287533589194501	open
chr1	26700001	26800000	100000	*	-0.15747250120937	open
chr1	26800001	26900000	100000	*	-0.0909287008077436	open
chr1	26900001	27000000	100000	*	-0.244784333274928	open
chr1	27000001	27100000	100000	*	-0.311359360636345	open
chr1	27100001	27200000	100000	*	-0.347712086715852	open
chr1	27200001	27300000	100000	*	-0.448612739010806	open
chr1	27300001	27400000	100000	*	-0.382887097479436	open
chr1	27400001	27500000	100000	*	-0.29773694549403	open
chr1	27500001	27600000	100000	*	-0.309711190061953	open
chr1	27600001	27700000	100000	*	-0.246035721562414	open
chr1	27700001	27800000	100000	*	-0.311488882135008	open
chr1	27800001	27900000	100000	*	-0.442567236607068	open
chr1	27900001	28000000	100000	*	-0.482804375125588	open
chr1	28000001	28100000	100000	*	-0.450521316016331	open
chr1	28100001	28200000	100000	*	-0.288597706086295	open
chr1	28200001	28300000	100000	*	-0.0959753638939379	open
chr1	28300001	28400000	100000	*	0.0213892360944882	closed
chr1	28400001	28500000	100000	*	0.0912532851670477	closed
chr1	28500001	28600000	100000	*	0.0454794896991629	closed
chr1	28600001	28700000	100000	*	-0.0324444180107715	open
chr1	28700001	28800000	100000	*	-0.0444950061566715	open
chr1	28800001	28900000	100000	*	-0.0614938439384915	open
chr1	28900001	29000000	100000	*	-0.107353812267324	open
chr1	29000001	29100000	100000	*	-0.127028671199225	open
chr1	29200001	29300000	100000	*	-0.175966335719489	open
chr1	29300001	29400000	100000	*	-0.27710073560561	open
chr1	29400001	29500000	100000	*	-0.24143706375458	open
chr1	29500001	29600000	100000	*	-0.114277249121514	open
chr1	29600001	29700000	100000	*	0.218616624404322	closed
chr1	29700001	29800000	100000	*	0.733367501305132	closed
chr1	29800001	29900000	100000	*	1.19508452881114	closed
chr1	30000001	30100000	100000	*	1.51208575725655	closed
chr1	30100001	30200000	100000	*	1.60101408468776	closed
chr1	30200001	30300000	100000	*	1.54646387427816	closed
chr1	30300001	30400000	100000	*	1.49812806275459	closed
chr1	30400001	30500000	100000	*	1.58931746695427	closed
chr1	30500001	30600000	100000	*	1.67020555686657	closed
chr1	30700001	30800000	100000	*	1.81396961829259	closed
chr1	30800001	30900000	100000	*	2.00846987986219	closed
chr1	30900001	31000000	100000	*	1.98462756594746	closed
chr1	31000001	31100000	100000	*	1.89814718117869	closed
chr1	31100001	31200000	100000	*	1.50458347930589	closed
chr1	31200001	31300000	100000	*	0.857669730330258	closed
chr1	31300001	31400000	100000	*	0.285767357814616	closed
chr1	31400001	31500000	100000	*	-0.19398793990619	open
chr1	31500001	31600000	100000	*	-0.485482750716376	open
chr1	31600001	31700000	100000	*	-0.653597519465234	open
chr1	31700001	31800000	100000	*	-0.738602933060942	open
chr1	31800001	31900000	100000	*	-0.931281497749979	open
chr1	31900001	32000000	100000	*	-1.00265108636839	open
chr1	32000001	32100000	100000	*	-0.933099858274961	open
chr1	32100001	32200000	100000	*	-0.891433924114255	open
chr1	32200001	32300000	100000	*	-0.702338512170131	open
chr1	32300001	32400000	100000	*	-0.686043875091412	open
chr1	32400001	32500000	100000	*	-0.734026238324994	open
chr1	32500001	32600000	100000	*	-0.746957174120425	open
chr1	32600001	32700000	100000	*	-0.651158021332172	open
chr1	32700001	32800000	100000	*	-0.409518700587054	open
chr1	32800001	32900000	100000	*	-0.168929045867569	open
chr1	32900001	33000000	100000	*	0.00873936727656261	closed
chr1	33000001	33100000	100000	*	-0.0535137205731832	open
chr1	33100001	33200000	100000	*	-0.135305117442564	open
chr1	33200001	33300000	100000	*	-0.304978009679542	open
chr1	33300001	33400000	100000	*	-0.595665840081429	open
chr1	33400001	33500000	100000	*	-0.803252327417342	open
chr1	33500001	33600000	100000	*	-1.08547868740653	open
chr1	33600001	33700000	100000	*	-1.29769605009492	open
chr1	33700001	33800000	100000	*	-1.21046475842729	open
chr1	33800001	33900000	100000	*	-0.996060071915705	open
chr1	33900001	34000000	100000	*	-0.72301213763124	open
chr1	34000001	34100000	100000	*	-0.432649647843807	open
chr1	34100001	34200000	100000	*	-0.192310075453979	open
chr1	34200001	34300000	100000	*	-0.13652871443362	open
chr1	34300001	34400000	100000	*	0.0412836929194191	closed
chr1	34400001	34500000	100000	*	0.417722274591812	closed
chr1	34500001	34600000	100000	*	0.715197841041621	closed
chr1	34600001	34700000	100000	*	1.17000327991733	closed
chr1	34900001	35000000	100000	*	1.36837523901449	closed
chr1	35100001	35200000	100000	*	1.1728726902187	closed
chr1	35200001	35300000	100000	*	0.93036007763458	closed
chr1	35300001	35400000	100000	*	0.549859270869846	closed
chr1	35400001	35500000	100000	*	0.379297224639407	closed
chr1	35500001	35600000	100000	*	0.332164328461667	closed
chr1	35600001	35700000	100000	*	0.193628556352906	closed
chr1	35700001	35800000	100000	*	0.0951377589291667	closed
chr1	35800001	35900000	100000	*	-0.105313390633046	open
chr1	35900001	36000000	100000	*	-0.210816214824957	open
chr1	36000001	36100000	100000	*	-0.3078303615803	open
chr1	36100001	36200000	100000	*	-0.40112853658381	open
chr1	36200001	36300000	100000	*	-0.443901695900825	open
chr1	36300001	36400000	100000	*	-0.541108448079324	open
chr1	36400001	36500000	100000	*	-0.440952775442141	open
chr1	36500001	36600000	100000	*	-0.240002224064232	open
chr1	36600001	36700000	100000	*	-0.139916963054372	open
chr1	36700001	36800000	100000	*	-0.0346039303936408	open
chr1	36800001	36900000	100000	*	0.0650718330762157	closed
chr1	36900001	37000000	100000	*	0.145423786396592	closed
chr1	37000001	37100000	100000	*	0.48386766275458	closed
chr1	37100001	37200000	100000	*	1.00360506331919	closed
chr1	37200001	37300000	100000	*	1.49516065054802	closed
chr1	37300001	37400000	100000	*	1.94411133290802	closed
chr1	37400001	37500000	100000	*	2.20958587683009	closed
chr1	37500001	37600000	100000	*	2.0891442721285	closed
chr1	37700001	37800000	100000	*	1.78041927026217	closed
chr1	37800001	37900000	100000	*	1.30625527226503	closed
chr1	37900001	38000000	100000	*	0.635896611611015	closed
chr1	38000001	38100000	100000	*	0.229437311442368	closed
chr1	38100001	38200000	100000	*	-0.0244144941944016	open
chr1	38200001	38300000	100000	*	-0.293678869044465	open
chr1	38300001	38400000	100000	*	-0.334304338557201	open
chr1	38400001	38500000	100000	*	-0.411404677475919	open
chr1	38500001	38600000	100000	*	-0.541046748698146	open
chr1	38600001	38700000	100000	*	-0.245406908919328	open
chr1	38700001	38800000	100000	*	0.138835411806124	closed
chr1	38800001	38900000	100000	*	0.359920594159905	closed
chr1	38900001	39000000	100000	*	0.662786071054973	closed
chr1	39000001	39100000	100000	*	0.523737433440424	closed
chr1	39100001	39200000	100000	*	0.207477074735525	closed
chr1	39200001	39300000	100000	*	0.175430259447235	closed
chr1	39300001	39400000	100000	*	-0.0225439172356072	open
chr1	39400001	39500000	100000	*	-0.0852865818852125	open
chr1	39500001	39600000	100000	*	-0.201676712374895	open
chr1	39600001	39700000	100000	*	-0.529276780494039	open
chr1	39700001	39800000	100000	*	-0.6962793886891	open
chr1	39800001	39900000	100000	*	-0.750401412559175	open
chr1	39900001	40000000	100000	*	-0.747717390652742	open
chr1	40000001	40100000	100000	*	-0.643179320111868	open
chr1	40100001	40200000	100000	*	-0.656216701467862	open
chr1	40200001	40300000	100000	*	-0.755033550648496	open
chr1	40300001	40400000	100000	*	-0.772211835866623	open
chr1	40400001	40500000	100000	*	-0.730533335733033	open
chr1	40500001	40600000	100000	*	-0.523085479170254	open
chr1	40600001	40700000	100000	*	-0.33889402787313	open
chr1	40700001	40800000	100000	*	-0.107264334075785	open
chr1	40800001	40900000	100000	*	-0.0194431109632293	open
chr1	40900001	41000000	100000	*	-0.0980596117048289	open
chr1	41000001	41100000	100000	*	-0.184894549786006	open
chr1	41100001	41200000	100000	*	-0.477211993260047	open
chr1	41200001	41300000	100000	*	-0.744041776693925	open
chr1	41300001	41400000	100000	*	-0.881764073830595	open
chr1	41400001	41500000	100000	*	-0.941093556572342	open
chr1	41500001	41600000	100000	*	-0.811486572031126	open
chr1	41600001	41700000	100000	*	-0.588718983360867	open
chr1	41700001	41800000	100000	*	-0.460528416748032	open
chr1	41800001	41900000	100000	*	-0.354613006255215	open
chr1	41900001	42000000	100000	*	-0.354973920169014	open
chr1	42000001	42100000	100000	*	-0.457408109961312	open
chr1	42100001	42200000	100000	*	-0.522896105425965	open
chr1	42200001	42300000	100000	*	-0.728413453010659	open
chr1	42300001	42400000	100000	*	-0.757115305123287	open
chr1	42400001	42500000	100000	*	-0.746416194972444	open
chr1	42500001	42600000	100000	*	-0.681556466557058	open
chr1	42600001	42700000	100000	*	-0.380928185212108	open
chr1	42700001	42800000	100000	*	-0.245949270690028	open
chr1	42800001	42900000	100000	*	-0.073337538838801	open
chr1	42900001	43000000	100000	*	0.0680778638025234	closed
chr1	43000001	43100000	100000	*	0.0641597134268321	closed
chr1	43100001	43200000	100000	*	0.0570185359313268	closed
chr1	43200001	43300000	100000	*	-0.0822619154338903	open
chr1	43300001	43400000	100000	*	-0.279605265184032	open
chr1	43400001	43500000	100000	*	-0.485113407421873	open
chr1	43500001	43600000	100000	*	-0.649361379191736	open
chr1	43600001	43700000	100000	*	-0.649130905538233	open
chr1	43700001	43800000	100000	*	-0.63111062139354	open
chr1	43800001	43900000	100000	*	-0.524762611318934	open
chr1	43900001	44000000	100000	*	-0.427333195423079	open
chr1	44000001	44100000	100000	*	-0.42164197964105	open
chr1	44100001	44200000	100000	*	-0.487034299490592	open
chr1	44200001	44300000	100000	*	-0.568479123543516	open
chr1	44300001	44400000	100000	*	-0.657557586115469	open
chr1	44400001	44500000	100000	*	-0.695846848182278	open
chr1	44500001	44600000	100000	*	-0.633516038189288	open
chr1	44600001	44700000	100000	*	-0.650002486328265	open
chr1	44700001	44800000	100000	*	-0.573733913353263	open
chr1	44800001	44900000	100000	*	-0.499781851920716	open
chr1	44900001	45000000	100000	*	-0.41636558583759	open
chr1	45000001	45100000	100000	*	-0.294197408099567	open
chr1	45100001	45200000	100000	*	-0.444792971321462	open
chr1	45200001	45300000	100000	*	-0.722680614465031	open
chr1	45300001	45400000	100000	*	-0.881179355937112	open
chr1	45400001	45500000	100000	*	-0.927533337689533	open
chr1	45500001	45600000	100000	*	-0.68260341457318	open
chr1	45700001	45800000	100000	*	-0.254655248434201	open
chr1	45800001	45900000	100000	*	0.0325708728628793	closed
chr1	45900001	46000000	100000	*	0.192839822154898	closed
chr1	46000001	46100000	100000	*	0.121011457978532	closed
chr1	46100001	46200000	100000	*	0.00670945672621369	closed
chr1	46300001	46400000	100000	*	-0.240952225568542	open
chr1	46400001	46500000	100000	*	-0.464946671447334	open
chr1	46500001	46600000	100000	*	-0.443076905985998	open
chr1	46600001	46700000	100000	*	-0.490550410973755	open
chr1	46700001	46800000	100000	*	-0.359140276536572	open
chr1	46800001	46900000	100000	*	-0.248705921207108	open
chr1	46900001	47000000	100000	*	-0.347844609102006	open
chr1	47000001	47100000	100000	*	-0.39701938327795	open
chr1	47100001	47200000	100000	*	-0.392930256252537	open
chr1	47200001	47300000	100000	*	-0.41947208487595	open
chr1	47300001	47400000	100000	*	-0.249025597125723	open
chr1	47400001	47500000	100000	*	-0.136850209476148	open
chr1	47500001	47600000	100000	*	-0.177640968823242	open
chr1	47600001	47700000	100000	*	-0.107942812481591	open
chr1	47800001	47900000	100000	*	-0.190846368880781	open
chr1	47900001	48000000	100000	*	-0.223697989136648	open
chr1	48000001	48100000	100000	*	-0.348065938976504	open
chr1	48100001	48200000	100000	*	-0.555630026760001	open
chr1	48200001	48300000	100000	*	-0.693862017437619	open
chr1	48300001	48400000	100000	*	-0.786739060825889	open
chr1	48400001	48500000	100000	*	-0.597191018382933	open
chr1	48500001	48600000	100000	*	-0.295908251197301	open
chr1	48600001	48700000	100000	*	0.0439178338541509	closed
chr1	48700001	48800000	100000	*	0.207391511310133	closed
chr1	48900001	49000000	100000	*	0.235639295364114	closed
chr1	49000001	49100000	100000	*	0.165863785285842	closed
chr1	49100001	49200000	100000	*	0.0341187170635494	closed
chr1	49200001	49300000	100000	*	0.125829024854837	closed
chr1	49300001	49400000	100000	*	0.287823279915878	closed
chr1	49500001	49600000	100000	*	0.473057827901142	closed
chr1	49700001	49800000	100000	*	0.59995323763373	closed
chr1	50000001	50100000	100000	*	0.601809675032818	closed
chr1	50500001	50600000	100000	*	0.483451320404746	closed
chr1	50600001	50700000	100000	*	0.266815524782911	closed
chr1	50700001	50800000	100000	*	0.0706663619231555	closed
chr1	50800001	50900000	100000	*	-0.0399402698152112	open
chr1	50900001	51000000	100000	*	-0.0893773452228656	open
chr1	51000001	51100000	100000	*	-0.00802403333865558	open
chr1	51100001	51200000	100000	*	0.204630736647644	closed
chr1	51200001	51300000	100000	*	0.32077964519169	closed
chr1	51300001	51400000	100000	*	0.255522514785443	closed
chr1	51400001	51500000	100000	*	-4.39350852942562e-05	open
chr1	51500001	51600000	100000	*	-0.397390568404049	open
chr1	51600001	51700000	100000	*	-0.839028979117946	open
chr1	51700001	51800000	100000	*	-1.01272857809205	open
chr1	51800001	51900000	100000	*	-0.953905117186039	open
chr1	51900001	52000000	100000	*	-0.772607772305709	open
chr1	52000001	52100000	100000	*	-0.445715785072022	open
chr1	52100001	52200000	100000	*	-0.187357493320647	open
chr1	52200001	52300000	100000	*	-0.00537411457374576	open
chr1	52300001	52400000	100000	*	0.119808499497471	closed
chr1	52400001	52500000	100000	*	0.130594369904465	closed
chr1	52500001	52600000	100000	*	0.131047931990794	closed
chr1	52600001	52700000	100000	*	0.124327330689714	closed
chr1	52700001	52800000	100000	*	0.0464417786941983	closed
chr1	52800001	52900000	100000	*	0.0436691525715924	closed
chr1	53000001	53100000	100000	*	-0.00976966525634421	open
chr1	53100001	53200000	100000	*	-0.114310543853024	open
chr1	53200001	53300000	100000	*	-0.177608008686244	open
chr1	53300001	53400000	100000	*	-0.284581206750696	open
chr1	53400001	53500000	100000	*	-0.368408920339195	open
chr1	53500001	53600000	100000	*	-0.366229352644538	open
chr1	53600001	53700000	100000	*	-0.296307460310434	open
chr1	53700001	53800000	100000	*	-0.258973585327016	open
chr1	53800001	53900000	100000	*	-0.25023163879259	open
chr1	53900001	54000000	100000	*	-0.302089748281554	open
chr1	54000001	54100000	100000	*	-0.398212564569395	open
chr1	54100001	54200000	100000	*	-0.392270423030544	open
chr1	54200001	54300000	100000	*	-0.340225894855155	open
chr1	54300001	54400000	100000	*	-0.329171406839337	open
chr1	54400001	54500000	100000	*	-0.400741746160711	open
chr1	54500001	54600000	100000	*	-0.587847545819129	open
chr1	54600001	54700000	100000	*	-0.836145080234461	open
chr1	54700001	54800000	100000	*	-0.933832634141835	open
chr1	54800001	54900000	100000	*	-0.960027875706266	open
chr1	54900001	55000000	100000	*	-0.788770398336939	open
chr1	55000001	55100000	100000	*	-0.51028812367149	open
chr1	55100001	55200000	100000	*	-0.308541988022975	open
chr1	55200001	55300000	100000	*	-0.0465274451699561	open
chr1	55300001	55400000	100000	*	-0.0423257449708245	open
chr1	55400001	55500000	100000	*	-0.0820213993964671	open
chr1	55500001	55600000	100000	*	-0.0847699095996857	open
chr1	55600001	55700000	100000	*	-0.121533625303373	open
chr1	55700001	55800000	100000	*	0.0414558229006194	closed
chr1	55800001	55900000	100000	*	0.24968087646721	closed
chr1	55900001	56000000	100000	*	0.391073144424197	closed
chr1	56000001	56100000	100000	*	0.493291719384302	closed
chr1	56100001	56200000	100000	*	0.498303119581116	closed
chr1	56200001	56300000	100000	*	0.40553291299398	closed
chr1	56300001	56400000	100000	*	0.361339595030585	closed
chr1	56400001	56500000	100000	*	0.332725401951757	closed
chr1	56500001	56600000	100000	*	0.353911709606011	closed
chr1	56600001	56700000	100000	*	0.352804831845257	closed
chr1	56700001	56800000	100000	*	0.158243253088006	closed
chr1	56800001	56900000	100000	*	-0.0725373763018699	open
chr1	56900001	57000000	100000	*	-0.389942107020066	open
chr1	57000001	57100000	100000	*	-0.568083475186595	open
chr1	57100001	57200000	100000	*	-0.487388631645135	open
chr1	57200001	57300000	100000	*	-0.310096991689061	open
chr1	57300001	57400000	100000	*	-0.0548293557279633	open
chr1	57400001	57500000	100000	*	0.140720231799549	closed
chr1	57500001	57600000	100000	*	0.283282066776589	closed
chr1	57600001	57700000	100000	*	0.326676452936644	closed
chr1	57700001	57800000	100000	*	0.351072669298556	closed
chr1	57800001	57900000	100000	*	0.273055876293094	closed
chr1	57900001	58000000	100000	*	0.0668801949160972	closed
chr1	58000001	58100000	100000	*	-0.174449538692377	open
chr1	58100001	58200000	100000	*	-0.403107951152852	open
chr1	58200001	58300000	100000	*	-0.525473335461964	open
chr1	58300001	58400000	100000	*	-0.510734824554603	open
chr1	58400001	58500000	100000	*	-0.315716911419169	open
chr1	58500001	58600000	100000	*	-0.256114557248057	open
chr1	58600001	58700000	100000	*	-0.242846957499109	open
chr1	58700001	58800000	100000	*	-0.28135990811377	open
chr1	58800001	58900000	100000	*	-0.424251535571555	open
chr1	58900001	59000000	100000	*	-0.359725093190908	open
chr1	59000001	59100000	100000	*	-0.183537248562403	open
chr1	59100001	59200000	100000	*	-0.0346108528050401	open
chr1	59200001	59300000	100000	*	0.0201571660979413	closed
chr1	59300001	59400000	100000	*	-0.0730404219697956	open
chr1	59400001	59500000	100000	*	-0.315526782769032	open
chr1	59500001	59600000	100000	*	-0.491213492130467	open
chr1	59600001	59700000	100000	*	-0.59844539265018	open
chr1	59700001	59800000	100000	*	-0.572111194956184	open
chr1	59800001	59900000	100000	*	-0.503043646181713	open
chr1	59900001	60000000	100000	*	-0.522324630002341	open
chr1	60000001	60100000	100000	*	-0.486917050425192	open
chr1	60100001	60200000	100000	*	-0.492700755949291	open
chr1	60200001	60300000	100000	*	-0.374085929618177	open
chr1	60300001	60400000	100000	*	-0.140761486078475	open
chr1	60400001	60500000	100000	*	0.0487826258939944	closed
chr1	60900001	61000000	100000	*	0.139682140574786	closed
chr1	61000001	61100000	100000	*	0.200623650278084	closed
chr1	61100001	61200000	100000	*	0.188700113820245	closed
chr1	61200001	61300000	100000	*	0.217601560687201	closed
chr1	61300001	61400000	100000	*	0.338498285413568	closed
chr1	61400001	61500000	100000	*	0.201005336569663	closed
chr1	61500001	61600000	100000	*	0.0206469959318172	closed
chr1	61600001	61700000	100000	*	-0.192353988008031	open
chr1	61700001	61800000	100000	*	-0.478787644010674	open
chr1	61800001	61900000	100000	*	-0.566468326637057	open
chr1	61900001	62000000	100000	*	-0.601456785984372	open
chr1	62000001	62100000	100000	*	-0.585101955617091	open
chr1	62100001	62200000	100000	*	-0.512830357287534	open
chr1	62200001	62300000	100000	*	-0.362101726254195	open
chr1	62300001	62400000	100000	*	-0.178801212141577	open
chr1	62400001	62500000	100000	*	-0.0446679155687414	open
chr1	62500001	62600000	100000	*	0.101730681065017	closed
chr1	62600001	62700000	100000	*	0.114826778026269	closed
chr1	62700001	62800000	100000	*	0.132762423139467	closed
chr1	62900001	63000000	100000	*	0.183194649274436	closed
chr1	63000001	63100000	100000	*	0.212272974363216	closed
chr1	63100001	63200000	100000	*	0.266988091437953	closed
chr1	63200001	63300000	100000	*	0.283210586711577	closed
chr1	63300001	63400000	100000	*	0.174163234197944	closed
chr1	63400001	63500000	100000	*	0.196094757407593	closed
chr1	63500001	63600000	100000	*	0.152005994530117	closed
chr1	63600001	63700000	100000	*	0.100012838777476	closed
chr1	63700001	63800000	100000	*	0.198504566026643	closed
chr1	63800001	63900000	100000	*	0.0662660741369485	closed
chr1	63900001	64000000	100000	*	0.108049539429777	closed
chr1	64000001	64100000	100000	*	0.0664856808347733	closed
chr1	64100001	64200000	100000	*	-0.0519474831243587	open
chr1	64200001	64300000	100000	*	-0.137983168799376	open
chr1	64300001	64400000	100000	*	-0.346596424966911	open
chr1	64400001	64500000	100000	*	-0.426709748914608	open
chr1	64500001	64600000	100000	*	-0.285982241424833	open
chr1	64600001	64700000	100000	*	-0.0122214372590812	open
chr1	64700001	64800000	100000	*	0.345106494410384	closed
chr1	64800001	64900000	100000	*	0.645702674391632	closed
chr1	64900001	65000000	100000	*	0.676761092189929	closed
chr1	65000001	65100000	100000	*	0.646519595838097	closed
chr1	65100001	65200000	100000	*	0.438569321344233	closed
chr1	65200001	65300000	100000	*	0.302555534635675	closed
chr1	65300001	65400000	100000	*	0.107007458122091	closed
chr1	65400001	65500000	100000	*	-0.142705887561652	open
chr1	65500001	65600000	100000	*	-0.188591173070836	open
chr1	65600001	65700000	100000	*	-0.309559826497093	open
chr1	65700001	65800000	100000	*	-0.350413001325826	open
chr1	65800001	65900000	100000	*	-0.247738694417823	open
chr1	65900001	66000000	100000	*	-0.245912154460048	open
chr1	66000001	66100000	100000	*	-0.100267193065191	open
chr1	66100001	66200000	100000	*	0.230631250390691	closed
chr1	66200001	66300000	100000	*	0.371710243507589	closed
chr1	66300001	66400000	100000	*	0.62807750354899	closed
chr1	66400001	66500000	100000	*	0.606745758948503	closed
chr1	66600001	66700000	100000	*	0.384482719102332	closed
chr1	66700001	66800000	100000	*	0.251487095369766	closed
chr1	66800001	66900000	100000	*	-0.05823936517567	open
chr1	66900001	67000000	100000	*	-0.186442185418784	open
chr1	67000001	67100000	100000	*	-0.214242378269298	open
chr1	67100001	67200000	100000	*	-0.217648450151048	open
chr1	67200001	67300000	100000	*	-0.0658797080117611	open
chr1	67400001	67500000	100000	*	0.0958649778843449	closed
chr1	67500001	67600000	100000	*	0.203504324477545	closed
chr1	67600001	67700000	100000	*	0.328846911852155	closed
chr1	67700001	67800000	100000	*	0.384039692427466	closed
chr1	67800001	67900000	100000	*	0.342558774394957	closed
chr1	67900001	68000000	100000	*	0.232856506087307	closed
chr1	68000001	68100000	100000	*	0.0218891043580219	closed
chr1	68100001	68200000	100000	*	-0.329437945951664	open
chr1	68200001	68300000	100000	*	-0.615340430274157	open
chr1	68300001	68400000	100000	*	-0.743838836332013	open
chr1	68400001	68500000	100000	*	-0.793861153296549	open
chr1	68500001	68600000	100000	*	-0.667296127841951	open
chr1	68600001	68700000	100000	*	-0.425541481176253	open
chr1	68700001	68800000	100000	*	-0.197373686072081	open
chr1	68800001	68900000	100000	*	0.244351315088802	closed
chr1	68900001	69000000	100000	*	0.698735655780159	closed
chr1	69200001	69300000	100000	*	1.00084066657731	closed
chr1	69300001	69400000	100000	*	1.18744253028704	closed
chr1	69400001	69500000	100000	*	0.891170249735512	closed
chr1	69500001	69600000	100000	*	0.496786343141218	closed
chr1	69600001	69700000	100000	*	-0.0274552491015629	open
chr1	69700001	69800000	100000	*	-0.52925677005422	open
chr1	69900001	70000000	100000	*	-0.616352091419984	open
chr1	70100001	70200000	100000	*	-0.479032705356684	open
chr1	70200001	70300000	100000	*	0.0437875321889153	closed
chr1	70300001	70400000	100000	*	0.675696414103646	closed
chr1	70500001	70600000	100000	*	1.15019949310788	closed
chr1	70600001	70700000	100000	*	1.42926376120313	closed
chr1	70700001	70800000	100000	*	1.29570648200169	closed
chr1	70800001	70900000	100000	*	0.898082208336605	closed
chr1	70900001	71000000	100000	*	0.235114608329724	closed
chr1	71000001	71100000	100000	*	-0.551182427827251	open
chr1	71100001	71200000	100000	*	-0.895435299166863	open
chr1	71300001	71400000	100000	*	-0.995774675653982	open
chr1	71400001	71500000	100000	*	-0.757426958550388	open
chr1	71500001	71600000	100000	*	-0.305411707812079	open
chr1	71600001	71700000	100000	*	-0.411198475605542	open
chr1	71800001	71900000	100000	*	-0.302131127180441	open
chr1	71900001	72000000	100000	*	-0.0715832443102697	open
chr1	72000001	72100000	100000	*	0.170043888253455	closed
chr1	72300001	72400000	100000	*	1.01161130836319	closed
chr1	72500001	72600000	100000	*	1.5172788361021	closed
chr1	72800001	72900000	100000	*	1.82451379207921	closed
chr1	73100001	73200000	100000	*	2.03678046084691	closed
chr1	73300001	73400000	100000	*	1.93106380131686	closed
chr1	73400001	73500000	100000	*	1.97020792207693	closed
chr1	73500001	73600000	100000	*	2.17992403789698	closed
chr1	74000001	74100000	100000	*	2.44384445686762	closed
chr1	74400001	74500000	100000	*	2.75635445111556	closed
chr1	74600001	74700000	100000	*	3.06532494664963	closed
chr1	74700001	74800000	100000	*	3.12061180738823	closed
chr1	74800001	74900000	100000	*	3.15103710329919	closed
chr1	74900001	75000000	100000	*	2.98042591008113	closed
chr1	75000001	75100000	100000	*	2.54323075231332	closed
chr1	75100001	75200000	100000	*	2.20641618323449	closed
chr1	75200001	75300000	100000	*	1.77146042360895	closed
chr1	75400001	75500000	100000	*	1.63873272957426	closed
chr1	75500001	75600000	100000	*	1.7282769997413	closed
chr1	75600001	75700000	100000	*	1.63052809003228	closed
chr1	75800001	75900000	100000	*	1.48897183210053	closed
chr1	76000001	76100000	100000	*	1.07841537056795	closed
chr1	76100001	76200000	100000	*	0.670770833721496	closed
chr1	76200001	76300000	100000	*	0.394114649910998	closed
chr1	76300001	76400000	100000	*	0.299654778696039	closed
chr1	76400001	76500000	100000	*	0.359557726486486	closed
chr1	76500001	76600000	100000	*	0.438989644763528	closed
chr1	76600001	76700000	100000	*	0.617947932625183	closed
chr1	76700001	76800000	100000	*	0.584824831520852	closed
chr1	76800001	76900000	100000	*	0.548213367019289	closed
chr1	76900001	77000000	100000	*	0.331633658258761	closed
chr1	77000001	77100000	100000	*	-0.0393218801513915	open
chr1	77100001	77200000	100000	*	-0.171374359665334	open
chr1	77200001	77300000	100000	*	-0.312656516985479	open
chr1	77300001	77400000	100000	*	-0.407758141629504	open
chr1	77400001	77500000	100000	*	-0.342368769389171	open
chr1	77500001	77600000	100000	*	-0.383587920674829	open
chr1	77700001	77800000	100000	*	-0.46587354309934	open
chr1	77800001	77900000	100000	*	-0.418385443546461	open
chr1	77900001	78000000	100000	*	-0.395182071215917	open
chr1	78000001	78100000	100000	*	-0.295472791429982	open
chr1	78100001	78200000	100000	*	-0.094001649995474	open
chr1	78200001	78300000	100000	*	0.124669491331015	closed
chr1	78300001	78400000	100000	*	0.218861953744145	closed
chr1	78400001	78500000	100000	*	0.227394186021482	closed
chr1	78600001	78700000	100000	*	0.0622866842579303	closed
chr1	78700001	78800000	100000	*	-0.326695979993348	open
chr1	78800001	78900000	100000	*	-0.515294395489272	open
chr1	79000001	79100000	100000	*	-0.716516761771359	open
chr1	79100001	79200000	100000	*	-0.753141373789904	open
chr1	79300001	79400000	100000	*	-0.508412891911253	open
chr1	79500001	79600000	100000	*	-0.46351675094591	open
chr1	79600001	79700000	100000	*	-0.301452952512233	open
chr1	79700001	79800000	100000	*	-0.10504551010509	open
chr1	79800001	79900000	100000	*	-0.00363713961294765	open
chr1	79900001	80000000	100000	*	0.166169646538759	closed
chr1	80000001	80100000	100000	*	0.347340886144232	closed
chr1	80100001	80200000	100000	*	0.475720529504575	closed
chr1	80200001	80300000	100000	*	0.463602801255955	closed
chr1	80300001	80400000	100000	*	0.599889920569474	closed
chr1	80400001	80500000	100000	*	0.629116796554951	closed
chr1	80500001	80600000	100000	*	0.560104405260156	closed
chr1	80600001	80700000	100000	*	0.794456998808948	closed
chr1	80900001	81000000	100000	*	0.86457756978001	closed
chr1	81000001	81100000	100000	*	0.904970154839081	closed
chr1	81100001	81200000	100000	*	1.01981210218497	closed
chr1	81500001	81600000	100000	*	0.85462118694847	closed
chr1	81600001	81700000	100000	*	0.733363718840962	closed
chr1	81700001	81800000	100000	*	0.642354590233625	closed
chr1	81800001	81900000	100000	*	0.496416791234667	closed
chr1	81900001	82000000	100000	*	0.511860073433187	closed
chr1	82000001	82100000	100000	*	0.464459438212173	closed
chr1	82100001	82200000	100000	*	0.452228875604759	closed
chr1	82200001	82300000	100000	*	0.470463920204092	closed
chr1	82300001	82400000	100000	*	0.356822398246602	closed
chr1	82500001	82600000	100000	*	0.234587762445318	closed
chr1	82600001	82700000	100000	*	-0.0257541334217422	open
chr1	82800001	82900000	100000	*	-0.219211401741214	open
chr1	82900001	83000000	100000	*	-0.399849714249788	open
chr1	83200001	83300000	100000	*	-0.525582326165162	open
chr1	83400001	83500000	100000	*	-0.46957091281531	open
chr1	83600001	83700000	100000	*	-0.454726888552543	open
chr1	83700001	83800000	100000	*	-0.339651966754173	open
chr1	83900001	84000000	100000	*	-0.267372920892822	open
chr1	84000001	84100000	100000	*	-0.3299695877761	open
chr1	84100001	84200000	100000	*	-0.395860286030064	open
chr1	84200001	84300000	100000	*	-0.486852849324259	open
chr1	84300001	84400000	100000	*	-0.356040345151184	open
chr1	84400001	84500000	100000	*	-0.0160680969525442	open
chr1	84500001	84600000	100000	*	0.252464383710298	closed
chr1	84600001	84700000	100000	*	0.39651118626347	closed
chr1	84700001	84800000	100000	*	0.280933812539698	closed
chr1	84800001	84900000	100000	*	0.0464924258722496	closed
chr1	84900001	85000000	100000	*	-0.0849443341317635	open
chr1	85000001	85100000	100000	*	-0.153953737671183	open
chr1	85100001	85200000	100000	*	-0.134530700101722	open
chr1	85200001	85300000	100000	*	-0.163872116124556	open
chr1	85300001	85400000	100000	*	-0.320338110880567	open
chr1	85400001	85500000	100000	*	-0.416613019787147	open
chr1	85500001	85600000	100000	*	-0.572219395112063	open
chr1	85600001	85700000	100000	*	-0.698829844882349	open
chr1	85700001	85800000	100000	*	-0.713905404014621	open
chr1	85800001	85900000	100000	*	-0.710909399792699	open
chr1	85900001	86000000	100000	*	-0.562954452567423	open
chr1	86000001	86100000	100000	*	-0.303033884732991	open
chr1	86100001	86200000	100000	*	0.00883622656410109	closed
chr1	86200001	86300000	100000	*	0.429136256630492	closed
chr1	86400001	86500000	100000	*	0.874430940342909	closed
chr1	86500001	86600000	100000	*	1.11658231529961	closed
chr1	86600001	86700000	100000	*	1.30698370873254	closed
chr1	86800001	86900000	100000	*	1.26231668248471	closed
chr1	86900001	87000000	100000	*	1.01276424138063	closed
chr1	87000001	87100000	100000	*	0.8547962324673	closed
chr1	87100001	87200000	100000	*	0.689984688739303	closed
chr1	87200001	87300000	100000	*	0.579750399786832	closed
chr1	87300001	87400000	100000	*	0.568809535228985	closed
chr1	87400001	87500000	100000	*	0.65163348215067	closed
chr1	87500001	87600000	100000	*	0.764790564659182	closed
chr1	87600001	87700000	100000	*	0.805543566741925	closed
chr1	87700001	87800000	100000	*	0.919601996924893	closed
chr1	87800001	87900000	100000	*	1.03777223053133	closed
chr1	87900001	88000000	100000	*	1.08827004060937	closed
chr1	88000001	88100000	100000	*	1.45523090194911	closed
chr1	88100001	88200000	100000	*	1.77361293309278	closed
chr1	88200001	88300000	100000	*	1.93696105775263	closed
chr1	88300001	88400000	100000	*	2.18852691694272	closed
chr1	88400001	88500000	100000	*	2.12490887151312	closed
chr1	88700001	88800000	100000	*	1.9879977249015	closed
chr1	88800001	88900000	100000	*	1.82918738822431	closed
chr1	88900001	89000000	100000	*	1.52178411463736	closed
chr1	89000001	89100000	100000	*	1.35522414093372	closed
chr1	89100001	89200000	100000	*	1.13792413364221	closed
chr1	89200001	89300000	100000	*	0.972562949141013	closed
chr1	89300001	89400000	100000	*	0.858876446048477	closed
chr1	89400001	89500000	100000	*	0.593768827662779	closed
chr1	89500001	89600000	100000	*	0.451393399644101	closed
chr1	89600001	89700000	100000	*	0.319780829971684	closed
chr1	89700001	89800000	100000	*	0.114824819888597	closed
chr1	89800001	89900000	100000	*	0.0802065566657896	closed
chr1	89900001	90000000	100000	*	-0.0278142548962393	open
chr1	90000001	90100000	100000	*	-0.18953034775773	open
chr1	90100001	90200000	100000	*	-0.218501626201985	open
chr1	90200001	90300000	100000	*	-0.374440188023418	open
chr1	90300001	90400000	100000	*	-0.431693048855424	open
chr1	90400001	90500000	100000	*	-0.348286848323876	open
chr1	90500001	90600000	100000	*	-0.0996530839533874	open
chr1	90600001	90700000	100000	*	0.378763749833416	closed
chr1	90800001	90900000	100000	*	0.880051856228575	closed
chr1	90900001	91000000	100000	*	1.41478847884889	closed
chr1	91000001	91100000	100000	*	1.49647645814679	closed
chr1	91200001	91300000	100000	*	1.3481331878471	closed
chr1	91300001	91400000	100000	*	1.07166098276541	closed
chr1	91400001	91500000	100000	*	0.605948388883476	closed
chr1	91500001	91600000	100000	*	0.569666992578833	closed
chr1	91600001	91700000	100000	*	0.56818701572646	closed
chr1	91700001	91800000	100000	*	0.493921878272475	closed
chr1	91800001	91900000	100000	*	0.526106503116458	closed
chr1	91900001	92000000	100000	*	0.287613526124067	closed
chr1	92000001	92100000	100000	*	-0.0316565187719292	open
chr1	92100001	92200000	100000	*	-0.360217835616371	open
chr1	92200001	92300000	100000	*	-0.701391216262662	open
chr1	92300001	92400000	100000	*	-0.873853616057706	open
chr1	92500001	92600000	100000	*	-0.839786845284962	open
chr1	92600001	92700000	100000	*	-0.584931878142133	open
chr1	92700001	92800000	100000	*	-0.367815994787716	open
chr1	92800001	92900000	100000	*	-0.241094007068735	open
chr1	92900001	93000000	100000	*	-0.245036821196265	open
chr1	93100001	93200000	100000	*	-0.253996621537315	open
chr1	93200001	93300000	100000	*	-0.204020517737337	open
chr1	93300001	93400000	100000	*	-0.123089065097136	open
chr1	93400001	93500000	100000	*	0.0785775963544693	closed
chr1	93500001	93600000	100000	*	0.187089277687242	closed
chr1	93600001	93700000	100000	*	0.309202514741191	closed
chr1	93700001	93800000	100000	*	0.350113120505339	closed
chr1	93800001	93900000	100000	*	0.259957573605088	closed
chr1	93900001	94000000	100000	*	0.143761413542306	closed
chr1	94000001	94100000	100000	*	-0.0145805842958076	open
chr1	94100001	94200000	100000	*	-0.041977003743286	open
chr1	94200001	94300000	100000	*	0.00162232826366087	closed
chr1	94300001	94400000	100000	*	0.0979693909770337	closed
chr1	94400001	94500000	100000	*	0.202108057555181	closed
chr1	94500001	94600000	100000	*	0.158832510401436	closed
chr1	94600001	94700000	100000	*	0.109195922074089	closed
chr1	94700001	94800000	100000	*	0.0444107444483932	closed
chr1	94800001	94900000	100000	*	-0.110660194437063	open
chr1	94900001	95000000	100000	*	-0.167428631708865	open
chr1	95000001	95100000	100000	*	-0.32831240943884	open
chr1	95100001	95200000	100000	*	-0.514044488769237	open
chr1	95200001	95300000	100000	*	-0.580476401334083	open
chr1	95300001	95400000	100000	*	-0.655944003726668	open
chr1	95400001	95500000	100000	*	-0.550117173899291	open
chr1	95500001	95600000	100000	*	-0.358907977703554	open
chr1	95600001	95700000	100000	*	-0.223519933058122	open
chr1	95700001	95800000	100000	*	0.0524884580423322	closed
chr1	95800001	95900000	100000	*	0.376133892329815	closed
chr1	95900001	96000000	100000	*	0.723064449521608	closed
chr1	96000001	96100000	100000	*	1.26516861412147	closed
chr1	96400001	96500000	100000	*	1.66341969890939	closed
chr1	96500001	96600000	100000	*	1.95456513441677	closed
chr1	96600001	96700000	100000	*	2.17874107845635	closed
chr1	96700001	96800000	100000	*	2.15404535115115	closed
chr1	96800001	96900000	100000	*	2.13043102446178	closed
chr1	96900001	97000000	100000	*	1.87019681874161	closed
chr1	97000001	97100000	100000	*	1.49069902624224	closed
chr1	97100001	97200000	100000	*	1.20279081837165	closed
chr1	97200001	97300000	100000	*	0.818553442582218	closed
chr1	97300001	97400000	100000	*	0.787456086720968	closed
chr1	97400001	97500000	100000	*	0.863917157112792	closed
chr1	97500001	97600000	100000	*	0.863616454346042	closed
chr1	97600001	97700000	100000	*	1.04243400255218	closed
chr1	97700001	97800000	100000	*	1.08835211927069	closed
chr1	97800001	97900000	100000	*	1.19044451303686	closed
chr1	98000001	98100000	100000	*	1.51743667533178	closed
chr1	98300001	98400000	100000	*	1.72795396351375	closed
chr1	98400001	98500000	100000	*	1.83193715075786	closed
chr1	98500001	98600000	100000	*	1.93926829891573	closed
chr1	98700001	98800000	100000	*	1.84897922187052	closed
chr1	98900001	99000000	100000	*	1.93817742156819	closed
chr1	99100001	99200000	100000	*	2.23609704689698	closed
chr1	99300001	99400000	100000	*	2.25101234617704	closed
chr1	99400001	99500000	100000	*	2.15149179025816	closed
chr1	99600001	99700000	100000	*	1.79231326079156	closed
chr1	99700001	99800000	100000	*	1.06383628586914	closed
chr1	99900001	100000000	100000	*	0.602155737911879	closed
chr1	100000001	100100000	100000	*	0.282643306521287	closed
chr1	100100001	100200000	100000	*	0.0360251383340479	closed
chr1	100200001	100300000	100000	*	0.127727236237888	closed
chr1	100300001	100400000	100000	*	0.113487349356157	closed
chr1	100400001	100500000	100000	*	0.175414937116522	closed
chr1	100500001	100600000	100000	*	0.227258429760221	closed
chr1	100600001	100700000	100000	*	0.135421913440309	closed
chr1	100700001	100800000	100000	*	0.18552687126857	closed
chr1	100800001	100900000	100000	*	0.137027977276799	closed
chr1	100900001	101000000	100000	*	0.174799480395108	closed
chr1	101000001	101100000	100000	*	0.347588647953354	closed
chr1	101100001	101200000	100000	*	0.336405928634865	closed
chr1	101200001	101300000	100000	*	0.350114003777516	closed
chr1	101300001	101400000	100000	*	0.310566073262577	closed
chr1	101400001	101500000	100000	*	0.135973118641266	closed
chr1	101500001	101600000	100000	*	0.0451518281817486	closed
chr1	101600001	101700000	100000	*	0.166977048470331	closed
chr1	101700001	101800000	100000	*	0.5418156082201	closed
chr1	101800001	101900000	100000	*	0.937240278736017	closed
chr1	102000001	102100000	100000	*	1.46933051390146	closed
chr1	102100001	102200000	100000	*	1.5959451474273	closed
chr1	102300001	102400000	100000	*	1.38889414316346	closed
chr1	102400001	102500000	100000	*	1.45658926018824	closed
chr1	102600001	102700000	100000	*	1.44941722984292	closed
chr1	102700001	102800000	100000	*	1.78925910291221	closed
chr1	103100001	103200000	100000	*	2.08004621360346	closed
chr1	103300001	103400000	100000	*	1.87085289581826	closed
chr1	103500001	103600000	100000	*	1.54521676047585	closed
chr1	103600001	103700000	100000	*	0.972217729116365	closed
chr1	104000001	104100000	100000	*	0.769290120406708	closed
chr1	104100001	104200000	100000	*	1.09747133790522	closed
chr1	104200001	104300000	100000	*	1.61751092943589	closed
chr1	104500001	104600000	100000	*	2.28487795231098	closed
chr1	104600001	104700000	100000	*	2.62418265588318	closed
chr1	105000001	105100000	100000	*	2.53237285618159	closed
chr1	105200001	105300000	100000	*	2.16256882489431	closed
chr1	105300001	105400000	100000	*	1.58941466348835	closed
chr1	106300001	106400000	100000	*	1.18521821612438	closed
chr1	107200001	107300000	100000	*	0.951225835329531	closed
chr1	107300001	107400000	100000	*	0.920548757254717	closed
chr1	107400001	107500000	100000	*	1.16723325807751	closed
chr1	107700001	107800000	100000	*	1.24286994578487	closed
chr1	107800001	107900000	100000	*	1.25882530854561	closed
chr1	107900001	108000000	100000	*	1.1618763581829	closed
chr1	108000001	108100000	100000	*	0.867587328553338	closed
chr1	108100001	108200000	100000	*	0.695318399668613	closed
chr1	108200001	108300000	100000	*	0.53436869590016	closed
chr1	108300001	108400000	100000	*	0.445119219550468	closed
chr1	108400001	108500000	100000	*	0.316481235426472	closed
chr1	108500001	108600000	100000	*	0.112336626065625	closed
chr1	108600001	108700000	100000	*	-0.0633605659006593	open
chr1	108700001	108800000	100000	*	-0.279110283112905	open
chr1	109000001	109100000	100000	*	-0.230489104720479	open
chr1	109100001	109200000	100000	*	-0.164945694333569	open
chr1	109200001	109300000	100000	*	-0.0228524440556088	open
chr1	109300001	109400000	100000	*	0.177850097232139	closed
chr1	109400001	109500000	100000	*	0.104498127155658	closed
chr1	109500001	109600000	100000	*	0.039764213398539	closed
chr1	109700001	109800000	100000	*	-0.166214983771932	open
chr1	109800001	109900000	100000	*	-0.327187378702993	open
chr1	109900001	110000000	100000	*	-0.354991900768168	open
chr1	110000001	110100000	100000	*	-0.400793566560165	open
chr1	110100001	110200000	100000	*	-0.330457334631998	open
chr1	110200001	110300000	100000	*	-0.490289026114907	open
chr1	110300001	110400000	100000	*	-0.653488259160256	open
chr1	110400001	110500000	100000	*	-0.627648459757358	open
chr1	110500001	110600000	100000	*	-0.634206737867571	open
chr1	110600001	110700000	100000	*	-0.402420860392482	open
chr1	110700001	110800000	100000	*	-0.14307605625166	open
chr1	110800001	110900000	100000	*	-0.0777409455779656	open
chr1	110900001	111000000	100000	*	-0.0404714031280635	open
chr1	111000001	111100000	100000	*	0.115298456153329	closed
chr1	111100001	111200000	100000	*	0.290128112115701	closed
chr1	111200001	111300000	100000	*	0.58779752853162	closed
chr1	111400001	111500000	100000	*	0.882761301112224	closed
chr1	111600001	111700000	100000	*	0.81641666935745	closed
chr1	111700001	111800000	100000	*	0.62341900452683	closed
chr1	111800001	111900000	100000	*	0.328109036530772	closed
chr1	111900001	112000000	100000	*	0.0217853481701174	closed
chr1	112000001	112100000	100000	*	-0.230069650100012	open
chr1	112100001	112200000	100000	*	-0.457242227967153	open
chr1	112200001	112300000	100000	*	-0.693935078275907	open
chr1	112300001	112400000	100000	*	-0.957797075663816	open
chr1	112400001	112500000	100000	*	-0.999234396389207	open
chr1	112500001	112600000	100000	*	-0.971841580643685	open
chr1	112700001	112800000	100000	*	-0.833816416697236	open
chr1	112800001	112900000	100000	*	-0.550339927653138	open
chr1	112900001	113000000	100000	*	-0.401834087462378	open
chr1	113000001	113100000	100000	*	-0.250541808359151	open
chr1	113100001	113200000	100000	*	-0.153634369316826	open
chr1	113200001	113300000	100000	*	-0.106878400559719	open
chr1	113300001	113400000	100000	*	0.0480781744698671	closed
chr1	113400001	113500000	100000	*	0.209405455548874	closed
chr1	113500001	113600000	100000	*	0.32689242287809	closed
chr1	113600001	113700000	100000	*	0.455955517508048	closed
chr1	113700001	113800000	100000	*	0.351445031944568	closed
chr1	113800001	113900000	100000	*	0.233299097420861	closed
chr1	114000001	114100000	100000	*	0.139191219455751	closed
chr1	114200001	114300000	100000	*	-0.0636805791928964	open
chr1	114300001	114400000	100000	*	-0.148659400447822	open
chr1	114400001	114500000	100000	*	-0.283452594405474	open
chr1	114500001	114600000	100000	*	-0.390030125313487	open
chr1	114600001	114700000	100000	*	-0.412425563147627	open
chr1	114700001	114800000	100000	*	-0.327003038536345	open
chr1	114800001	114900000	100000	*	-0.14654759061227	open
chr1	114900001	115000000	100000	*	0.0329940416295893	closed
chr1	115000001	115100000	100000	*	0.172981603619177	closed
chr1	115100001	115200000	100000	*	0.202329946270022	closed
chr1	115200001	115300000	100000	*	0.01287980116281	closed
chr1	115300001	115400000	100000	*	-0.0847949198298581	open
chr1	115400001	115500000	100000	*	-0.129955996725896	open
chr1	115500001	115600000	100000	*	-0.0960920432398889	open
chr1	115600001	115700000	100000	*	0.330637490800382	closed
chr1	115700001	115800000	100000	*	0.663914102967461	closed
chr1	115800001	115900000	100000	*	0.981556207329093	closed
chr1	115900001	116000000	100000	*	1.12444315969935	closed
chr1	116000001	116100000	100000	*	0.848222295545847	closed
chr1	116100001	116200000	100000	*	0.47070339757585	closed
chr1	116200001	116300000	100000	*	0.0923785407869586	closed
chr1	116300001	116400000	100000	*	0.00954027293959154	closed
chr1	116400001	116500000	100000	*	0.143561170726079	closed
chr1	116500001	116600000	100000	*	0.357807164479851	closed
chr1	116600001	116700000	100000	*	0.444928225236518	closed
chr1	116800001	116900000	100000	*	0.230402688738751	closed
chr1	116900001	117000000	100000	*	0.0520684372408392	closed
chr1	117000001	117100000	100000	*	-0.147550067421615	open
chr1	117100001	117200000	100000	*	-0.251909174724201	open
chr1	117200001	117300000	100000	*	-0.251958313789713	open
chr1	117300001	117400000	100000	*	-0.438234970330713	open
chr1	117400001	117500000	100000	*	-0.613973547557409	open
chr1	117500001	117600000	100000	*	-0.784509667639432	open
chr1	117600001	117700000	100000	*	-0.854487483013006	open
chr1	117700001	117800000	100000	*	-0.723396705072466	open
chr1	117800001	117900000	100000	*	-0.502300222873066	open
chr1	117900001	118000000	100000	*	-0.279058560481865	open
chr1	118000001	118100000	100000	*	-0.117893099744559	open
chr1	118100001	118200000	100000	*	0.0160909186029681	closed
chr1	118200001	118300000	100000	*	0.0576673653879956	closed
chr1	118300001	118400000	100000	*	0.17577693466605	closed
chr1	118400001	118500000	100000	*	0.0569959429170357	closed
chr1	118500001	118600000	100000	*	-0.204342849431494	open
chr1	118600001	118700000	100000	*	-0.472937550721204	open
chr1	118700001	118800000	100000	*	-0.853161525125513	open
chr1	118800001	118900000	100000	*	-0.751333304628874	open
chr1	119000001	119100000	100000	*	-0.472350462831225	open
chr1	119200001	119300000	100000	*	-0.135164609428866	open
chr1	119400001	119500000	100000	*	0.25784029860525	closed
chr1	119500001	119600000	100000	*	0.342285460496013	closed
chr1	119600001	119700000	100000	*	0.245587802459277	closed
chr1	119700001	119800000	100000	*	0.143979762670813	closed
chr1	119800001	119900000	100000	*	0.0481465684926629	closed
chr1	119900001	120000000	100000	*	0.0196524708780517	closed
chr1	120000001	120100000	100000	*	0.0755431909407743	closed
chr1	120100001	120200000	100000	*	0.0496676236502392	closed
chr1	120200001	120300000	100000	*	0.00329091550528285	closed
chr1	120300001	120400000	100000	*	-0.168305362299064	open
chr1	120400001	120500000	100000	*	-0.311344052197742	open
chr1	120500001	120600000	100000	*	-0.457202148499627	open
chr1	120800001	120900000	100000	*	-0.577905349943555	open
chr1	121100001	121200000	100000	*	-0.430026308779005	open
chr1	121300001	121400000	100000	*	-0.169571642794419	open
chr1	121400001	121500000	100000	*	0.315920267176156	closed
chr1	142600001	142700000	100000	*	0.863655899892316	closed
chr1	142800001	142900000	100000	*	1.32376922052047	closed
chr1	143100001	143200000	100000	*	1.54136869537984	closed
chr1	143200001	143300000	100000	*	1.66710515402421	closed
chr1	143700001	143800000	100000	*	1.52262733178588	closed
chr1	143900001	144000000	100000	*	1.08652382790026	closed
chr1	144000001	144100000	100000	*	0.732361295406327	closed
chr1	144500001	144600000	100000	*	0.183882661691857	closed
chr1	144600001	144700000	100000	*	-0.163899075176669	open
chr1	144800001	144900000	100000	*	-0.172444455716328	open
chr1	144900001	145000000	100000	*	-0.115288258750641	open
chr1	145000001	145100000	100000	*	0.185422481543493	closed
chr1	145100001	145200000	100000	*	0.497948830336737	closed
chr1	145200001	145300000	100000	*	0.656854993341817	closed
chr1	145300001	145400000	100000	*	0.724279582327155	closed
chr1	145400001	145500000	100000	*	0.475223538910745	closed
chr1	145500001	145600000	100000	*	0.181429810226414	closed
chr1	145600001	145700000	100000	*	-0.0761315483938611	open
chr1	145700001	145800000	100000	*	-0.341227675588013	open
chr1	146000001	146100000	100000	*	-0.337577754521147	open
chr1	146400001	146500000	100000	*	-0.319206683462927	open
chr1	146500001	146600000	100000	*	-0.293035254362532	open
chr1	146600001	146700000	100000	*	-0.133530658345995	open
chr1	146700001	146800000	100000	*	-0.121323644346711	open
chr1	146900001	147000000	100000	*	-0.138084569854739	open
chr1	147000001	147100000	100000	*	-0.0682818013082519	open
chr1	147100001	147200000	100000	*	-0.0485562543150674	open
chr1	147200001	147300000	100000	*	0.0178165590878595	closed
chr1	147300001	147400000	100000	*	0.232552757308007	closed
chr1	147500001	147600000	100000	*	0.14656312938076	closed
chr1	147700001	147800000	100000	*	0.0791372953430432	closed
chr1	147800001	147900000	100000	*	0.147596725733611	closed
chr1	147900001	148000000	100000	*	-0.0715863600289878	open
chr1	148000001	148100000	100000	*	0.192763629597998	closed
chr1	148100001	148200000	100000	*	0.522786016904082	closed
chr1	148200001	148300000	100000	*	0.675171427447038	closed
chr1	148300001	148400000	100000	*	1.11827791945674	closed
chr1	148500001	148600000	100000	*	1.38531927874847	closed
chr1	148700001	148800000	100000	*	1.51888774250974	closed
chr1	148800001	148900000	100000	*	1.92407326977567	closed
chr1	148900001	149000000	100000	*	2.27142558599072	closed
chr1	149000001	149100000	100000	*	2.22626176687431	closed
chr1	149100001	149200000	100000	*	2.17640744376215	closed
chr1	149200001	149300000	100000	*	1.6161453432575	closed
chr1	149300001	149400000	100000	*	0.828267294214725	closed
chr1	149600001	149700000	100000	*	0.281520393437486	closed
chr1	149700001	149800000	100000	*	-0.398974059732145	open
chr1	149800001	149900000	100000	*	-0.671243775574759	open
chr1	149900001	150000000	100000	*	-0.805274952427662	open
chr1	150000001	150100000	100000	*	-0.76368725317394	open
chr1	150100001	150200000	100000	*	-0.554395528167658	open
chr1	150200001	150300000	100000	*	-0.476125132829112	open
chr1	150300001	150400000	100000	*	-0.400919800794414	open
chr1	150400001	150500000	100000	*	-0.489232308520248	open
chr1	150500001	150600000	100000	*	-0.589373010648401	open
chr1	150600001	150700000	100000	*	-0.589163967125627	open
chr1	150700001	150800000	100000	*	-0.527943629257579	open
chr1	150800001	150900000	100000	*	-0.505600045113877	open
chr1	150900001	151000000	100000	*	-0.442061914967898	open
chr1	151000001	151100000	100000	*	-0.529930325335036	open
chr1	151100001	151200000	100000	*	-0.545580242151638	open
chr1	151200001	151300000	100000	*	-0.387970338502589	open
chr1	151300001	151400000	100000	*	-0.31535813463287	open
chr1	151400001	151500000	100000	*	-0.215705539237881	open
chr1	151500001	151600000	100000	*	-0.238033436723506	open
chr1	151600001	151700000	100000	*	-0.397704888623956	open
chr1	151700001	151800000	100000	*	-0.477344960385615	open
chr1	151800001	151900000	100000	*	-0.278767169669698	open
chr1	151900001	152000000	100000	*	-0.00368915853016679	open
chr1	152000001	152100000	100000	*	0.438751782539584	closed
chr1	152100001	152200000	100000	*	0.950433402196989	closed
chr1	152200001	152300000	100000	*	1.26699867050943	closed
chr1	152300001	152400000	100000	*	1.61618268361007	closed
chr1	152400001	152500000	100000	*	1.9367518767618	closed
chr1	152500001	152600000	100000	*	2.25230626778377	closed
chr1	152600001	152700000	100000	*	2.55671924673996	closed
chr1	152700001	152800000	100000	*	2.79392826584071	closed
chr1	152800001	152900000	100000	*	2.92341250934248	closed
chr1	152900001	153000000	100000	*	2.99939428126351	closed
chr1	153000001	153100000	100000	*	3.0067506023217	closed
chr1	153100001	153200000	100000	*	2.9810716755723	closed
chr1	153200001	153300000	100000	*	2.87162259166513	closed
chr1	153300001	153400000	100000	*	2.51719364166929	closed
chr1	153400001	153500000	100000	*	1.99426664665763	closed
chr1	153500001	153600000	100000	*	1.2504170931656	closed
chr1	153600001	153700000	100000	*	0.41808055424288	closed
chr1	153700001	153800000	100000	*	-0.219548347496478	open
chr1	153800001	153900000	100000	*	-0.573164799897914	open
chr1	153900001	154000000	100000	*	-0.671605686348019	open
chr1	154100001	154200000	100000	*	-0.549192160366289	open
chr1	154200001	154300000	100000	*	-0.449977816175201	open
chr1	154300001	154400000	100000	*	-0.470293386227229	open
chr1	154400001	154500000	100000	*	-0.511189501373996	open
chr1	154500001	154600000	100000	*	-0.533514239226633	open
chr1	154600001	154700000	100000	*	-0.509242525596728	open
chr1	154700001	154800000	100000	*	-0.39150815457271	open
chr1	154800001	154900000	100000	*	-0.284317499213958	open
chr1	154900001	155000000	100000	*	-0.259678785515522	open
chr1	155000001	155100000	100000	*	-0.227996796269631	open
chr1	155100001	155200000	100000	*	-0.223433869897771	open
chr1	155200001	155300000	100000	*	-0.15937747823208	open
chr1	155300001	155400000	100000	*	-0.104138092763375	open
chr1	155400001	155500000	100000	*	-0.0653783897916743	open
chr1	155500001	155600000	100000	*	0	closed
chr1	155600001	155700000	100000	*	0.0135178079446164	closed
chr1	155700001	155800000	100000	*	-0.00420037200599302	open
chr1	155800001	155900000	100000	*	-0.0808467356989512	open
chr1	155900001	156000000	100000	*	-0.295375538748976	open
chr1	156000001	156100000	100000	*	-0.531697583395486	open
chr1	156100001	156200000	100000	*	-0.66519880362023	open
chr1	156200001	156300000	100000	*	-0.782353064441454	open
chr1	156300001	156400000	100000	*	-0.759700862381054	open
chr1	156400001	156500000	100000	*	-0.73621679717735	open
chr1	156500001	156600000	100000	*	-0.710147522272797	open
chr1	156600001	156700000	100000	*	-0.539438909728511	open
chr1	156700001	156800000	100000	*	-0.445644717766792	open
chr1	156800001	156900000	100000	*	-0.301132258669718	open
chr1	156900001	157000000	100000	*	-0.121900890206698	open
chr1	157000001	157100000	100000	*	0.0218258626521499	closed
chr1	157100001	157200000	100000	*	0.222801520452366	closed
chr1	157200001	157300000	100000	*	0.513815584985139	closed
chr1	157300001	157400000	100000	*	0.889260562688655	closed
chr1	157400001	157500000	100000	*	1.33066558830711	closed
chr1	157500001	157600000	100000	*	2.00246857337349	closed
chr1	157600001	157700000	100000	*	2.60935361466964	closed
chr1	157700001	157800000	100000	*	3.0040461595115	closed
chr1	157800001	157900000	100000	*	3.23146478533697	closed
chr1	157900001	158000000	100000	*	3.14683921175457	closed
chr1	158000001	158100000	100000	*	2.97620639862193	closed
chr1	158100001	158200000	100000	*	2.92621160700078	closed
chr1	158200001	158300000	100000	*	2.86649893841034	closed
chr1	158300001	158400000	100000	*	2.93847129050308	closed
chr1	158400001	158500000	100000	*	3.0750907827906	closed
chr1	158500001	158600000	100000	*	3.13717545469547	closed
chr1	158600001	158700000	100000	*	3.28949528464088	closed
chr1	158700001	158800000	100000	*	3.28089560426969	closed
chr1	158800001	158900000	100000	*	3.21140367614795	closed
chr1	158900001	159000000	100000	*	3.12084303970891	closed
chr1	159000001	159100000	100000	*	3.01179970924764	closed
chr1	159100001	159200000	100000	*	3.05944770590049	closed
chr1	159200001	159300000	100000	*	3.16132557713449	closed
chr1	159400001	159500000	100000	*	3.26920876867072	closed
chr1	159500001	159600000	100000	*	3.23704851978638	closed
chr1	159600001	159700000	100000	*	2.89571117701799	closed
chr1	159700001	159800000	100000	*	2.23777031246508	closed
chr1	159800001	159900000	100000	*	1.40497278216152	closed
chr1	159900001	160000000	100000	*	0.565936062674919	closed
chr1	160000001	160100000	100000	*	0.00917910598010405	closed
chr1	160100001	160200000	100000	*	-0.237568752722997	open
chr1	160200001	160300000	100000	*	-0.0570831948337877	open
chr1	160300001	160400000	100000	*	0.426821267682779	closed
chr1	160400001	160500000	100000	*	1.0033206572047	closed
chr1	160500001	160600000	100000	*	1.72106244981381	closed
chr1	160600001	160700000	100000	*	2.06557043401966	closed
chr1	160700001	160800000	100000	*	2.00820905872514	closed
chr1	160800001	160900000	100000	*	1.65889537105518	closed
chr1	160900001	161000000	100000	*	0.994549042746499	closed
chr1	161000001	161100000	100000	*	0.466334231750831	closed
chr1	161100001	161200000	100000	*	0.137203320306829	closed
chr1	161200001	161300000	100000	*	0.0829954598574392	closed
chr1	161300001	161400000	100000	*	0.205257104220904	closed
chr1	161400001	161500000	100000	*	0.421024481698972	closed
chr1	161500001	161600000	100000	*	0.658848587350456	closed
chr1	161600001	161700000	100000	*	0.656936819182012	closed
chr1	161700001	161800000	100000	*	0.591585071954853	closed
chr1	161800001	161900000	100000	*	0.295793414579475	closed
chr1	161900001	162000000	100000	*	0.00792523357123668	closed
chr1	162000001	162100000	100000	*	-0.221262752921501	open
chr1	162100001	162200000	100000	*	-0.419779967453015	open
chr1	162200001	162300000	100000	*	-0.379099775282742	open
chr1	162300001	162400000	100000	*	-0.302943009592712	open
chr1	162400001	162500000	100000	*	-0.202821690630926	open
chr1	162500001	162600000	100000	*	-0.0350307605097404	open
chr1	162600001	162700000	100000	*	-0.104160792525849	open
chr1	162700001	162800000	100000	*	-0.234183411328963	open
chr1	162800001	162900000	100000	*	-0.212603480174607	open
chr1	162900001	163000000	100000	*	-0.303319919547041	open
chr1	163000001	163100000	100000	*	-0.252052167893372	open
chr1	163100001	163200000	100000	*	-0.0771078961337724	open
chr1	163200001	163300000	100000	*	0.112474460096243	closed
chr1	163300001	163400000	100000	*	0.378514198258781	closed
chr1	163400001	163500000	100000	*	0.658282638059194	closed
chr1	163500001	163600000	100000	*	0.725533910418038	closed
chr1	163600001	163700000	100000	*	0.634302959529768	closed
chr1	163700001	163800000	100000	*	0.475211179387523	closed
chr1	163800001	163900000	100000	*	0.267273795508444	closed
chr1	163900001	164000000	100000	*	0.197519272340135	closed
chr1	164000001	164100000	100000	*	0.156474623418211	closed
chr1	164100001	164200000	100000	*	0.191367897191936	closed
chr1	164300001	164400000	100000	*	0.292709434986027	closed
chr1	164400001	164500000	100000	*	0.172908285171026	closed
chr1	164500001	164600000	100000	*	-0.0835089798999428	open
chr1	164600001	164700000	100000	*	-0.407592685358871	open
chr1	164700001	164800000	100000	*	-0.607398734247566	open
chr1	164800001	164900000	100000	*	-0.534828442965404	open
chr1	164900001	165000000	100000	*	-0.151495692578048	open
chr1	165000001	165100000	100000	*	0.1695629560128	closed
chr1	165100001	165200000	100000	*	0.207749143544667	closed
chr1	165200001	165300000	100000	*	0.144531064007619	closed
chr1	165300001	165400000	100000	*	-0.1788963941681	open
chr1	165400001	165500000	100000	*	-0.243029797757158	open
chr1	165500001	165600000	100000	*	-0.202930051381497	open
chr1	165600001	165700000	100000	*	-0.116570235015169	open
chr1	165800001	165900000	100000	*	0.215791747597223	closed
chr1	165900001	166000000	100000	*	0.527882246011663	closed
chr1	166000001	166100000	100000	*	1.10465276852841	closed
chr1	166100001	166200000	100000	*	1.84895061150072	closed
chr1	166200001	166300000	100000	*	2.43714675113861	closed
chr1	166300001	166400000	100000	*	2.83981929840719	closed
chr1	166400001	166500000	100000	*	2.9805404273181	closed
chr1	166500001	166600000	100000	*	2.65624423497278	closed
chr1	166700001	166800000	100000	*	2.20010075114479	closed
chr1	166800001	166900000	100000	*	1.50165326953041	closed
chr1	167000001	167100000	100000	*	0.628804596693817	closed
chr1	167100001	167200000	100000	*	0.00985905993663862	closed
chr1	167200001	167300000	100000	*	-0.488065712574288	open
chr1	167300001	167400000	100000	*	-0.579573695795654	open
chr1	167400001	167500000	100000	*	-0.515439969057596	open
chr1	167500001	167600000	100000	*	-0.44460365475641	open
chr1	167600001	167700000	100000	*	-0.374106761129005	open
chr1	167700001	167800000	100000	*	-0.404228659700869	open
chr1	167800001	167900000	100000	*	-0.330841727181117	open
chr1	168000001	168100000	100000	*	-0.227656221545793	open
chr1	168100001	168200000	100000	*	-0.0812657853719948	open
chr1	168200001	168300000	100000	*	0.0597476068467649	closed
chr1	168300001	168400000	100000	*	0.201603018974613	closed
chr1	168400001	168500000	100000	*	0.334746981735504	closed
chr1	168500001	168600000	100000	*	0.400352393918653	closed
chr1	168600001	168700000	100000	*	0.509874484104875	closed
chr1	168700001	168800000	100000	*	0.485075908223037	closed
chr1	168800001	168900000	100000	*	0.33946810867909	closed
chr1	168900001	169000000	100000	*	0.205850010799109	closed
chr1	169000001	169100000	100000	*	-0.0249956365135503	open
chr1	169100001	169200000	100000	*	-0.224528228950445	open
chr1	169200001	169300000	100000	*	-0.407815139325557	open
chr1	169300001	169400000	100000	*	-0.538678732582509	open
chr1	169400001	169500000	100000	*	-0.604587492153889	open
chr1	169500001	169600000	100000	*	-0.606670634034672	open
chr1	169600001	169700000	100000	*	-0.290511959406233	open
chr1	169700001	169800000	100000	*	0.158834699202839	closed
chr1	169800001	169900000	100000	*	0.64117181882534	closed
chr1	170100001	170200000	100000	*	1.27464257015414	closed
chr1	170200001	170300000	100000	*	1.79687981594435	closed
chr1	170300001	170400000	100000	*	1.98501404976722	closed
chr1	170400001	170500000	100000	*	2.17557523534359	closed
chr1	170500001	170600000	100000	*	2.23329712596909	closed
chr1	170600001	170700000	100000	*	2.01847626289234	closed
chr1	170700001	170800000	100000	*	2.03447234940903	closed
chr1	170800001	170900000	100000	*	1.90650524578101	closed
chr1	170900001	171000000	100000	*	1.45107382101782	closed
chr1	171000001	171100000	100000	*	1.12850390180055	closed
chr1	171100001	171200000	100000	*	0.690591696669271	closed
chr1	171200001	171300000	100000	*	0.251668159561059	closed
chr1	171300001	171400000	100000	*	0.137259837612716	closed
chr1	171400001	171500000	100000	*	0.0231264416309844	closed
chr1	171500001	171600000	100000	*	-0.169412693182338	open
chr1	171600001	171700000	100000	*	-0.261381510231114	open
chr1	171700001	171800000	100000	*	-0.396274384432799	open
chr1	171800001	171900000	100000	*	-0.50997882726272	open
chr1	171900001	172000000	100000	*	-0.441882231421167	open
chr1	172000001	172100000	100000	*	-0.416819868996468	open
chr1	172100001	172200000	100000	*	-0.442800712013778	open
chr1	172200001	172300000	100000	*	-0.529075344495022	open
chr1	172300001	172400000	100000	*	-0.561584300163084	open
chr1	172400001	172500000	100000	*	-0.567579723748156	open
chr1	172500001	172600000	100000	*	-0.468542607062535	open
chr1	172600001	172700000	100000	*	-0.223478080036025	open
chr1	172700001	172800000	100000	*	-0.060433231693325	open
chr1	172800001	172900000	100000	*	0.147355918522353	closed
chr1	172900001	173000000	100000	*	0.169401413639937	closed
chr1	173000001	173100000	100000	*	0.0508746827818505	closed
chr1	173100001	173200000	100000	*	-0.0804685307763465	open
chr1	173300001	173400000	100000	*	-0.209657036710252	open
chr1	173400001	173500000	100000	*	-0.0687097095283775	open
chr1	173500001	173600000	100000	*	0.0998888630517455	closed
chr1	173700001	173800000	100000	*	0.221079510188601	closed
chr1	173800001	173900000	100000	*	0.272736144735606	closed
chr1	173900001	174000000	100000	*	0.138034442487429	closed
chr1	174000001	174100000	100000	*	0.191516671855396	closed
chr1	174100001	174200000	100000	*	0.241630359111813	closed
chr1	174300001	174400000	100000	*	0.320701784189237	closed
chr1	174400001	174500000	100000	*	0.54084462426521	closed
chr1	174500001	174600000	100000	*	0.560813944166818	closed
chr1	174600001	174700000	100000	*	0.674051357732217	closed
chr1	174700001	174800000	100000	*	0.683747094123209	closed
chr1	174800001	174900000	100000	*	0.703974238065092	closed
chr1	174900001	175000000	100000	*	0.681220587097078	closed
chr1	175000001	175100000	100000	*	0.647042584068847	closed
chr1	175100001	175200000	100000	*	0.897731268511501	closed
chr1	175200001	175300000	100000	*	0.981963659361027	closed
chr1	175300001	175400000	100000	*	1.3336177841868	closed
chr1	175400001	175500000	100000	*	1.71637082038178	closed
chr1	175500001	175600000	100000	*	1.80619841464187	closed
chr1	175600001	175700000	100000	*	1.82478806892866	closed
chr1	175700001	175800000	100000	*	1.47260313853098	closed
chr1	175800001	175900000	100000	*	0.942758799368306	closed
chr1	175900001	176000000	100000	*	0.510039269889896	closed
chr1	176100001	176200000	100000	*	0.368299246749526	closed
chr1	176300001	176400000	100000	*	0.434039433212166	closed
chr1	176400001	176500000	100000	*	0.565359553344891	closed
chr1	176500001	176600000	100000	*	0.470080276794767	closed
chr1	176600001	176700000	100000	*	0.0882777841150368	closed
chr1	176700001	176800000	100000	*	-0.169059733757182	open
chr1	176800001	176900000	100000	*	-0.182590507926985	open
chr1	176900001	177000000	100000	*	0.327470779278425	closed
chr1	177000001	177100000	100000	*	1.01201240824891	closed
chr1	177100001	177200000	100000	*	1.50835074943797	closed
chr1	177200001	177300000	100000	*	1.70564121201636	closed
chr1	177300001	177400000	100000	*	1.54689285451921	closed
chr1	177600001	177700000	100000	*	1.30110673428878	closed
chr1	177700001	177800000	100000	*	0.946566609427458	closed
chr1	177800001	177900000	100000	*	0.575917813497747	closed
chr1	177900001	178000000	100000	*	0.225455807898797	closed
chr1	178000001	178100000	100000	*	-0.0589587147965237	open
chr1	178200001	178300000	100000	*	-0.21112343801454	open
chr1	178300001	178400000	100000	*	-0.196038272892182	open
chr1	178400001	178500000	100000	*	-0.127611012018863	open
chr1	178500001	178600000	100000	*	-0.0230667659018481	open
chr1	178600001	178700000	100000	*	-0.0218496149005628	open
chr1	178700001	178800000	100000	*	-0.114674640324039	open
chr1	178800001	178900000	100000	*	-0.277611332097525	open
chr1	178900001	179000000	100000	*	-0.538435640772375	open
chr1	179000001	179100000	100000	*	-0.529435619093802	open
chr1	179100001	179200000	100000	*	-0.507586502347898	open
chr1	179200001	179300000	100000	*	-0.337177918032291	open
chr1	179300001	179400000	100000	*	-0.117633332423212	open
chr1	179400001	179500000	100000	*	0.0132810355897398	closed
chr1	179500001	179600000	100000	*	0.233604907306774	closed
chr1	179600001	179700000	100000	*	0.28437120291609	closed
chr1	179700001	179800000	100000	*	0.295933605962339	closed
chr1	179800001	179900000	100000	*	0.146988319500398	closed
chr1	179900001	180000000	100000	*	-0.0883236003758606	open
chr1	180000001	180100000	100000	*	-0.227633238616548	open
chr1	180100001	180200000	100000	*	-0.327900019585482	open
chr1	180200001	180300000	100000	*	-0.292744935941231	open
chr1	180300001	180400000	100000	*	-0.356872894139739	open
chr1	180400001	180500000	100000	*	-0.39352231825808	open
chr1	180500001	180600000	100000	*	-0.478147085767608	open
chr1	180600001	180700000	100000	*	-0.697188830900049	open
chr1	180800001	180900000	100000	*	-0.675235226216314	open
chr1	180900001	181000000	100000	*	-0.693423558657041	open
chr1	181000001	181100000	100000	*	-0.597517236633684	open
chr1	181100001	181200000	100000	*	-0.190237247727673	open
chr1	181200001	181300000	100000	*	0.332768514987364	closed
chr1	181300001	181400000	100000	*	0.996341858821939	closed
chr1	181400001	181500000	100000	*	1.7029573637979	closed
chr1	181500001	181600000	100000	*	2.22049021678209	closed
chr1	181600001	181700000	100000	*	2.43378129595797	closed
chr1	181700001	181800000	100000	*	2.39457559772938	closed
chr1	181900001	182000000	100000	*	2.09117108532351	closed
chr1	182000001	182100000	100000	*	1.58477027719082	closed
chr1	182100001	182200000	100000	*	1.05999756576057	closed
chr1	182200001	182300000	100000	*	0.642241326786414	closed
chr1	182300001	182400000	100000	*	0.36902223173049	closed
chr1	182400001	182500000	100000	*	0.255229109712612	closed
chr1	182500001	182600000	100000	*	0.219543236903439	closed
chr1	182600001	182700000	100000	*	0.13447356643836	closed
chr1	182700001	182800000	100000	*	-0.0811846486478771	open
chr1	182800001	182900000	100000	*	-0.289695566169021	open
chr1	182900001	183000000	100000	*	-0.560533445453688	open
chr1	183000001	183100000	100000	*	-0.75720929414238	open
chr1	183100001	183200000	100000	*	-0.663046677916706	open
chr1	183200001	183300000	100000	*	-0.497428699804291	open
chr1	183300001	183400000	100000	*	-0.176273920294333	open
chr1	183400001	183500000	100000	*	0.165463157672799	closed
chr1	183500001	183600000	100000	*	0.308240131310985	closed
chr1	183600001	183700000	100000	*	0.330296466655371	closed
chr1	183700001	183800000	100000	*	0.21342943198163	closed
chr1	183800001	183900000	100000	*	0.0189402101148058	closed
chr1	183900001	184000000	100000	*	-0.167452769711232	open
chr1	184000001	184100000	100000	*	-0.259574246791693	open
chr1	184100001	184200000	100000	*	-0.231949403152341	open
chr1	184200001	184300000	100000	*	-0.198479081700635	open
chr1	184300001	184400000	100000	*	-0.139303681074335	open
chr1	184400001	184500000	100000	*	-0.18832953711195	open
chr1	184500001	184600000	100000	*	-0.208103179017182	open
chr1	184600001	184700000	100000	*	-0.218096138412669	open
chr1	184700001	184800000	100000	*	-0.199622583183218	open
chr1	184800001	184900000	100000	*	-0.0194766869431878	open
chr1	184900001	185000000	100000	*	-0.0257967446339115	open
chr1	185000001	185100000	100000	*	-0.018796888718221	open
chr1	185100001	185200000	100000	*	0.00489316495045172	closed
chr1	185200001	185300000	100000	*	-0.115763382926352	open
chr1	185300001	185400000	100000	*	-0.352400881727497	open
chr1	185400001	185500000	100000	*	-0.434482632137596	open
chr1	185500001	185600000	100000	*	-0.365446614067324	open
chr1	185600001	185700000	100000	*	-0.0106674724869677	open
chr1	185700001	185800000	100000	*	0.969705659430728	closed
chr1	185800001	185900000	100000	*	1.94184988243567	closed
chr1	185900001	186000000	100000	*	2.71476181404712	closed
chr1	186000001	186100000	100000	*	3.20594680522039	closed
chr1	186100001	186200000	100000	*	3.10056764029178	closed
chr1	186200001	186300000	100000	*	2.65461690989333	closed
chr1	186300001	186400000	100000	*	1.87732810053405	closed
chr1	186400001	186500000	100000	*	0.95949092660947	closed
chr1	186500001	186600000	100000	*	0.201126863120071	closed
chr1	186600001	186700000	100000	*	-0.299765949498677	open
chr1	186700001	186800000	100000	*	-0.296230307172029	open
chr1	186800001	186900000	100000	*	-0.00867593511062918	open
chr1	186900001	187000000	100000	*	0.308042040702524	closed
chr1	187000001	187100000	100000	*	0.464101225066874	closed
chr1	187300001	187400000	100000	*	0.508733196392317	closed
chr1	187400001	187500000	100000	*	0.368033995006208	closed
chr1	187500001	187600000	100000	*	0.127244840450707	closed
chr1	187600001	187700000	100000	*	0.00409526257219517	closed
chr1	187800001	187900000	100000	*	-0.321658767234638	open
chr1	187900001	188000000	100000	*	-0.451821290842073	open
chr1	188000001	188100000	100000	*	-0.259608105731831	open
chr1	188600001	188700000	100000	*	-0.0254501396329446	open
chr1	188800001	188900000	100000	*	0.5093355330352	closed
chr1	189100001	189200000	100000	*	0.945636342913121	closed
chr1	189700001	189800000	100000	*	0.995603490293555	closed
chr1	190000001	190100000	100000	*	1.1399635169862	closed
chr1	190400001	190500000	100000	*	1.23445733275049	closed
chr1	190800001	190900000	100000	*	1.40752308893667	closed
chr1	190900001	191000000	100000	*	1.75948864478204	closed
chr1	191100001	191200000	100000	*	1.90650062377967	closed
chr1	191400001	191500000	100000	*	1.87358259705968	closed
chr1	191500001	191600000	100000	*	1.59074918623789	closed
chr1	191700001	191800000	100000	*	1.45998671440177	closed
chr1	191800001	191900000	100000	*	1.4604322232965	closed
chr1	192000001	192100000	100000	*	1.6144565487477	closed
chr1	192100001	192200000	100000	*	2.17471822562468	closed
chr1	192200001	192300000	100000	*	2.53286483085776	closed
chr1	192300001	192400000	100000	*	2.57531906209119	closed
chr1	192400001	192500000	100000	*	2.3424876796346	closed
chr1	192500001	192600000	100000	*	1.65034765753608	closed
chr1	192600001	192700000	100000	*	0.750110970355201	closed
chr1	192700001	192800000	100000	*	0.130411715994431	closed
chr1	192800001	192900000	100000	*	-0.276145256407282	open
chr1	192900001	193000000	100000	*	-0.461786450359283	open
chr1	193000001	193100000	100000	*	-0.282316266372219	open
chr1	193100001	193200000	100000	*	-0.112551297585863	open
chr1	193200001	193300000	100000	*	-0.121964188900917	open
chr1	193300001	193400000	100000	*	-0.0593955981067865	open
chr1	193400001	193500000	100000	*	-0.176096581629545	open
chr1	193500001	193600000	100000	*	-0.321445194687338	open
chr1	193600001	193700000	100000	*	-0.0865293436288272	open
chr1	193700001	193800000	100000	*	0.148962851028218	closed
chr1	193800001	193900000	100000	*	0.678942989034902	closed
chr1	194000001	194100000	100000	*	1.35924377715615	closed
chr1	194300001	194400000	100000	*	1.91723348599999	closed
chr1	194400001	194500000	100000	*	2.48232077298318	closed
chr1	194800001	194900000	100000	*	2.56274575961039	closed
chr1	195000001	195100000	100000	*	2.40018630765984	closed
chr1	195500001	195600000	100000	*	1.99625206245251	closed
chr1	195600001	195700000	100000	*	1.28021212788099	closed
chr1	195900001	196000000	100000	*	0.928552915028573	closed
chr1	196000001	196100000	100000	*	0.765832771865035	closed
chr1	196100001	196200000	100000	*	0.893562097758557	closed
chr1	196200001	196300000	100000	*	1.45138980012252	closed
chr1	196300001	196400000	100000	*	2.02061608399274	closed
chr1	196400001	196500000	100000	*	2.45645961263068	closed
chr1	196500001	196600000	100000	*	2.80654469691381	closed
chr1	196600001	196700000	100000	*	2.88651820306346	closed
chr1	196700001	196800000	100000	*	2.79203841638902	closed
chr1	196800001	196900000	100000	*	2.73289441660163	closed
chr1	196900001	197000000	100000	*	2.40562772067644	closed
chr1	197000001	197100000	100000	*	2.10541568530445	closed
chr1	197100001	197200000	100000	*	1.82337612699491	closed
chr1	197200001	197300000	100000	*	1.57082495408986	closed
chr1	197300001	197400000	100000	*	1.57306921762319	closed
chr1	197400001	197500000	100000	*	1.57455371794048	closed
chr1	197500001	197600000	100000	*	1.38378350401016	closed
chr1	197700001	197800000	100000	*	1.13775068443897	closed
chr1	197800001	197900000	100000	*	0.832439691569312	closed
chr1	198000001	198100000	100000	*	0.554670052241778	closed
chr1	198100001	198200000	100000	*	0.680414200181204	closed
chr1	198200001	198300000	100000	*	0.677009286592486	closed
chr1	198300001	198400000	100000	*	0.778447057501211	closed
chr1	198400001	198500000	100000	*	0.925787701357484	closed
chr1	198500001	198600000	100000	*	0.957388069595606	closed
chr1	198600001	198700000	100000	*	1.34325980185423	closed
chr1	198700001	198800000	100000	*	1.69778796675521	closed
chr1	198800001	198900000	100000	*	2.17155903543005	closed
chr1	198900001	199000000	100000	*	2.58630437674575	closed
chr1	199000001	199100000	100000	*	2.6592667308704	closed
chr1	199300001	199400000	100000	*	2.5738258963102	closed
chr1	199400001	199500000	100000	*	2.21563205627382	closed
chr1	199500001	199600000	100000	*	1.53176602483219	closed
chr1	199600001	199700000	100000	*	0.98418827468507	closed
chr1	199700001	199800000	100000	*	0.495724502250706	closed
chr1	199800001	199900000	100000	*	0.0884549602713223	closed
chr1	199900001	200000000	100000	*	0.177267788312719	closed
chr1	200000001	200100000	100000	*	0.261018693866466	closed
chr1	200100001	200200000	100000	*	0.330212594292123	closed
chr1	200200001	200300000	100000	*	0.44755498875963	closed
chr1	200300001	200400000	100000	*	0.252734396270136	closed
chr1	200400001	200500000	100000	*	0.00494359268638122	closed
chr1	200500001	200600000	100000	*	-0.146755190018712	open
chr1	200700001	200800000	100000	*	-0.315937546319085	open
chr1	200800001	200900000	100000	*	-0.351968837627284	open
chr1	200900001	201000000	100000	*	-0.307823365694763	open
chr1	201000001	201100000	100000	*	-0.395482969825473	open
chr1	201100001	201200000	100000	*	-0.432595269618211	open
chr1	201200001	201300000	100000	*	-0.495594061836679	open
chr1	201300001	201400000	100000	*	-0.642843846586737	open
chr1	201400001	201500000	100000	*	-0.635499279862919	open
chr1	201500001	201600000	100000	*	-0.719574699004014	open
chr1	201600001	201700000	100000	*	-0.730714866952138	open
chr1	201700001	201800000	100000	*	-0.608443281143617	open
chr1	201800001	201900000	100000	*	-0.458963014049249	open
chr1	201900001	202000000	100000	*	-0.273483624898248	open
chr1	202000001	202100000	100000	*	-0.107550989215451	open
chr1	202100001	202200000	100000	*	-0.190449192897061	open
chr1	202200001	202300000	100000	*	-0.398841074988063	open
chr1	202300001	202400000	100000	*	-0.594237884758425	open
chr1	202400001	202500000	100000	*	-0.77888102189132	open
chr1	202500001	202600000	100000	*	-0.578582368135522	open
chr1	202600001	202700000	100000	*	-0.370252394479554	open
chr1	202700001	202800000	100000	*	-0.0515564173149269	open
chr1	202800001	202900000	100000	*	0.181347105284618	closed
chr1	202900001	203000000	100000	*	0.202680185496834	closed
chr1	203000001	203100000	100000	*	0.280071135257017	closed
chr1	203100001	203200000	100000	*	0.150006134738163	closed
chr1	203200001	203300000	100000	*	0.0459989388126877	closed
chr1	203300001	203400000	100000	*	-0.0496004198010731	open
chr1	203400001	203500000	100000	*	-0.151394901450975	open
chr1	203500001	203600000	100000	*	-0.00772043582783124	open
chr1	203600001	203700000	100000	*	0.152962803178876	closed
chr1	203700001	203800000	100000	*	0.291237228425243	closed
chr1	203800001	203900000	100000	*	0.342619548860558	closed
chr1	203900001	204000000	100000	*	0.193527785126715	closed
chr1	204000001	204100000	100000	*	-0.0475813444751628	open
chr1	204100001	204200000	100000	*	-0.306879840032519	open
chr1	204200001	204300000	100000	*	-0.54593548495675	open
chr1	204300001	204400000	100000	*	-0.761828073930365	open
chr1	204400001	204500000	100000	*	-0.764476275396471	open
chr1	204500001	204600000	100000	*	-0.596254384454238	open
chr1	204600001	204700000	100000	*	-0.292575593568344	open
chr1	204700001	204800000	100000	*	0.106799993221987	closed
chr1	204800001	204900000	100000	*	0.324199152119642	closed
chr1	204900001	205000000	100000	*	0.271996151091102	closed
chr1	205000001	205100000	100000	*	0.0533796139952382	closed
chr1	205100001	205200000	100000	*	-0.311925276450397	open
chr1	205200001	205300000	100000	*	-0.63564143405027	open
chr1	205300001	205400000	100000	*	-0.730186365505143	open
chr1	205400001	205500000	100000	*	-0.634076860217364	open
chr1	205500001	205600000	100000	*	-0.438402988086219	open
chr1	205600001	205700000	100000	*	-0.197154963734698	open
chr1	205700001	205800000	100000	*	-0.0237046897667234	open
chr1	205800001	205900000	100000	*	0.00361936812113362	closed
chr1	205900001	206000000	100000	*	-0.0111630210806474	open
chr1	206100001	206200000	100000	*	-0.0678048008284473	open
chr1	206200001	206300000	100000	*	-0.177671508743963	open
chr1	206300001	206400000	100000	*	-0.330761403361809	open
chr1	206500001	206600000	100000	*	-0.489494476773388	open
chr1	206600001	206700000	100000	*	-0.690235460385009	open
chr1	206700001	206800000	100000	*	-0.833502010681408	open
chr1	206800001	206900000	100000	*	-0.85149163796506	open
chr1	206900001	207000000	100000	*	-0.74936230238115	open
chr1	207000001	207100000	100000	*	-0.440818852804206	open
chr1	207100001	207200000	100000	*	-0.139851864591262	open
chr1	207200001	207300000	100000	*	0.155726089391616	closed
chr1	207300001	207400000	100000	*	0.397822751217603	closed
chr1	207400001	207500000	100000	*	0.570643586631467	closed
chr1	207500001	207600000	100000	*	0.78833005094245	closed
chr1	207600001	207700000	100000	*	1.00743486169824	closed
chr1	207800001	207900000	100000	*	1.12838961703627	closed
chr1	207900001	208000000	100000	*	1.02541686047764	closed
chr1	208000001	208100000	100000	*	0.722052889551472	closed
chr1	208100001	208200000	100000	*	0.285923280325687	closed
chr1	208200001	208300000	100000	*	-0.0424954226253662	open
chr1	208300001	208400000	100000	*	-0.160542346235948	open
chr1	208400001	208500000	100000	*	0.0186226181800878	closed
chr1	208500001	208600000	100000	*	0.358587526007122	closed
chr1	208600001	208700000	100000	*	0.820932731779918	closed
chr1	208700001	208800000	100000	*	1.27660206317021	closed
chr1	208800001	208900000	100000	*	1.63316020045065	closed
chr1	208900001	209000000	100000	*	2.04130827530375	closed
chr1	209000001	209100000	100000	*	2.23752338355842	closed
chr1	209100001	209200000	100000	*	2.33070822998582	closed
chr1	209200001	209300000	100000	*	2.28188396929296	closed
chr1	209300001	209400000	100000	*	1.91964718602765	closed
chr1	209400001	209500000	100000	*	1.42790197040365	closed
chr1	209500001	209600000	100000	*	0.918600624544882	closed
chr1	209600001	209700000	100000	*	0.360229301915195	closed
chr1	209700001	209800000	100000	*	-0.0326864598891532	open
chr1	209800001	209900000	100000	*	-0.180857207410014	open
chr1	209900001	210000000	100000	*	-0.0994950264707957	open
chr1	210000001	210100000	100000	*	0.318276404402467	closed
chr1	210200001	210300000	100000	*	0.80022702753173	closed
chr1	210300001	210400000	100000	*	1.23146646918422	closed
chr1	210400001	210500000	100000	*	1.29377438539774	closed
chr1	210500001	210600000	100000	*	1.07577290827044	closed
chr1	210600001	210700000	100000	*	0.863133805351145	closed
chr1	210700001	210800000	100000	*	0.66578878190993	closed
chr1	210800001	210900000	100000	*	0.882030281637502	closed
chr1	210900001	211000000	100000	*	1.13447255573564	closed
chr1	211200001	211300000	100000	*	1.28025434222582	closed
chr1	211400001	211500000	100000	*	1.28508596900658	closed
chr1	211500001	211600000	100000	*	0.799416252214838	closed
chr1	211600001	211700000	100000	*	0.307648094772277	closed
chr1	211700001	211800000	100000	*	-0.200895855654002	open
chr1	211800001	211900000	100000	*	-0.558270107539573	open
chr1	211900001	212000000	100000	*	-0.562350359662272	open
chr1	212000001	212100000	100000	*	-0.564556162188935	open
chr1	212100001	212200000	100000	*	-0.531323702906107	open
chr1	212200001	212300000	100000	*	-0.569962279705359	open
chr1	212300001	212400000	100000	*	-0.659899791706739	open
chr1	212400001	212500000	100000	*	-0.651383601102967	open
chr1	212500001	212600000	100000	*	-0.463344381148699	open
chr1	212600001	212700000	100000	*	-0.213655194021856	open
chr1	212700001	212800000	100000	*	-0.0274048178388656	open
chr1	212800001	212900000	100000	*	0.0984482156449197	closed
chr1	212900001	213000000	100000	*	0.0858893842469064	closed
chr1	213000001	213100000	100000	*	0.0928353529123414	closed
chr1	213100001	213200000	100000	*	0.152750617665864	closed
chr1	213200001	213300000	100000	*	0.190161773605294	closed
chr1	213300001	213400000	100000	*	0.217384339756372	closed
chr1	213400001	213500000	100000	*	0.255092992418176	closed
chr1	213500001	213600000	100000	*	0.452746221264025	closed
chr1	213600001	213700000	100000	*	0.90111127118988	closed
chr1	213700001	213800000	100000	*	1.47724902467977	closed
chr1	213800001	213900000	100000	*	2.0613891207663	closed
chr1	214000001	214100000	100000	*	2.48104155580176	closed
chr1	214100001	214200000	100000	*	2.49375000518692	closed
chr1	214200001	214300000	100000	*	2.1887472281767	closed
chr1	214300001	214400000	100000	*	1.61699097364337	closed
chr1	214400001	214500000	100000	*	0.830976329986299	closed
chr1	214500001	214600000	100000	*	0.214279260349434	closed
chr1	214600001	214700000	100000	*	-0.124810756457904	open
chr1	214700001	214800000	100000	*	-0.0982476139303637	open
chr1	214800001	214900000	100000	*	0.3615017154483	closed
chr1	214900001	215000000	100000	*	0.948650225035363	closed
chr1	215000001	215100000	100000	*	1.5745623246061	closed
chr1	215100001	215200000	100000	*	2.07071322887154	closed
chr1	215200001	215300000	100000	*	2.29033565731059	closed
chr1	215300001	215400000	100000	*	2.49831368178179	closed
chr1	215400001	215500000	100000	*	2.64825797847354	closed
chr1	215500001	215600000	100000	*	2.58912701812582	closed
chr1	215600001	215700000	100000	*	2.46150514453234	closed
chr1	215700001	215800000	100000	*	2.23782663375357	closed
chr1	215800001	215900000	100000	*	1.95036892665296	closed
chr1	215900001	216000000	100000	*	2.03364374553372	closed
chr1	216000001	216100000	100000	*	2.38995578278519	closed
chr1	216100001	216200000	100000	*	2.66454786384717	closed
chr1	216200001	216300000	100000	*	2.90210375035144	closed
chr1	216300001	216400000	100000	*	2.83474355872928	closed
chr1	216400001	216500000	100000	*	2.48550451031563	closed
chr1	216500001	216600000	100000	*	2.15912471070907	closed
chr1	216600001	216700000	100000	*	1.67606800205646	closed
chr1	216700001	216800000	100000	*	1.17679581743415	closed
chr1	216800001	216900000	100000	*	0.623440340135721	closed
chr1	216900001	217000000	100000	*	0.042441643200354	closed
chr1	217000001	217100000	100000	*	-0.294129874878189	open
chr1	217100001	217200000	100000	*	-0.376971842386759	open
chr1	217200001	217300000	100000	*	-0.282500957826946	open
chr1	217300001	217400000	100000	*	-0.0844092000297408	open
chr1	217500001	217600000	100000	*	0.104047889246136	closed
chr1	217600001	217700000	100000	*	-0.174908426729406	open
chr1	217700001	217800000	100000	*	-0.309232397911607	open
chr1	217800001	217900000	100000	*	-0.284945404960895	open
chr1	218000001	218100000	100000	*	-0.295521040531986	open
chr1	218200001	218300000	100000	*	0.24433793107519	closed
chr1	218300001	218400000	100000	*	0.518485649775362	closed
chr1	218400001	218500000	100000	*	0.268731608485614	closed
chr1	218500001	218600000	100000	*	0.0699614615106536	closed
chr1	218600001	218700000	100000	*	-0.320887937922224	open
chr1	218700001	218800000	100000	*	-0.577999212229299	open
chr1	218800001	218900000	100000	*	-0.414534288549666	open
chr1	218900001	219000000	100000	*	-0.402316077229431	open
chr1	219000001	219100000	100000	*	-0.398287634697948	open
chr1	219200001	219300000	100000	*	-0.338970414324346	open
chr1	219300001	219400000	100000	*	-0.326725467810588	open
chr1	219400001	219500000	100000	*	-0.194754970553548	open
chr1	219500001	219600000	100000	*	-0.139449272468095	open
chr1	219600001	219700000	100000	*	-0.111376005434822	open
chr1	219700001	219800000	100000	*	-0.100371490357132	open
chr1	219800001	219900000	100000	*	-0.0678094463755249	open
chr1	219900001	220000000	100000	*	0.0662469164382731	closed
chr1	220000001	220100000	100000	*	0.103921933262217	closed
chr1	220100001	220200000	100000	*	0.18582551756063	closed
chr1	220200001	220300000	100000	*	0.182486147212423	closed
chr1	220300001	220400000	100000	*	0.0553182479082522	closed
chr1	220400001	220500000	100000	*	0.0378760279639975	closed
chr1	220500001	220600000	100000	*	-0.0928579179356005	open
chr1	220600001	220700000	100000	*	-0.199433997969457	open
chr1	220700001	220800000	100000	*	-0.21153542376224	open
chr1	220800001	220900000	100000	*	-0.498085243354145	open
chr1	220900001	221000000	100000	*	-0.640274956375259	open
chr1	221000001	221100000	100000	*	-0.691493807546529	open
chr1	221100001	221200000	100000	*	-0.664306237394199	open
chr1	221200001	221300000	100000	*	-0.197424961958708	open
chr1	221300001	221400000	100000	*	0.148653025551031	closed
chr1	221400001	221500000	100000	*	0.366162873926863	closed
chr1	221500001	221600000	100000	*	0.493169286457272	closed
chr1	221600001	221700000	100000	*	0.392054975418913	closed
chr1	221700001	221800000	100000	*	0.356307269818129	closed
chr1	221800001	221900000	100000	*	0.443040766792209	closed
chr1	221900001	222000000	100000	*	0.543966027295712	closed
chr1	222000001	222100000	100000	*	0.616893513095015	closed
chr1	222100001	222200000	100000	*	0.688192795926821	closed
chr1	222200001	222300000	100000	*	0.718441911474255	closed
chr1	222300001	222400000	100000	*	0.763439957558193	closed
chr1	222400001	222500000	100000	*	0.920469171805345	closed
chr1	222500001	222600000	100000	*	0.973540954325754	closed
chr1	222600001	222700000	100000	*	0.979742260466236	closed
chr1	222700001	222800000	100000	*	0.868710522822808	closed
chr1	222800001	222900000	100000	*	0.67508925466223	closed
chr1	222900001	223000000	100000	*	0.51675491237051	closed
chr1	223000001	223100000	100000	*	0.33460263723709	closed
chr1	223100001	223200000	100000	*	0.198926331354694	closed
chr1	223200001	223300000	100000	*	-0.00620516230572216	open
chr1	223300001	223400000	100000	*	-0.093941346090801	open
chr1	223400001	223500000	100000	*	-0.170587336730379	open
chr1	223500001	223600000	100000	*	-0.0590542759403885	open
chr1	223600001	223700000	100000	*	0.143747703196884	closed
chr1	223700001	223800000	100000	*	0.198289538576437	closed
chr1	223800001	223900000	100000	*	0.265114261088683	closed
chr1	223900001	224000000	100000	*	0.139900744961738	closed
chr1	224000001	224100000	100000	*	-0.00434245766316356	open
chr1	224100001	224200000	100000	*	-0.196044107877968	open
chr1	224200001	224300000	100000	*	-0.330043860737296	open
chr1	224300001	224400000	100000	*	-0.514211238300915	open
chr1	224400001	224500000	100000	*	-0.705809941377713	open
chr1	224500001	224600000	100000	*	-0.611713561958242	open
chr1	224600001	224700000	100000	*	-0.576041777283632	open
chr1	224700001	224800000	100000	*	-0.392379231288746	open
chr1	224800001	224900000	100000	*	-0.154736124735967	open
chr1	224900001	225000000	100000	*	-0.0896219529503328	open
chr1	225000001	225100000	100000	*	-0.0158884969766248	open
chr1	225100001	225200000	100000	*	-0.0321150057176161	open
chr1	225300001	225400000	100000	*	-0.153428420164798	open
chr1	225400001	225500000	100000	*	-0.386900863915336	open
chr1	225500001	225600000	100000	*	-0.548083720192401	open
chr1	225600001	225700000	100000	*	-0.688355226011073	open
chr1	225700001	225800000	100000	*	-0.707670186499764	open
chr1	225800001	225900000	100000	*	-0.602205018546602	open
chr1	225900001	226000000	100000	*	-0.618354424807037	open
chr1	226000001	226100000	100000	*	-0.628888371068074	open
chr1	226100001	226200000	100000	*	-0.671736121467613	open
chr1	226200001	226300000	100000	*	-0.623292593027583	open
chr1	226300001	226400000	100000	*	-0.493396468987605	open
chr1	226400001	226500000	100000	*	-0.344240037831578	open
chr1	226500001	226600000	100000	*	-0.233468162376511	open
chr1	226600001	226700000	100000	*	-0.344695686879515	open
chr1	226700001	226800000	100000	*	-0.478748433275062	open
chr1	226800001	226900000	100000	*	-0.599579017523093	open
chr1	226900001	227000000	100000	*	-0.7345190902043	open
chr1	227000001	227100000	100000	*	-0.471224279986389	open
chr1	227100001	227200000	100000	*	-0.108990938177749	open
chr1	227200001	227300000	100000	*	0.311993992849519	closed
chr1	227300001	227400000	100000	*	0.78346901491059	closed
chr1	227400001	227500000	100000	*	0.712358994857663	closed
chr1	227500001	227600000	100000	*	0.518231657912004	closed
chr1	227600001	227700000	100000	*	0.0956441715684489	closed
chr1	227800001	227900000	100000	*	-0.325042342127888	open
chr1	227900001	228000000	100000	*	-0.349336089543443	open
chr1	228100001	228200000	100000	*	-0.485043219292481	open
chr1	228200001	228300000	100000	*	-0.366392721295091	open
chr1	228300001	228400000	100000	*	-0.261725024753707	open
chr1	228400001	228500000	100000	*	-0.361676432126294	open
chr1	228500001	228600000	100000	*	-0.14715108663458	open
chr1	228600001	228700000	100000	*	-0.0344315741596706	open
chr1	228700001	228800000	100000	*	0.00916936997447059	closed
chr1	228800001	228900000	100000	*	0.0820172315009231	closed
chr1	228900001	229000000	100000	*	-0.110462338703786	open
chr1	229000001	229100000	100000	*	-0.345831272652291	open
chr1	229100001	229200000	100000	*	-0.536736770171446	open
chr1	229200001	229300000	100000	*	-0.577886581549936	open
chr1	229300001	229400000	100000	*	-0.477344847865821	open
chr1	229400001	229500000	100000	*	-0.362368503231051	open
chr1	229500001	229600000	100000	*	-0.197226938313692	open
chr1	229600001	229700000	100000	*	-0.226278403346192	open
chr1	229700001	229800000	100000	*	-0.36129307139047	open
chr1	229800001	229900000	100000	*	-0.376463496877062	open
chr1	229900001	230000000	100000	*	-0.43848713101679	open
chr1	230000001	230100000	100000	*	-0.440810657889074	open
chr1	230100001	230200000	100000	*	-0.395883904745398	open
chr1	230200001	230300000	100000	*	-0.551518451464383	open
chr1	230300001	230400000	100000	*	-0.631641908035064	open
chr1	230400001	230500000	100000	*	-0.561810407308109	open
chr1	230500001	230600000	100000	*	-0.470911154981526	open
chr1	230600001	230700000	100000	*	-0.256192631882608	open
chr1	230800001	230900000	100000	*	-0.144669099188096	open
chr1	230900001	231000000	100000	*	-0.147896071275315	open
chr1	231000001	231100000	100000	*	-0.00332653231083298	open
chr1	231100001	231200000	100000	*	0.168359061160379	closed
chr1	231200001	231300000	100000	*	0.401383971377597	closed
chr1	231300001	231400000	100000	*	0.555670440003852	closed
chr1	231400001	231500000	100000	*	0.48427731931184	closed
chr1	231500001	231600000	100000	*	0.35468677578085	closed
chr1	231600001	231700000	100000	*	0.173358368684834	closed
chr1	231700001	231800000	100000	*	0.136478802974727	closed
chr1	231800001	231900000	100000	*	0.0934445185224034	closed
chr1	231900001	232000000	100000	*	0.0582564605123472	closed
chr1	232000001	232100000	100000	*	0.0884651684760518	closed
chr1	232100001	232200000	100000	*	0.00620506646323494	closed
chr1	232200001	232300000	100000	*	-0.0134671477563584	open
chr1	232300001	232400000	100000	*	-0.0329059382545942	open
chr1	232400001	232500000	100000	*	-0.115912563199094	open
chr1	232500001	232600000	100000	*	-0.229347159492231	open
chr1	232600001	232700000	100000	*	-0.387400255314799	open
chr1	232700001	232800000	100000	*	-0.483088444316019	open
chr1	232800001	232900000	100000	*	-0.580827576415383	open
chr1	232900001	233000000	100000	*	-0.584171103972486	open
chr1	233000001	233100000	100000	*	-0.497873043870887	open
chr1	233100001	233200000	100000	*	-0.53445649589426	open
chr1	233200001	233300000	100000	*	-0.493076454309958	open
chr1	233300001	233400000	100000	*	-0.370114565421271	open
chr1	233400001	233500000	100000	*	-0.185152616870071	open
chr1	233500001	233600000	100000	*	0.0957593262811465	closed
chr1	233600001	233700000	100000	*	0.293001996831106	closed
chr1	233700001	233800000	100000	*	0.370679157113637	closed
chr1	233800001	233900000	100000	*	0.115903324688114	closed
chr1	234000001	234100000	100000	*	-0.155735926275131	open
chr1	234100001	234200000	100000	*	-0.33936290418819	open
chr1	234200001	234300000	100000	*	-0.489448115496788	open
chr1	234300001	234400000	100000	*	-0.228586017467129	open
chr1	234400001	234500000	100000	*	-0.0470616919578482	open
chr1	234500001	234600000	100000	*	-0.0574722268852323	open
chr1	234600001	234700000	100000	*	-0.193945822893553	open
chr1	234700001	234800000	100000	*	-0.503213626603993	open
chr1	234800001	234900000	100000	*	-0.740567665242203	open
chr1	234900001	235000000	100000	*	-0.770974056619134	open
chr1	235000001	235100000	100000	*	-0.610768942376903	open
chr1	235100001	235200000	100000	*	-0.552862167382217	open
chr1	235200001	235300000	100000	*	-0.450241618491773	open
chr1	235300001	235400000	100000	*	-0.396624374068373	open
chr1	235400001	235500000	100000	*	-0.468082900625384	open
chr1	235500001	235600000	100000	*	-0.334253642082136	open
chr1	235600001	235700000	100000	*	-0.237896678352329	open
chr1	235700001	235800000	100000	*	-0.113705250090921	open
chr1	235800001	235900000	100000	*	-0.00579602577660934	open
chr1	235900001	236000000	100000	*	-0.0114073883912285	open
chr1	236000001	236100000	100000	*	-0.0253036164162865	open
chr1	236100001	236200000	100000	*	-0.144142914673904	open
chr1	236200001	236300000	100000	*	-0.148180855580862	open
chr1	236300001	236400000	100000	*	-0.00314579235917552	open
chr1	236400001	236500000	100000	*	0.114549367337525	closed
chr1	236500001	236600000	100000	*	0.327315878526394	closed
chr1	236600001	236700000	100000	*	0.567394384066203	closed
chr1	236700001	236800000	100000	*	0.599764915828056	closed
chr1	236800001	236900000	100000	*	0.608130555704884	closed
chr1	236900001	237000000	100000	*	0.616155724255456	closed
chr1	237000001	237100000	100000	*	0.491485208755255	closed
chr1	237100001	237200000	100000	*	0.338654094661022	closed
chr1	237200001	237300000	100000	*	0.303564331141907	closed
chr1	237300001	237400000	100000	*	0.271760325930548	closed
chr1	237400001	237500000	100000	*	0.290170648211031	closed
chr1	237600001	237700000	100000	*	0.512056463337272	closed
chr1	237700001	237800000	100000	*	0.644589486930847	closed
chr1	237800001	237900000	100000	*	0.826003457414381	closed
chr1	237900001	238000000	100000	*	1.17170448841215	closed
chr1	238000001	238100000	100000	*	1.55565203983432	closed
chr1	238100001	238200000	100000	*	2.14500678426171	closed
chr1	238200001	238300000	100000	*	2.64945703390232	closed
chr1	238300001	238400000	100000	*	3.03492383865422	closed
chr1	238400001	238500000	100000	*	3.23229327151784	closed
chr1	238500001	238600000	100000	*	3.21586885963908	closed
chr1	238600001	238700000	100000	*	3.19382378080296	closed
chr1	238800001	238900000	100000	*	3.06757969329441	closed
chr1	238900001	239000000	100000	*	2.87667252259646	closed
chr1	239200001	239300000	100000	*	2.70316138578466	closed
chr1	239300001	239400000	100000	*	2.35880337057499	closed
chr1	239400001	239500000	100000	*	1.86030142890506	closed
chr1	239600001	239700000	100000	*	1.48297327437518	closed
chr1	239700001	239800000	100000	*	0.942776051394121	closed
chr1	239800001	239900000	100000	*	0.680588805993048	closed
chr1	239900001	240000000	100000	*	0.761980280446336	closed
chr1	240000001	240100000	100000	*	0.822528825232739	closed
chr1	240100001	240200000	100000	*	1.16906900658974	closed
chr1	240200001	240300000	100000	*	1.47885469041343	closed
chr1	240300001	240400000	100000	*	1.71867795873465	closed
chr1	240400001	240500000	100000	*	1.8872970291242	closed
chr1	240500001	240600000	100000	*	1.84317479124129	closed
chr1	240600001	240700000	100000	*	1.68681300941088	closed
chr1	240700001	240800000	100000	*	1.49816568638391	closed
chr1	240800001	240900000	100000	*	1.54847093798943	closed
chr1	240900001	241000000	100000	*	1.8915573608574	closed
chr1	241000001	241100000	100000	*	2.36705661167116	closed
chr1	241100001	241200000	100000	*	2.78451413201713	closed
chr1	241200001	241300000	100000	*	3.07982611411998	closed
chr1	241300001	241400000	100000	*	3.03684138836882	closed
chr1	241400001	241500000	100000	*	2.72045537407871	closed
chr1	241600001	241700000	100000	*	2.41664139602447	closed
chr1	241700001	241800000	100000	*	1.95106596395882	closed
chr1	241800001	241900000	100000	*	1.59924161758187	closed
chr1	241900001	242000000	100000	*	1.54539455308851	closed
chr1	242000001	242100000	100000	*	1.46931452650319	closed
chr1	242100001	242200000	100000	*	1.44996761333336	closed
chr1	242200001	242300000	100000	*	1.53574418822083	closed
chr1	242300001	242400000	100000	*	1.37427787418946	closed
chr1	242400001	242500000	100000	*	1.35625956977938	closed
chr1	242600001	242700000	100000	*	1.58542066947482	closed
chr1	242700001	242800000	100000	*	1.78891373247741	closed
chr1	242800001	242900000	100000	*	2.3316973984202	closed
chr1	242900001	243000000	100000	*	2.67589470356249	closed
chr1	243100001	243200000	100000	*	2.63464519713737	closed
chr1	243200001	243300000	100000	*	2.41489175581569	closed
chr1	243300001	243400000	100000	*	1.79835008279801	closed
chr1	243400001	243500000	100000	*	1.12616811452746	closed
chr1	243500001	243600000	100000	*	0.650511709515779	closed
chr1	243600001	243700000	100000	*	0.266057699846768	closed
chr1	243700001	243800000	100000	*	0.0228172224890799	closed
chr1	243800001	243900000	100000	*	-0.084658557633568	open
chr1	243900001	244000000	100000	*	-0.195867670964868	open
chr1	244000001	244100000	100000	*	-0.288480645113447	open
chr1	244100001	244200000	100000	*	-0.338129503622319	open
chr1	244200001	244300000	100000	*	-0.315495468529856	open
chr1	244300001	244400000	100000	*	-0.324994265670187	open
chr1	244400001	244500000	100000	*	-0.282705130582048	open
chr1	244500001	244600000	100000	*	-0.229908907954587	open
chr1	244600001	244700000	100000	*	-0.25345361262739	open
chr1	244700001	244800000	100000	*	-0.229333369521576	open
chr1	244800001	244900000	100000	*	-0.274623406690947	open
chr1	244900001	245000000	100000	*	-0.292287065019222	open
chr1	245000001	245100000	100000	*	-0.299189209964143	open
chr1	245200001	245300000	100000	*	-0.359058316520628	open
chr1	245300001	245400000	100000	*	-0.320055553093034	open
chr1	245400001	245500000	100000	*	-0.245106560188362	open
chr1	245500001	245600000	100000	*	-0.137156154334363	open
chr1	245600001	245700000	100000	*	0.05246482244705	closed
chr1	245700001	245800000	100000	*	0.130831951976509	closed
chr1	245800001	245900000	100000	*	0.0548091167208875	closed
chr1	245900001	246000000	100000	*	-0.10089312821867	open
chr1	246000001	246100000	100000	*	-0.266602249116251	open
chr1	246100001	246200000	100000	*	-0.39309833833407	open
chr1	246200001	246300000	100000	*	-0.384685348116867	open
chr1	246300001	246400000	100000	*	-0.309205328948182	open
chr1	246400001	246500000	100000	*	-0.223886546315573	open
chr1	246500001	246600000	100000	*	-0.0839073963981592	open
chr1	246600001	246700000	100000	*	-0.0222718989733211	open
chr1	246700001	246800000	100000	*	0.034314754080889	closed
chr1	246800001	246900000	100000	*	0.0371306236328623	closed
chr1	246900001	247000000	100000	*	-0.0170143902733108	open
chr1	247000001	247100000	100000	*	-0.034699755587758	open
chr1	247100001	247200000	100000	*	-0.0423614372185073	open
chr1	247200001	247300000	100000	*	-0.00956035356711882	open
chr1	247300001	247400000	100000	*	0.0729103454701121	closed
chr1	247400001	247500000	100000	*	0.240352252236569	closed
chr1	247500001	247600000	100000	*	0.481560557750451	closed
chr1	247600001	247700000	100000	*	0.768930967340393	closed
chr1	247700001	247800000	100000	*	1.07649321173181	closed
chr1	247800001	247900000	100000	*	1.33137752557233	closed
[truncated: 20,314 more rows]
