# Supplementary material for: DNA methylation-based chromatin compartments and ChIP-seq profiles reveal transcriptional drivers of prostate carcinogenesis
Source: Genome Med. 2017 Jun 7;9:54. doi: 10.1186/s13073-017-0443-z (PMC5463361; doi:10.1186/s13073-017-0443-z)
Supplement: Supplementary file 2 — Table of open/closed compartment calls for normal prostate tissue in 100-kb genomic windows. (TXT 1267 kb) [file 13073_2017_443_MOESM2_ESM.txt]

seqnames	start	end	width	strand	pc	compartment
chr1	1	100000	100000	*	0.746825814301257	closed
chr1	500001	600000	100000	*	0.633748457169172	closed
chr1	600001	700000	100000	*	0.674145666294524	closed
chr1	700001	800000	100000	*	0.800660933715371	closed
chr1	800001	900000	100000	*	0.834934579761242	closed
chr1	900001	1000000	100000	*	0.818374907649276	closed
chr1	1000001	1100000	100000	*	0.651182566330162	closed
chr1	1100001	1200000	100000	*	0.369147243521414	closed
chr1	1200001	1300000	100000	*	0.304473949528171	closed
chr1	1300001	1400000	100000	*	0.314331503906629	closed
chr1	1400001	1500000	100000	*	0.471718849422682	closed
chr1	1500001	1600000	100000	*	0.615551995100429	closed
chr1	1600001	1700000	100000	*	0.689879141917279	closed
chr1	1700001	1800000	100000	*	0.633644445448134	closed
chr1	1800001	1900000	100000	*	0.54317472217345	closed
chr1	1900001	2000000	100000	*	0.404330687233781	closed
chr1	2000001	2100000	100000	*	0.153556399197701	closed
chr1	2100001	2200000	100000	*	-0.00945639994293429	open
chr1	2200001	2300000	100000	*	-0.237440327057899	open
chr1	2300001	2400000	100000	*	-0.477081548329364	open
chr1	2400001	2500000	100000	*	-0.353267647734742	open
chr1	2500001	2600000	100000	*	-0.050584698734305	open
chr1	2600001	2700000	100000	*	0.454789950371556	closed
chr1	2700001	2800000	100000	*	1.29669261149624	closed
chr1	2800001	2900000	100000	*	1.77091701458284	closed
chr1	2900001	3000000	100000	*	1.98156128596254	closed
chr1	3000001	3100000	100000	*	1.95714456716878	closed
chr1	3100001	3200000	100000	*	1.44513812970862	closed
chr1	3200001	3300000	100000	*	0.951972930883307	closed
chr1	3300001	3400000	100000	*	0.50709124501098	closed
chr1	3400001	3500000	100000	*	0.0725063848567937	closed
chr1	3500001	3600000	100000	*	-0.0809338257062426	open
chr1	3600001	3700000	100000	*	-0.0095951409901722	open
chr1	3700001	3800000	100000	*	0.212693699468698	closed
chr1	3800001	3900000	100000	*	0.781969078677527	closed
chr1	4000001	4100000	100000	*	1.47515994844257	closed
chr1	4100001	4200000	100000	*	2.0453695491365	closed
chr1	4200001	4300000	100000	*	2.53606486291119	closed
chr1	4300001	4400000	100000	*	2.71164434138543	closed
chr1	4400001	4500000	100000	*	2.55737241093371	closed
chr1	4500001	4600000	100000	*	2.32632983120206	closed
chr1	4600001	4700000	100000	*	2.07381106734632	closed
chr1	4700001	4800000	100000	*	1.88813438464173	closed
chr1	4800001	4900000	100000	*	2.01416624093839	closed
chr1	4900001	5000000	100000	*	2.3379205218605	closed
chr1	5000001	5100000	100000	*	2.53774200452532	closed
chr1	5100001	5200000	100000	*	2.73546170706423	closed
chr1	5200001	5300000	100000	*	2.65322602769395	closed
chr1	5300001	5400000	100000	*	2.35873389477621	closed
chr1	5400001	5500000	100000	*	2.06450331707065	closed
chr1	5500001	5600000	100000	*	1.50346283311195	closed
chr1	5600001	5700000	100000	*	1.05003688267537	closed
chr1	5700001	5800000	100000	*	0.556913030185176	closed
chr1	5800001	5900000	100000	*	0.159349921288231	closed
chr1	5900001	6000000	100000	*	0.0391637043819113	closed
chr1	6000001	6100000	100000	*	-0.153250198065035	open
chr1	6100001	6200000	100000	*	-0.25439972084553	open
chr1	6200001	6300000	100000	*	-0.329133408495126	open
chr1	6300001	6400000	100000	*	-0.424098174351439	open
chr1	6400001	6500000	100000	*	-0.415059097024777	open
chr1	6500001	6600000	100000	*	-0.30123024688323	open
chr1	6600001	6700000	100000	*	-0.253677694918427	open
chr1	6700001	6800000	100000	*	-0.273086197369862	open
chr1	6800001	6900000	100000	*	-0.350400456796391	open
chr1	6900001	7000000	100000	*	-0.486195133210954	open
chr1	7000001	7100000	100000	*	-0.45116430780685	open
chr1	7100001	7200000	100000	*	-0.276346510617731	open
chr1	7200001	7300000	100000	*	-0.0570467653441903	open
chr1	7300001	7400000	100000	*	0.13926486385733	closed
chr1	7400001	7500000	100000	*	0.178901114922271	closed
chr1	7500001	7600000	100000	*	0.146451743353656	closed
chr1	7600001	7700000	100000	*	0.127982509087682	closed
chr1	7700001	7800000	100000	*	0.0828393764958639	closed
chr1	7800001	7900000	100000	*	0.138003008549472	closed
chr1	7900001	8000000	100000	*	0.0930997222519422	closed
chr1	8000001	8100000	100000	*	-0.0358750033748598	open
chr1	8100001	8200000	100000	*	-0.20461182238835	open
chr1	8200001	8300000	100000	*	-0.438334480637622	open
chr1	8300001	8400000	100000	*	-0.530089951903833	open
chr1	8400001	8500000	100000	*	-0.485522890930554	open
chr1	8500001	8600000	100000	*	-0.26734330397862	open
chr1	8600001	8700000	100000	*	-0.0235830434083234	open
chr1	8700001	8800000	100000	*	0.176308444207684	closed
chr1	8800001	8900000	100000	*	0.268597642574786	closed
chr1	8900001	9000000	100000	*	0.153200097675312	closed
chr1	9000001	9100000	100000	*	-0.0933033735165269	open
chr1	9100001	9200000	100000	*	-0.436777173214444	open
chr1	9200001	9300000	100000	*	-0.804899710551452	open
chr1	9300001	9400000	100000	*	-0.971398059756707	open
chr1	9400001	9500000	100000	*	-0.942734966611456	open
chr1	9500001	9600000	100000	*	-0.65168086180055	open
chr1	9600001	9700000	100000	*	-0.177861219498875	open
chr1	9700001	9800000	100000	*	0.172191871353611	closed
chr1	9800001	9900000	100000	*	0.406496495111791	closed
chr1	9900001	10000000	100000	*	0.461316077333332	closed
chr1	10000001	10100000	100000	*	0.286525333470832	closed
chr1	10100001	10200000	100000	*	0.174906852632395	closed
chr1	10200001	10300000	100000	*	0.166793439730692	closed
chr1	10300001	10400000	100000	*	0.0800323976125476	closed
chr1	10400001	10500000	100000	*	0.0915196836046646	closed
chr1	10500001	10600000	100000	*	0.156612089978507	closed
chr1	10600001	10700000	100000	*	0.134153464049492	closed
chr1	10700001	10800000	100000	*	0.133833405604552	closed
chr1	10800001	10900000	100000	*	0.191786580359654	closed
chr1	10900001	11000000	100000	*	0.0813230967640778	closed
chr1	11000001	11100000	100000	*	-0.0866001823328781	open
chr1	11100001	11200000	100000	*	-0.160908334262034	open
chr1	11200001	11300000	100000	*	-0.359174816240655	open
chr1	11300001	11400000	100000	*	-0.648334689310896	open
chr1	11400001	11500000	100000	*	-0.905725593192749	open
chr1	11500001	11600000	100000	*	-1.21219729753432	open
chr1	11600001	11700000	100000	*	-1.37559392053706	open
chr1	11700001	11800000	100000	*	-1.33240886382367	open
chr1	11800001	11900000	100000	*	-1.17415427499338	open
chr1	11900001	12000000	100000	*	-0.930256922245933	open
chr1	12000001	12100000	100000	*	-0.736301081068108	open
chr1	12100001	12200000	100000	*	-0.513487810469723	open
chr1	12200001	12300000	100000	*	-0.435864518197703	open
chr1	12300001	12400000	100000	*	-0.504369237726085	open
chr1	12400001	12500000	100000	*	-0.632492024647029	open
chr1	12500001	12600000	100000	*	-0.656931981649189	open
chr1	12600001	12700000	100000	*	-0.301615969128866	open
chr1	12700001	12800000	100000	*	0.419893737829134	closed
chr1	12800001	12900000	100000	*	1.37872144824019	closed
chr1	12900001	13000000	100000	*	2.23519744780166	closed
chr1	13000001	13100000	100000	*	2.84743925066747	closed
chr1	13100001	13200000	100000	*	3.09521542660126	closed
chr1	13400001	13500000	100000	*	3.13812009574298	closed
chr1	13500001	13600000	100000	*	3.09311594268396	closed
chr1	13700001	13800000	100000	*	2.83562065367857	closed
chr1	13800001	13900000	100000	*	2.45330950444192	closed
chr1	13900001	14000000	100000	*	1.88465485019763	closed
chr1	14000001	14100000	100000	*	1.24867316670146	closed
chr1	14100001	14200000	100000	*	0.471142343450506	closed
chr1	14200001	14300000	100000	*	-0.0528908805515529	open
chr1	14300001	14400000	100000	*	-0.441917881091198	open
chr1	14400001	14500000	100000	*	-0.889238625073977	open
chr1	14500001	14600000	100000	*	-0.867934134806251	open
chr1	14600001	14700000	100000	*	-0.969218740476815	open
chr1	14700001	14800000	100000	*	-1.04935625432783	open
chr1	14800001	14900000	100000	*	-0.896424160715191	open
chr1	14900001	15000000	100000	*	-0.989736791879028	open
chr1	15000001	15100000	100000	*	-0.979207132437079	open
chr1	15100001	15200000	100000	*	-0.867438865418262	open
chr1	15200001	15300000	100000	*	-0.866370725999593	open
chr1	15300001	15400000	100000	*	-0.779128547076763	open
chr1	15400001	15500000	100000	*	-0.676236195510319	open
chr1	15500001	15600000	100000	*	-0.583102429870077	open
chr1	15600001	15700000	100000	*	-0.445255176742955	open
chr1	15700001	15800000	100000	*	-0.27807244844708	open
chr1	15800001	15900000	100000	*	-0.284014537613963	open
chr1	15900001	16000000	100000	*	-0.310982625855682	open
chr1	16000001	16100000	100000	*	-0.340635396646544	open
chr1	16100001	16200000	100000	*	-0.465550449586459	open
chr1	16200001	16300000	100000	*	-0.400002740543973	open
chr1	16300001	16400000	100000	*	-0.394408966344748	open
chr1	16400001	16500000	100000	*	-0.495483520539263	open
chr1	16500001	16600000	100000	*	-0.613326259509469	open
chr1	16600001	16700000	100000	*	-0.82188350873715	open
chr1	16700001	16800000	100000	*	-1.01991875788697	open
chr1	16800001	16900000	100000	*	-1.08508540358967	open
chr1	16900001	17000000	100000	*	-1.085847645537	open
chr1	17000001	17100000	100000	*	-0.988933165265736	open
chr1	17200001	17300000	100000	*	-0.918748130521875	open
chr1	17300001	17400000	100000	*	-0.850934578052292	open
chr1	17400001	17500000	100000	*	-0.678160826730032	open
chr1	17500001	17600000	100000	*	-0.592298170308597	open
chr1	17600001	17700000	100000	*	-0.510816856001812	open
chr1	17700001	17800000	100000	*	-0.562660941383496	open
chr1	17800001	17900000	100000	*	-0.768651589459183	open
chr1	17900001	18000000	100000	*	-0.990759246539434	open
chr1	18000001	18100000	100000	*	-1.02537012799949	open
chr1	18100001	18200000	100000	*	-0.933537261622329	open
chr1	18200001	18300000	100000	*	-0.85184147420259	open
chr1	18300001	18400000	100000	*	-0.743351796501952	open
chr1	18400001	18500000	100000	*	-0.848500878431805	open
chr1	18500001	18600000	100000	*	-0.985961691510497	open
chr1	18600001	18700000	100000	*	-0.971368412664768	open
chr1	18700001	18800000	100000	*	-0.881194674292365	open
chr1	18800001	18900000	100000	*	-0.73787235805878	open
chr1	18900001	19000000	100000	*	-0.460984412817645	open
chr1	19000001	19100000	100000	*	-0.347313918123037	open
chr1	19100001	19200000	100000	*	-0.355300633863726	open
chr1	19200001	19300000	100000	*	-0.332407222529567	open
chr1	19300001	19400000	100000	*	-0.449826760342761	open
chr1	19400001	19500000	100000	*	-0.445516654695507	open
chr1	19500001	19600000	100000	*	-0.402940468556686	open
chr1	19600001	19700000	100000	*	-0.46203518964179	open
chr1	19700001	19800000	100000	*	-0.587734673646761	open
chr1	19800001	19900000	100000	*	-0.724312423505283	open
chr1	19900001	20000000	100000	*	-0.786389234829195	open
chr1	20000001	20100000	100000	*	-0.69631758762887	open
chr1	20100001	20200000	100000	*	-0.558327809784063	open
chr1	20200001	20300000	100000	*	-0.497578546222469	open
chr1	20300001	20400000	100000	*	-0.538412567848477	open
chr1	20400001	20500000	100000	*	-0.603607642153587	open
chr1	20500001	20600000	100000	*	-0.660249203272722	open
chr1	20600001	20700000	100000	*	-0.609782484571583	open
chr1	20700001	20800000	100000	*	-0.421177275173825	open
chr1	20800001	20900000	100000	*	-0.180674245690533	open
chr1	20900001	21000000	100000	*	0.0789922110505999	closed
chr1	21000001	21100000	100000	*	0.224375448433213	closed
chr1	21100001	21200000	100000	*	0.198853817603645	closed
chr1	21200001	21300000	100000	*	0.0303085739410237	closed
chr1	21300001	21400000	100000	*	-0.187557023388033	open
chr1	21400001	21500000	100000	*	-0.3848808160449	open
chr1	21500001	21600000	100000	*	-0.668092085176344	open
chr1	21600001	21700000	100000	*	-0.878208584254448	open
chr1	21700001	21800000	100000	*	-0.980948406543275	open
chr1	21800001	21900000	100000	*	-1.01476592066017	open
chr1	21900001	22000000	100000	*	-0.776507962397104	open
chr1	22000001	22100000	100000	*	-0.680513215055057	open
chr1	22100001	22200000	100000	*	-0.725323994594811	open
chr1	22200001	22300000	100000	*	-0.902363823524019	open
chr1	22300001	22400000	100000	*	-1.23849191523181	open
chr1	22400001	22500000	100000	*	-1.4790511182147	open
chr1	22500001	22600000	100000	*	-1.39980573659041	open
chr1	22600001	22700000	100000	*	-1.15593409874338	open
chr1	22700001	22800000	100000	*	-0.806728596491347	open
chr1	22800001	22900000	100000	*	-0.300330724633941	open
chr1	22900001	23000000	100000	*	-0.196031958532737	open
chr1	23000001	23100000	100000	*	-0.319030010775143	open
chr1	23100001	23200000	100000	*	-0.511442123459801	open
chr1	23200001	23300000	100000	*	-0.858547442189528	open
chr1	23300001	23400000	100000	*	-0.971969407123871	open
chr1	23400001	23500000	100000	*	-0.74361003588791	open
chr1	23500001	23600000	100000	*	-0.477578547058166	open
chr1	23600001	23700000	100000	*	-0.180628407504588	open
chr1	23700001	23800000	100000	*	0.0512083878746545	closed
chr1	23800001	23900000	100000	*	0.25802889224106	closed
chr1	23900001	24000000	100000	*	0.460338583015584	closed
chr1	24000001	24100000	100000	*	0.736966479225381	closed
chr1	24100001	24200000	100000	*	1.01547469362596	closed
chr1	24200001	24300000	100000	*	0.877249662211326	closed
chr1	24300001	24400000	100000	*	0.69720932241549	closed
chr1	24400001	24500000	100000	*	0.360703186530612	closed
chr1	24500001	24600000	100000	*	0.04886606776733	closed
chr1	24600001	24700000	100000	*	0.0517177807793248	closed
chr1	24700001	24800000	100000	*	0.117847588922046	closed
chr1	24800001	24900000	100000	*	0.255324252803951	closed
chr1	24900001	25000000	100000	*	0.267586957389385	closed
chr1	25000001	25100000	100000	*	0.135816387542865	closed
chr1	25100001	25200000	100000	*	-0.144336364081659	open
chr1	25200001	25300000	100000	*	-0.288208269526893	open
chr1	25300001	25400000	100000	*	-0.353631482117413	open
chr1	25400001	25500000	100000	*	-0.292153518163788	open
chr1	25500001	25600000	100000	*	-0.128403729076443	open
chr1	25600001	25700000	100000	*	-0.16539684569762	open
chr1	25700001	25800000	100000	*	-0.160603881740892	open
chr1	25800001	25900000	100000	*	-0.221173358395777	open
chr1	25900001	26000000	100000	*	-0.20416358687733	open
chr1	26000001	26100000	100000	*	-0.224621655136141	open
chr1	26100001	26200000	100000	*	-0.305869272151432	open
chr1	26200001	26300000	100000	*	-0.329737439808987	open
chr1	26300001	26400000	100000	*	-0.458226115024692	open
chr1	26400001	26500000	100000	*	-0.422936193310856	open
chr1	26500001	26600000	100000	*	-0.252506482213726	open
chr1	26600001	26700000	100000	*	-0.157982702063603	open
chr1	26700001	26800000	100000	*	0.0378202016877854	closed
chr1	26800001	26900000	100000	*	0.218324969972267	closed
chr1	26900001	27000000	100000	*	0.233336860807196	closed
chr1	27000001	27100000	100000	*	0.274686988171116	closed
chr1	27100001	27200000	100000	*	0.140321917410453	closed
chr1	27200001	27300000	100000	*	-0.128167007782215	open
chr1	27300001	27400000	100000	*	-0.269097372528611	open
chr1	27400001	27500000	100000	*	-0.306805864273433	open
chr1	27500001	27600000	100000	*	-0.218108530867664	open
chr1	27600001	27700000	100000	*	0.0455742506803529	closed
chr1	27700001	27800000	100000	*	0.180648717906623	closed
chr1	27800001	27900000	100000	*	0.13742198801178	closed
chr1	27900001	28000000	100000	*	0.0876600852101922	closed
chr1	28000001	28100000	100000	*	-0.00891376510386948	open
chr1	28100001	28200000	100000	*	0.0770138348823963	closed
chr1	28200001	28300000	100000	*	0.340225574450062	closed
chr1	28300001	28400000	100000	*	0.544609096225607	closed
chr1	28400001	28500000	100000	*	0.638787502331533	closed
chr1	28500001	28600000	100000	*	0.580450430694166	closed
chr1	28600001	28700000	100000	*	0.39020486154613	closed
chr1	28700001	28800000	100000	*	0.258554887427472	closed
chr1	28800001	28900000	100000	*	0.182565180559317	closed
chr1	28900001	29000000	100000	*	0.00948214673277058	closed
chr1	29000001	29100000	100000	*	-0.17407221358097	open
chr1	29200001	29300000	100000	*	-0.371600612178081	open
chr1	29300001	29400000	100000	*	-0.510549383337806	open
chr1	29400001	29500000	100000	*	-0.412078195770337	open
chr1	29500001	29600000	100000	*	-0.187002893363866	open
chr1	29600001	29700000	100000	*	0.201578743804065	closed
chr1	29700001	29800000	100000	*	0.65036860639178	closed
chr1	29800001	29900000	100000	*	0.964757959960421	closed
chr1	30000001	30100000	100000	*	1.05237597008338	closed
chr1	30100001	30200000	100000	*	0.929313078689724	closed
chr1	30200001	30300000	100000	*	0.737313948773856	closed
chr1	30300001	30400000	100000	*	0.613887926496814	closed
chr1	30400001	30500000	100000	*	0.774130645128503	closed
chr1	30500001	30600000	100000	*	0.925673436577208	closed
chr1	30700001	30800000	100000	*	1.19313528976757	closed
chr1	30800001	30900000	100000	*	1.47253108963756	closed
chr1	30900001	31000000	100000	*	1.60628862770205	closed
chr1	31000001	31100000	100000	*	1.70337979924763	closed
chr1	31100001	31200000	100000	*	1.33993900925377	closed
chr1	31200001	31300000	100000	*	0.85874904319216	closed
chr1	31300001	31400000	100000	*	0.410489618775517	closed
chr1	31400001	31500000	100000	*	0.0264879950845948	closed
chr1	31500001	31600000	100000	*	-0.0349883240980405	open
chr1	31600001	31700000	100000	*	-0.192599927563778	open
chr1	31700001	31800000	100000	*	-0.405803014365212	open
chr1	31800001	31900000	100000	*	-0.728083178437769	open
chr1	31900001	32000000	100000	*	-1.03272061859137	open
chr1	32000001	32100000	100000	*	-1.06507714103441	open
chr1	32100001	32200000	100000	*	-1.03744961969907	open
chr1	32200001	32300000	100000	*	-0.736823779299552	open
chr1	32300001	32400000	100000	*	-0.529806630851832	open
chr1	32400001	32500000	100000	*	-0.340973831079539	open
chr1	32500001	32600000	100000	*	-0.208201823910927	open
chr1	32600001	32700000	100000	*	0.0216964073662915	closed
chr1	32700001	32800000	100000	*	0.276843959950547	closed
chr1	32800001	32900000	100000	*	0.29050205833416	closed
chr1	32900001	33000000	100000	*	0.310834898943206	closed
chr1	33000001	33100000	100000	*	-0.141247280985921	open
chr1	33100001	33200000	100000	*	-0.492381224630357	open
chr1	33200001	33300000	100000	*	-0.653635579878769	open
chr1	33300001	33400000	100000	*	-0.960726059845712	open
chr1	33400001	33500000	100000	*	-1.06575664412102	open
chr1	33500001	33600000	100000	*	-1.23589005767843	open
chr1	33600001	33700000	100000	*	-1.43121601249885	open
chr1	33700001	33800000	100000	*	-1.26381896788034	open
chr1	33800001	33900000	100000	*	-0.919803915650131	open
chr1	33900001	34000000	100000	*	-0.534362730800875	open
chr1	34000001	34100000	100000	*	-0.179612166386848	open
chr1	34100001	34200000	100000	*	0.0851731051562419	closed
chr1	34200001	34300000	100000	*	0.125717855488704	closed
chr1	34300001	34400000	100000	*	0.125319776907313	closed
chr1	34400001	34500000	100000	*	0.353350615880607	closed
chr1	34500001	34600000	100000	*	0.327478668407955	closed
chr1	34600001	34700000	100000	*	0.530570340388617	closed
chr1	34900001	35000000	100000	*	0.673559294823647	closed
chr1	35100001	35200000	100000	*	0.373361987988685	closed
chr1	35200001	35300000	100000	*	0.387250992595038	closed
chr1	35300001	35400000	100000	*	0.0389884907993686	closed
chr1	35400001	35500000	100000	*	-0.116477347107669	open
chr1	35500001	35600000	100000	*	0.206507102692492	closed
chr1	35600001	35700000	100000	*	0.265014648323321	closed
chr1	35700001	35800000	100000	*	0.653646104531297	closed
chr1	35800001	35900000	100000	*	0.839076403609384	closed
chr1	35900001	36000000	100000	*	0.591107433557073	closed
chr1	36000001	36100000	100000	*	0.508235075631076	closed
chr1	36100001	36200000	100000	*	0.297465142574932	closed
chr1	36200001	36300000	100000	*	0.298495635000406	closed
chr1	36300001	36400000	100000	*	0.422083009989071	closed
chr1	36400001	36500000	100000	*	0.428099737518947	closed
chr1	36500001	36600000	100000	*	0.512675061824472	closed
chr1	36600001	36700000	100000	*	0.310349966664129	closed
chr1	36700001	36800000	100000	*	0.207770871308183	closed
chr1	36800001	36900000	100000	*	0.154206097641194	closed
chr1	36900001	37000000	100000	*	0.105554676927594	closed
chr1	37000001	37100000	100000	*	0.399488878424087	closed
chr1	37100001	37200000	100000	*	0.832946348428619	closed
chr1	37200001	37300000	100000	*	1.38046264449896	closed
chr1	37300001	37400000	100000	*	1.76857630825636	closed
chr1	37400001	37500000	100000	*	1.93272258413845	closed
chr1	37500001	37600000	100000	*	1.59018864048788	closed
chr1	37700001	37800000	100000	*	1.01653659659232	closed
chr1	37800001	37900000	100000	*	0.496916771581376	closed
chr1	37900001	38000000	100000	*	-0.146890481671895	open
chr1	38000001	38100000	100000	*	-0.289306402235384	open
chr1	38100001	38200000	100000	*	-0.219566549955156	open
chr1	38200001	38300000	100000	*	-0.347321193639988	open
chr1	38300001	38400000	100000	*	-0.273069654144353	open
chr1	38400001	38500000	100000	*	-0.40163767785705	open
chr1	38500001	38600000	100000	*	-0.786503641607481	open
chr1	38600001	38700000	100000	*	-0.618875209304667	open
chr1	38700001	38800000	100000	*	-0.433531399900745	open
chr1	38800001	38900000	100000	*	-0.406276717208844	open
chr1	38900001	39000000	100000	*	-0.167669701798699	open
chr1	39000001	39100000	100000	*	-0.447181554449961	open
chr1	39100001	39200000	100000	*	-0.76410532694192	open
chr1	39200001	39300000	100000	*	-0.650865553849577	open
chr1	39300001	39400000	100000	*	-0.56045452793621	open
chr1	39400001	39500000	100000	*	-0.238041723873225	open
chr1	39500001	39600000	100000	*	-0.0366775544516798	open
chr1	39600001	39700000	100000	*	-0.161018064170481	open
chr1	39700001	39800000	100000	*	-0.242155193005799	open
chr1	39800001	39900000	100000	*	-0.321008113943601	open
chr1	39900001	40000000	100000	*	-0.384912083572997	open
chr1	40000001	40100000	100000	*	-0.285941194660645	open
chr1	40100001	40200000	100000	*	-0.3709562077993	open
chr1	40200001	40300000	100000	*	-0.553866107956565	open
chr1	40300001	40400000	100000	*	-0.593771863353875	open
chr1	40400001	40500000	100000	*	-0.623987732708777	open
chr1	40500001	40600000	100000	*	-0.407340596087551	open
chr1	40600001	40700000	100000	*	-0.0472423708566481	open
chr1	40700001	40800000	100000	*	0.30116990976512	closed
chr1	40800001	40900000	100000	*	0.406425424131377	closed
chr1	40900001	41000000	100000	*	0.143545646399978	closed
chr1	41000001	41100000	100000	*	-0.242197914961981	open
chr1	41100001	41200000	100000	*	-0.81845594039628	open
chr1	41200001	41300000	100000	*	-1.19478331683775	open
chr1	41300001	41400000	100000	*	-1.20313840888667	open
chr1	41400001	41500000	100000	*	-1.18721589458364	open
chr1	41500001	41600000	100000	*	-0.940379292597349	open
chr1	41600001	41700000	100000	*	-0.684358465717236	open
chr1	41700001	41800000	100000	*	-0.567345848706084	open
chr1	41800001	41900000	100000	*	-0.405454727423477	open
chr1	41900001	42000000	100000	*	-0.355891427974117	open
chr1	42000001	42100000	100000	*	-0.415615355311289	open
chr1	42100001	42200000	100000	*	-0.415552622490026	open
chr1	42200001	42300000	100000	*	-0.497369154782251	open
chr1	42300001	42400000	100000	*	-0.533053913418981	open
chr1	42400001	42500000	100000	*	-0.53041502282953	open
chr1	42500001	42600000	100000	*	-0.482077971760814	open
chr1	42600001	42700000	100000	*	-0.277131644290044	open
chr1	42700001	42800000	100000	*	-0.00572234259776107	open
chr1	42800001	42900000	100000	*	0.370260528122861	closed
chr1	42900001	43000000	100000	*	0.560351752606651	closed
chr1	43000001	43100000	100000	*	0.5819967915579	closed
chr1	43100001	43200000	100000	*	0.472735564208073	closed
chr1	43200001	43300000	100000	*	0.123277932044621	closed
chr1	43300001	43400000	100000	*	-0.0949384127168124	open
chr1	43400001	43500000	100000	*	-0.318339740798001	open
chr1	43500001	43600000	100000	*	-0.535601427892703	open
chr1	43600001	43700000	100000	*	-0.506593680358432	open
chr1	43700001	43800000	100000	*	-0.568589996620605	open
chr1	43800001	43900000	100000	*	-0.442920512910535	open
chr1	43900001	44000000	100000	*	-0.208898023829928	open
chr1	44000001	44100000	100000	*	-0.113601916469359	open
chr1	44100001	44200000	100000	*	0.000446847051847011	closed
chr1	44200001	44300000	100000	*	-0.0415461737896677	open
chr1	44300001	44400000	100000	*	-0.210823359809672	open
chr1	44400001	44500000	100000	*	-0.260214224664129	open
chr1	44500001	44600000	100000	*	-0.274521422005623	open
chr1	44600001	44700000	100000	*	-0.351196074873989	open
chr1	44700001	44800000	100000	*	-0.393739381917734	open
chr1	44800001	44900000	100000	*	-0.538495714000317	open
chr1	44900001	45000000	100000	*	-0.648468208576702	open
chr1	45000001	45100000	100000	*	-0.618140107768621	open
chr1	45100001	45200000	100000	*	-0.548544159936795	open
chr1	45200001	45300000	100000	*	-0.452975437047295	open
chr1	45300001	45400000	100000	*	-0.277798185878106	open
chr1	45400001	45500000	100000	*	-0.129937364613351	open
chr1	45500001	45600000	100000	*	-0.0300235041008796	open
chr1	45700001	45800000	100000	*	0.132949014525579	closed
chr1	45800001	45900000	100000	*	0.125879495236219	closed
chr1	45900001	46000000	100000	*	0.211583210267654	closed
chr1	46000001	46100000	100000	*	0.288190349202561	closed
chr1	46100001	46200000	100000	*	0.29399789627065	closed
chr1	46300001	46400000	100000	*	0.244140496427742	closed
chr1	46400001	46500000	100000	*	0.0455668100949456	closed
chr1	46500001	46600000	100000	*	-0.0425412635867964	open
chr1	46600001	46700000	100000	*	-0.130333555027566	open
chr1	46700001	46800000	100000	*	-0.0542405589797155	open
chr1	46800001	46900000	100000	*	0.0802570768414944	closed
chr1	46900001	47000000	100000	*	0.0668471509002511	closed
chr1	47000001	47100000	100000	*	0.0512510004902492	closed
chr1	47100001	47200000	100000	*	-0.0159373477056119	open
chr1	47200001	47300000	100000	*	-0.175305195799017	open
chr1	47300001	47400000	100000	*	-0.344724732670963	open
chr1	47400001	47500000	100000	*	-0.510267813489022	open
chr1	47500001	47600000	100000	*	-0.636137774796595	open
chr1	47600001	47700000	100000	*	-0.73680118817023	open
chr1	47800001	47900000	100000	*	-0.778186337218756	open
chr1	47900001	48000000	100000	*	-0.8700208191453	open
chr1	48000001	48100000	100000	*	-1.05308833481015	open
chr1	48100001	48200000	100000	*	-1.12389418952072	open
chr1	48200001	48300000	100000	*	-0.998399169763787	open
chr1	48300001	48400000	100000	*	-0.651789003486963	open
chr1	48400001	48500000	100000	*	-0.241831180750612	open
chr1	48500001	48600000	100000	*	0.286634341690436	closed
chr1	48600001	48700000	100000	*	0.635958578344909	closed
chr1	48700001	48800000	100000	*	0.628016350779273	closed
chr1	48900001	49000000	100000	*	0.612233129258262	closed
chr1	49000001	49100000	100000	*	0.308209468612603	closed
chr1	49100001	49200000	100000	*	-0.0299006709770236	open
chr1	49200001	49300000	100000	*	-0.111596259487758	open
chr1	49300001	49400000	100000	*	-0.134366472330909	open
chr1	49500001	49600000	100000	*	0.0253136616887162	closed
chr1	49700001	49800000	100000	*	0.133432700143935	closed
chr1	50000001	50100000	100000	*	0.152168404526379	closed
chr1	50500001	50600000	100000	*	-0.00192616472601127	open
chr1	50600001	50700000	100000	*	-0.246297452501542	open
chr1	50700001	50800000	100000	*	-0.254112167904423	open
chr1	50800001	50900000	100000	*	-0.237487531521413	open
chr1	50900001	51000000	100000	*	-0.0547439720259832	open
chr1	51000001	51100000	100000	*	0.00843283490403094	closed
chr1	51100001	51200000	100000	*	-0.0703006080832544	open
chr1	51200001	51300000	100000	*	-0.0565579922764877	open
chr1	51300001	51400000	100000	*	-0.21329871817789	open
chr1	51400001	51500000	100000	*	-0.162838824625597	open
chr1	51500001	51600000	100000	*	-0.210630738962386	open
chr1	51600001	51700000	100000	*	-0.493993012036907	open
chr1	51700001	51800000	100000	*	-0.574675598937701	open
chr1	51800001	51900000	100000	*	-0.751611028339947	open
chr1	51900001	52000000	100000	*	-0.728914157244248	open
chr1	52000001	52100000	100000	*	-0.440332620100112	open
chr1	52100001	52200000	100000	*	-0.233588399942448	open
chr1	52200001	52300000	100000	*	0.0201249249838167	closed
chr1	52300001	52400000	100000	*	0.157206059090462	closed
chr1	52400001	52500000	100000	*	0.0550124976088274	closed
chr1	52500001	52600000	100000	*	-0.0596792976714753	open
chr1	52600001	52700000	100000	*	-0.200232680885435	open
chr1	52700001	52800000	100000	*	-0.285300387819621	open
chr1	52800001	52900000	100000	*	-0.162804175740775	open
chr1	53000001	53100000	100000	*	-0.118993758157222	open
chr1	53100001	53200000	100000	*	-0.109734788948337	open
chr1	53200001	53300000	100000	*	-0.182523115816926	open
chr1	53300001	53400000	100000	*	-0.344999127440308	open
chr1	53400001	53500000	100000	*	-0.414750534502648	open
chr1	53500001	53600000	100000	*	-0.452002209663802	open
chr1	53600001	53700000	100000	*	-0.488512043562405	open
chr1	53700001	53800000	100000	*	-0.537768039735114	open
chr1	53800001	53900000	100000	*	-0.577935830152194	open
chr1	53900001	54000000	100000	*	-0.628821995142665	open
chr1	54000001	54100000	100000	*	-0.593065492567213	open
chr1	54100001	54200000	100000	*	-0.408171088160936	open
chr1	54200001	54300000	100000	*	-0.236588712585391	open
chr1	54300001	54400000	100000	*	-0.044151023007763	open
chr1	54400001	54500000	100000	*	0.0438674512679562	closed
chr1	54500001	54600000	100000	*	-0.111772180333646	open
chr1	54600001	54700000	100000	*	-0.274171823089788	open
chr1	54700001	54800000	100000	*	-0.47483402526451	open
chr1	54800001	54900000	100000	*	-0.679146407775055	open
chr1	54900001	55000000	100000	*	-0.693552272096111	open
chr1	55000001	55100000	100000	*	-0.7055306986661	open
chr1	55100001	55200000	100000	*	-0.521985746545696	open
chr1	55200001	55300000	100000	*	-0.112510261727373	open
chr1	55300001	55400000	100000	*	0.119524164863555	closed
chr1	55400001	55500000	100000	*	0.288399318359261	closed
chr1	55500001	55600000	100000	*	0.269113874621239	closed
chr1	55600001	55700000	100000	*	0.000953851555764347	closed
chr1	55700001	55800000	100000	*	-0.137641102557686	open
chr1	55800001	55900000	100000	*	-0.156592797395395	open
chr1	55900001	56000000	100000	*	-0.15232391779015	open
chr1	56000001	56100000	100000	*	-0.0300055601711202	open
chr1	56100001	56200000	100000	*	0.0209576279699776	closed
chr1	56200001	56300000	100000	*	-0.0132369698880264	open
chr1	56300001	56400000	100000	*	0.021392326749004	closed
chr1	56400001	56500000	100000	*	0.00997934705425922	closed
chr1	56500001	56600000	100000	*	0.143753109744491	closed
chr1	56600001	56700000	100000	*	0.344840899363674	closed
chr1	56700001	56800000	100000	*	0.287800599845854	closed
chr1	56800001	56900000	100000	*	0.16837206539377	closed
chr1	56900001	57000000	100000	*	-0.202923475123713	open
chr1	57000001	57100000	100000	*	-0.575776227108202	open
chr1	57100001	57200000	100000	*	-0.646540264039839	open
chr1	57200001	57300000	100000	*	-0.563547698468445	open
chr1	57300001	57400000	100000	*	-0.283361838455936	open
chr1	57400001	57500000	100000	*	-0.0636733264503188	open
chr1	57500001	57600000	100000	*	-0.0236819489800267	open
chr1	57600001	57700000	100000	*	-0.0665226212229814	open
chr1	57700001	57800000	100000	*	-0.148586555630029	open
chr1	57800001	57900000	100000	*	-0.249209850730487	open
chr1	57900001	58000000	100000	*	-0.233107728417781	open
chr1	58000001	58100000	100000	*	-0.284977384173683	open
chr1	58100001	58200000	100000	*	-0.341520498015494	open
chr1	58200001	58300000	100000	*	-0.327113795813475	open
chr1	58300001	58400000	100000	*	-0.391100287867705	open
chr1	58400001	58500000	100000	*	-0.280483879682266	open
chr1	58500001	58600000	100000	*	-0.153027203315782	open
chr1	58600001	58700000	100000	*	-0.124329172776283	open
chr1	58700001	58800000	100000	*	0.00123728566601916	closed
chr1	58800001	58900000	100000	*	-0.0195451801636458	open
chr1	58900001	59000000	100000	*	-0.0470831094219616	open
chr1	59000001	59100000	100000	*	0.113521816099933	closed
chr1	59100001	59200000	100000	*	0.198820327865377	closed
chr1	59200001	59300000	100000	*	0.246546303287218	closed
chr1	59300001	59400000	100000	*	0.206694792724941	closed
chr1	59400001	59500000	100000	*	-0.061042232944631	open
chr1	59500001	59600000	100000	*	-0.344127206608027	open
chr1	59600001	59700000	100000	*	-0.56783814640223	open
chr1	59700001	59800000	100000	*	-0.671816356640461	open
chr1	59800001	59900000	100000	*	-0.544353766556203	open
chr1	59900001	60000000	100000	*	-0.455007853586731	open
chr1	60000001	60100000	100000	*	-0.403429204024738	open
chr1	60100001	60200000	100000	*	-0.397514996548516	open
chr1	60200001	60300000	100000	*	-0.583839522962463	open
chr1	60300001	60400000	100000	*	-0.494735827815381	open
chr1	60400001	60500000	100000	*	-0.0814748330384163	open
chr1	60900001	61000000	100000	*	0.31302196829994	closed
chr1	61000001	61100000	100000	*	0.808065162772166	closed
chr1	61100001	61200000	100000	*	0.976712360759139	closed
chr1	61200001	61300000	100000	*	0.716445502312919	closed
chr1	61300001	61400000	100000	*	0.483474494228547	closed
chr1	61400001	61500000	100000	*	0.149260899990148	closed
chr1	61500001	61600000	100000	*	-0.0924344849486756	open
chr1	61600001	61700000	100000	*	-0.148951159029206	open
chr1	61700001	61800000	100000	*	-0.242368318909139	open
chr1	61800001	61900000	100000	*	-0.234047167849259	open
chr1	61900001	62000000	100000	*	-0.184916502659588	open
chr1	62000001	62100000	100000	*	-0.236184912779688	open
chr1	62100001	62200000	100000	*	-0.236694872215914	open
chr1	62200001	62300000	100000	*	-0.195086742961048	open
chr1	62300001	62400000	100000	*	-0.199000543767533	open
chr1	62400001	62500000	100000	*	-0.00452701404748258	open
chr1	62500001	62600000	100000	*	0.158011407204412	closed
chr1	62600001	62700000	100000	*	0.138960995727945	closed
chr1	62700001	62800000	100000	*	0.210603245254215	closed
chr1	62900001	63000000	100000	*	0.110734565907226	closed
chr1	63000001	63100000	100000	*	-0.012239899896119	open
chr1	63100001	63200000	100000	*	-0.0486118010616699	open
chr1	63200001	63300000	100000	*	-0.203653841098365	open
chr1	63300001	63400000	100000	*	-0.45527315621873	open
chr1	63400001	63500000	100000	*	-0.541087275937887	open
chr1	63500001	63600000	100000	*	-0.7546213858711	open
chr1	63600001	63700000	100000	*	-0.831840754429857	open
chr1	63700001	63800000	100000	*	-0.564393092319625	open
chr1	63800001	63900000	100000	*	-0.587812112279097	open
chr1	63900001	64000000	100000	*	-0.26714207639366	open
chr1	64000001	64100000	100000	*	-0.0796186692281125	open
chr1	64100001	64200000	100000	*	-0.0809360683345623	open
chr1	64200001	64300000	100000	*	0.0891596315928497	closed
chr1	64300001	64400000	100000	*	0.0560271574474068	closed
chr1	64400001	64500000	100000	*	0.0101048157926585	closed
chr1	64500001	64600000	100000	*	0.184725543676534	closed
chr1	64600001	64700000	100000	*	0.380865744113609	closed
chr1	64700001	64800000	100000	*	0.630682725299682	closed
chr1	64800001	64900000	100000	*	0.989587236158072	closed
chr1	64900001	65000000	100000	*	0.898515946962943	closed
chr1	65000001	65100000	100000	*	0.802620632441014	closed
chr1	65100001	65200000	100000	*	0.564158763427298	closed
chr1	65200001	65300000	100000	*	0.152533155815329	closed
chr1	65300001	65400000	100000	*	-0.143605842153536	open
chr1	65400001	65500000	100000	*	-0.609249647930446	open
chr1	65500001	65600000	100000	*	-0.897815811345652	open
chr1	65600001	65700000	100000	*	-0.920514380326777	open
chr1	65700001	65800000	100000	*	-0.857328265072671	open
chr1	65800001	65900000	100000	*	-0.623461816651	open
chr1	65900001	66000000	100000	*	-0.595851620070004	open
chr1	66000001	66100000	100000	*	-0.751648172247009	open
chr1	66100001	66200000	100000	*	-0.786151612829265	open
chr1	66200001	66300000	100000	*	-0.901016874872382	open
chr1	66300001	66400000	100000	*	-0.822002569702115	open
chr1	66400001	66500000	100000	*	-0.614476069579713	open
chr1	66600001	66700000	100000	*	-0.471676373091757	open
chr1	66700001	66800000	100000	*	-0.0374648246489979	open
chr1	66800001	66900000	100000	*	0.276324977896835	closed
chr1	66900001	67000000	100000	*	0.411853955736166	closed
chr1	67000001	67100000	100000	*	0.51890931979204	closed
chr1	67100001	67200000	100000	*	0.128410997608815	closed
chr1	67200001	67300000	100000	*	-0.0930536236540772	open
chr1	67400001	67500000	100000	*	-0.165507600754722	open
chr1	67500001	67600000	100000	*	-0.307404745884294	open
chr1	67600001	67700000	100000	*	-0.106367695414785	open
chr1	67700001	67800000	100000	*	0.0486941318077967	closed
chr1	67800001	67900000	100000	*	0.211170301034281	closed
chr1	67900001	68000000	100000	*	0.30814649670179	closed
chr1	68000001	68100000	100000	*	0.217650200329973	closed
chr1	68100001	68200000	100000	*	-0.150526320288253	open
chr1	68200001	68300000	100000	*	-0.556372790861104	open
chr1	68300001	68400000	100000	*	-0.714684546788604	open
chr1	68400001	68500000	100000	*	-0.766356870933045	open
chr1	68500001	68600000	100000	*	-0.486270420951812	open
chr1	68600001	68700000	100000	*	-0.234104517555622	open
chr1	68700001	68800000	100000	*	-0.0874849791154951	open
chr1	68800001	68900000	100000	*	0.284218460939323	closed
chr1	68900001	69000000	100000	*	0.583899575885194	closed
chr1	69200001	69300000	100000	*	0.894085431958849	closed
chr1	69300001	69400000	100000	*	1.15018723046922	closed
chr1	69400001	69500000	100000	*	0.992946569444729	closed
chr1	69500001	69600000	100000	*	0.715428910523207	closed
chr1	69600001	69700000	100000	*	0.229154454467851	closed
chr1	69700001	69800000	100000	*	-0.0519520402395238	open
chr1	69900001	70000000	100000	*	-0.127352510665389	open
chr1	70100001	70200000	100000	*	-0.0529132488701422	open
chr1	70200001	70300000	100000	*	0.480681956109534	closed
chr1	70300001	70400000	100000	*	0.817693215878352	closed
chr1	70500001	70600000	100000	*	1.33411413548323	closed
chr1	70600001	70700000	100000	*	1.63943110065921	closed
chr1	70700001	70800000	100000	*	1.53821526527403	closed
chr1	70800001	70900000	100000	*	1.21133438634118	closed
chr1	70900001	71000000	100000	*	0.290733524451172	closed
chr1	71000001	71100000	100000	*	-0.425648940553927	open
chr1	71100001	71200000	100000	*	-0.710878561621897	open
chr1	71300001	71400000	100000	*	-0.687471747828088	open
chr1	71400001	71500000	100000	*	-0.123361501449844	open
chr1	71500001	71600000	100000	*	0.480827600976752	closed
chr1	71600001	71700000	100000	*	0.477076028314225	closed
chr1	71800001	71900000	100000	*	0.524039052416507	closed
chr1	71900001	72000000	100000	*	0.442586487016577	closed
chr1	72000001	72100000	100000	*	0.141687046925507	closed
chr1	72300001	72400000	100000	*	0.415612843020549	closed
chr1	72500001	72600000	100000	*	0.690199975834945	closed
chr1	72800001	72900000	100000	*	0.962481954000658	closed
chr1	73100001	73200000	100000	*	1.38119958067501	closed
chr1	73300001	73400000	100000	*	1.48632431713535	closed
chr1	73400001	73500000	100000	*	1.26477833443941	closed
chr1	73500001	73600000	100000	*	1.28608567516723	closed
chr1	74000001	74100000	100000	*	1.42396291442264	closed
chr1	74400001	74500000	100000	*	1.769657705578	closed
chr1	74600001	74700000	100000	*	2.62923160363148	closed
chr1	74700001	74800000	100000	*	3.06377539242215	closed
chr1	74800001	74900000	100000	*	3.25205296171245	closed
chr1	74900001	75000000	100000	*	3.08087043276449	closed
chr1	75000001	75100000	100000	*	2.53702024349435	closed
chr1	75100001	75200000	100000	*	2.1648103955574	closed
chr1	75200001	75300000	100000	*	1.83027881410545	closed
chr1	75400001	75500000	100000	*	1.79902788839398	closed
chr1	75500001	75600000	100000	*	1.9042444810561	closed
chr1	75600001	75700000	100000	*	1.83499548527429	closed
chr1	75800001	75900000	100000	*	1.70320665912898	closed
chr1	76000001	76100000	100000	*	1.44269567539032	closed
chr1	76100001	76200000	100000	*	0.983780759035722	closed
chr1	76200001	76300000	100000	*	0.514034918420032	closed
chr1	76300001	76400000	100000	*	0.0952864084270506	closed
chr1	76400001	76500000	100000	*	-0.32694005144806	open
chr1	76500001	76600000	100000	*	-0.491995626835361	open
chr1	76600001	76700000	100000	*	-0.247149586528165	open
chr1	76700001	76800000	100000	*	0.0140475262668236	closed
chr1	76800001	76900000	100000	*	0.334414111059699	closed
chr1	76900001	77000000	100000	*	0.46092195826271	closed
chr1	77000001	77100000	100000	*	0.104757403404877	closed
chr1	77100001	77200000	100000	*	-0.11566951330716	open
chr1	77200001	77300000	100000	*	-0.338736957149463	open
chr1	77300001	77400000	100000	*	-0.583291043932857	open
chr1	77400001	77500000	100000	*	-0.458702353022619	open
chr1	77500001	77600000	100000	*	-0.444341972316787	open
chr1	77700001	77800000	100000	*	-0.457856457984741	open
chr1	77800001	77900000	100000	*	-0.310075058442913	open
chr1	77900001	78000000	100000	*	-0.167315741204015	open
chr1	78000001	78100000	100000	*	0.0348565410219546	closed
chr1	78100001	78200000	100000	*	0.271456320598768	closed
chr1	78200001	78300000	100000	*	0.467300265443183	closed
chr1	78300001	78400000	100000	*	0.352192580089924	closed
chr1	78400001	78500000	100000	*	0.138291940772597	closed
chr1	78600001	78700000	100000	*	-0.0603749387443772	open
chr1	78700001	78800000	100000	*	-0.511308549984297	open
chr1	78800001	78900000	100000	*	-0.650273223048229	open
chr1	79000001	79100000	100000	*	-0.764739454930701	open
chr1	79100001	79200000	100000	*	-0.953085136310249	open
chr1	79300001	79400000	100000	*	-0.630609757073272	open
chr1	79500001	79600000	100000	*	-0.499876732816053	open
chr1	79600001	79700000	100000	*	-0.287810018034016	open
chr1	79700001	79800000	100000	*	0	closed
chr1	79800001	79900000	100000	*	-0.0324818178773416	open
chr1	79900001	80000000	100000	*	0.10108738194198	closed
chr1	80000001	80100000	100000	*	0.196458068383126	closed
chr1	80100001	80200000	100000	*	0.356592114441318	closed
chr1	80200001	80300000	100000	*	0.603384634903152	closed
chr1	80300001	80400000	100000	*	0.795257742667765	closed
chr1	80400001	80500000	100000	*	1.08063841058323	closed
chr1	80500001	80600000	100000	*	1.16482748231514	closed
chr1	80600001	80700000	100000	*	1.14305991427767	closed
chr1	80900001	81000000	100000	*	0.974353805250422	closed
chr1	81000001	81100000	100000	*	0.6218359250282	closed
chr1	81100001	81200000	100000	*	0.379388271852597	closed
chr1	81500001	81600000	100000	*	0.333570441637028	closed
chr1	81600001	81700000	100000	*	0.473522214124593	closed
chr1	81700001	81800000	100000	*	0.608634055881454	closed
chr1	81800001	81900000	100000	*	0.713705487714904	closed
chr1	81900001	82000000	100000	*	0.6354217762736	closed
chr1	82000001	82100000	100000	*	0.357346640289431	closed
chr1	82100001	82200000	100000	*	0.133351795523357	closed
chr1	82200001	82300000	100000	*	-0.0156408313811812	open
chr1	82300001	82400000	100000	*	-0.15598730371406	open
chr1	82500001	82600000	100000	*	-0.0973204530023117	open
chr1	82600001	82700000	100000	*	-0.0949621538524464	open
chr1	82800001	82900000	100000	*	-0.181275879333857	open
chr1	82900001	83000000	100000	*	-0.37338303073732	open
chr1	83200001	83300000	100000	*	-0.603850925938186	open
chr1	83400001	83500000	100000	*	-0.527447145231054	open
chr1	83600001	83700000	100000	*	-0.359508555023647	open
chr1	83700001	83800000	100000	*	0.0928679479829539	closed
chr1	83900001	84000000	100000	*	0.394229738183084	closed
chr1	84000001	84100000	100000	*	0.395223183235503	closed
chr1	84100001	84200000	100000	*	0.242575823628985	closed
chr1	84200001	84300000	100000	*	-0.0703806635481084	open
chr1	84300001	84400000	100000	*	-0.13603225545762	open
chr1	84400001	84500000	100000	*	-0.0940668638386902	open
chr1	84500001	84600000	100000	*	0.0543290320724237	closed
chr1	84600001	84700000	100000	*	0.220723955390575	closed
chr1	84700001	84800000	100000	*	-0.00356123761739363	open
chr1	84800001	84900000	100000	*	-0.326443169345696	open
chr1	84900001	85000000	100000	*	-0.602641201319195	open
chr1	85000001	85100000	100000	*	-0.94660294249407	open
chr1	85100001	85200000	100000	*	-0.903146839050041	open
chr1	85200001	85300000	100000	*	-0.757863915931823	open
chr1	85300001	85400000	100000	*	-0.815276914603027	open
chr1	85400001	85500000	100000	*	-0.818586642807271	open
chr1	85500001	85600000	100000	*	-0.976431262004283	open
chr1	85600001	85700000	100000	*	-1.13972193481003	open
chr1	85700001	85800000	100000	*	-1.08441446420765	open
chr1	85800001	85900000	100000	*	-0.922686088868121	open
chr1	85900001	86000000	100000	*	-0.726454360089977	open
chr1	86000001	86100000	100000	*	-0.337811090033764	open
chr1	86100001	86200000	100000	*	0.119628850909613	closed
chr1	86200001	86300000	100000	*	0.592904012081111	closed
chr1	86400001	86500000	100000	*	1.20671309384779	closed
chr1	86500001	86600000	100000	*	1.35964841960826	closed
chr1	86600001	86700000	100000	*	1.34858989260576	closed
chr1	86800001	86900000	100000	*	1.19091139082699	closed
chr1	86900001	87000000	100000	*	0.677107361664202	closed
chr1	87000001	87100000	100000	*	0.463343973215682	closed
chr1	87100001	87200000	100000	*	0.438968996209796	closed
chr1	87200001	87300000	100000	*	0.415279199028544	closed
chr1	87300001	87400000	100000	*	0.611049471944592	closed
chr1	87400001	87500000	100000	*	0.740019621566011	closed
chr1	87500001	87600000	100000	*	0.513138205019656	closed
chr1	87600001	87700000	100000	*	0.207724997656671	closed
chr1	87700001	87800000	100000	*	-0.00143933153622834	open
chr1	87800001	87900000	100000	*	-0.248360049485734	open
chr1	87900001	88000000	100000	*	-0.275260694867657	open
chr1	88000001	88100000	100000	*	-0.0761500633106627	open
chr1	88100001	88200000	100000	*	0.0934536752900476	closed
chr1	88200001	88300000	100000	*	0.397122832628147	closed
chr1	88300001	88400000	100000	*	0.70435553963574	closed
chr1	88400001	88500000	100000	*	0.983117157664832	closed
chr1	88700001	88800000	100000	*	1.11765286838391	closed
chr1	88800001	88900000	100000	*	1.25446464166119	closed
chr1	88900001	89000000	100000	*	1.32254532509854	closed
chr1	89000001	89100000	100000	*	1.24379524277051	closed
chr1	89100001	89200000	100000	*	1.10673902617807	closed
chr1	89200001	89300000	100000	*	0.775577520444461	closed
chr1	89300001	89400000	100000	*	0.460202287559794	closed
chr1	89400001	89500000	100000	*	0.122766386558774	closed
chr1	89500001	89600000	100000	*	0.0471917800551688	closed
chr1	89600001	89700000	100000	*	0.0336991904516162	closed
chr1	89700001	89800000	100000	*	0.0189841604390607	closed
chr1	89800001	89900000	100000	*	0.191355997514157	closed
chr1	89900001	90000000	100000	*	0.0977447265645664	closed
chr1	90000001	90100000	100000	*	-0.0323777665792808	open
chr1	90100001	90200000	100000	*	-0.204582164271176	open
chr1	90200001	90300000	100000	*	-0.513687391441693	open
chr1	90300001	90400000	100000	*	-0.543794419298455	open
chr1	90400001	90500000	100000	*	-0.400055942109164	open
chr1	90500001	90600000	100000	*	0.0232019255026464	closed
chr1	90600001	90700000	100000	*	0.720745182031011	closed
chr1	90800001	90900000	100000	*	1.29436759061244	closed
chr1	90900001	91000000	100000	*	1.70174199719743	closed
chr1	91000001	91100000	100000	*	1.50030128053242	closed
chr1	91200001	91300000	100000	*	0.850878554087604	closed
chr1	91300001	91400000	100000	*	0.109672584207411	closed
chr1	91400001	91500000	100000	*	-0.458253036878878	open
chr1	91500001	91600000	100000	*	-0.340144669808822	open
chr1	91600001	91700000	100000	*	-0.0242624762275408	open
chr1	91700001	91800000	100000	*	0.121643983395	closed
chr1	91800001	91900000	100000	*	0.125059389662473	closed
chr1	91900001	92000000	100000	*	-0.265965079656403	open
chr1	92000001	92100000	100000	*	-0.712611040355292	open
chr1	92100001	92200000	100000	*	-0.983546005880765	open
chr1	92200001	92300000	100000	*	-1.16677012603712	open
chr1	92300001	92400000	100000	*	-1.16141999384195	open
chr1	92500001	92600000	100000	*	-0.936032993402488	open
chr1	92600001	92700000	100000	*	-0.506799504374069	open
chr1	92700001	92800000	100000	*	-0.114444579113997	open
chr1	92800001	92900000	100000	*	0.144070112148309	closed
chr1	92900001	93000000	100000	*	0.160664574108039	closed
chr1	93100001	93200000	100000	*	0.145313239535258	closed
chr1	93200001	93300000	100000	*	0.0139381347185851	closed
chr1	93300001	93400000	100000	*	0.00182312792640635	closed
chr1	93400001	93500000	100000	*	0.125534859689447	closed
chr1	93500001	93600000	100000	*	0.0499510249849747	closed
chr1	93600001	93700000	100000	*	0.134956591411763	closed
chr1	93700001	93800000	100000	*	0.114581266496512	closed
chr1	93800001	93900000	100000	*	0.0214787403279547	closed
chr1	93900001	94000000	100000	*	-0.0649949656993937	open
chr1	94000001	94100000	100000	*	-0.12359915079228	open
chr1	94100001	94200000	100000	*	-0.167291972226369	open
chr1	94200001	94300000	100000	*	-0.151965980756415	open
chr1	94300001	94400000	100000	*	-0.0291599843634676	open
chr1	94400001	94500000	100000	*	-0.0780978001761514	open
chr1	94500001	94600000	100000	*	-0.142738653802583	open
chr1	94600001	94700000	100000	*	-0.249563135144827	open
chr1	94700001	94800000	100000	*	-0.397504687857937	open
chr1	94800001	94900000	100000	*	-0.5247039807402	open
chr1	94900001	95000000	100000	*	-0.588573764870425	open
chr1	95000001	95100000	100000	*	-0.614900883188028	open
chr1	95100001	95200000	100000	*	-0.592488028850107	open
chr1	95200001	95300000	100000	*	-0.427087578687076	open
chr1	95300001	95400000	100000	*	-0.358691537190624	open
chr1	95400001	95500000	100000	*	-0.301837619953018	open
chr1	95500001	95600000	100000	*	-0.190066151999689	open
chr1	95600001	95700000	100000	*	-0.240710498370417	open
chr1	95700001	95800000	100000	*	-0.125559947132207	open
chr1	95800001	95900000	100000	*	0.181909521481634	closed
chr1	95900001	96000000	100000	*	0.411496634308322	closed
chr1	96000001	96100000	100000	*	0.855196390546164	closed
chr1	96400001	96500000	100000	*	1.15853790552624	closed
chr1	96500001	96600000	100000	*	1.22692175846518	closed
chr1	96600001	96700000	100000	*	1.32710191730351	closed
chr1	96700001	96800000	100000	*	1.17579862552379	closed
chr1	96800001	96900000	100000	*	1.06614409495494	closed
chr1	96900001	97000000	100000	*	0.738853086525031	closed
chr1	97000001	97100000	100000	*	0.249875157951036	closed
chr1	97100001	97200000	100000	*	0.0841613885702054	closed
chr1	97200001	97300000	100000	*	-0.0894909111642953	open
chr1	97300001	97400000	100000	*	0.137467507525485	closed
chr1	97400001	97500000	100000	*	0.459235559029013	closed
chr1	97500001	97600000	100000	*	0.506670639549998	closed
chr1	97600001	97700000	100000	*	0.628661801151551	closed
chr1	97700001	97800000	100000	*	0.662580832740995	closed
chr1	97800001	97900000	100000	*	0.830563055077437	closed
chr1	98000001	98100000	100000	*	1.21159477514967	closed
chr1	98300001	98400000	100000	*	1.47040337860545	closed
chr1	98400001	98500000	100000	*	1.54062861920504	closed
chr1	98500001	98600000	100000	*	1.53234806508928	closed
chr1	98700001	98800000	100000	*	1.24506019237027	closed
chr1	98900001	99000000	100000	*	1.33817055407592	closed
chr1	99100001	99200000	100000	*	1.80091899686369	closed
chr1	99300001	99400000	100000	*	2.18503845904736	closed
chr1	99400001	99500000	100000	*	2.75417246941013	closed
chr1	99600001	99700000	100000	*	2.78190474526803	closed
chr1	99700001	99800000	100000	*	2.21399314056381	closed
chr1	99900001	100000000	100000	*	1.55124536673875	closed
chr1	100000001	100100000	100000	*	0.81270612117574	closed
chr1	100100001	100200000	100000	*	0.207184165617865	closed
chr1	100200001	100300000	100000	*	-0.058630814318022	open
chr1	100300001	100400000	100000	*	-0.204746321490418	open
chr1	100400001	100500000	100000	*	-0.377031761856413	open
chr1	100500001	100600000	100000	*	-0.464268325055701	open
chr1	100600001	100700000	100000	*	-0.384017642714003	open
chr1	100700001	100800000	100000	*	-0.244899764283821	open
chr1	100800001	100900000	100000	*	-0.00191768331562814	open
chr1	100900001	101000000	100000	*	0.316907767980897	closed
chr1	101000001	101100000	100000	*	0.485983581840575	closed
chr1	101100001	101200000	100000	*	0.527012986096848	closed
chr1	101200001	101300000	100000	*	0.495270208588202	closed
chr1	101300001	101400000	100000	*	0.222558777477109	closed
chr1	101400001	101500000	100000	*	-0.15221832596547	open
chr1	101500001	101600000	100000	*	-0.458035457274822	open
chr1	101600001	101700000	100000	*	-0.427181860372557	open
chr1	101700001	101800000	100000	*	0.158184061067892	closed
chr1	101800001	101900000	100000	*	0.889725868668468	closed
chr1	102000001	102100000	100000	*	1.62331658623917	closed
chr1	102100001	102200000	100000	*	1.64806848763438	closed
chr1	102300001	102400000	100000	*	1.03382167866107	closed
chr1	102400001	102500000	100000	*	0.642554044856072	closed
chr1	102600001	102700000	100000	*	0.396381548568122	closed
chr1	102700001	102800000	100000	*	0.720698361876881	closed
chr1	103100001	103200000	100000	*	1.09737453494388	closed
chr1	103300001	103400000	100000	*	0.870215881296596	closed
chr1	103500001	103600000	100000	*	0.460053874644226	closed
chr1	103600001	103700000	100000	*	-0.167771594616904	open
chr1	104000001	104100000	100000	*	-0.223000380027246	open
chr1	104100001	104200000	100000	*	0.154158856780087	closed
chr1	104200001	104300000	100000	*	0.760354926107586	closed
chr1	104500001	104600000	100000	*	1.62404488196355	closed
chr1	104600001	104700000	100000	*	2.02467131724239	closed
chr1	105000001	105100000	100000	*	2.260054318544	closed
chr1	105200001	105300000	100000	*	2.14508456587415	closed
chr1	105300001	105400000	100000	*	1.62027954838417	closed
chr1	106300001	106400000	100000	*	1.27844210781887	closed
chr1	107200001	107300000	100000	*	1.00358465654163	closed
chr1	107300001	107400000	100000	*	0.958620842271064	closed
chr1	107400001	107500000	100000	*	1.20608512576585	closed
chr1	107700001	107800000	100000	*	1.12731660649972	closed
chr1	107800001	107900000	100000	*	1.18241066653192	closed
chr1	107900001	108000000	100000	*	1.15222344583644	closed
chr1	108000001	108100000	100000	*	1.03767521624977	closed
chr1	108100001	108200000	100000	*	1.14361969500153	closed
chr1	108200001	108300000	100000	*	0.978198120607182	closed
chr1	108300001	108400000	100000	*	0.789418170785652	closed
chr1	108400001	108500000	100000	*	0.371309514194999	closed
chr1	108500001	108600000	100000	*	0.0236437587944443	closed
chr1	108600001	108700000	100000	*	-0.178129614227988	open
chr1	108700001	108800000	100000	*	-0.29720135211293	open
chr1	109000001	109100000	100000	*	-0.0555041356911979	open
chr1	109100001	109200000	100000	*	0.0533694654284614	closed
chr1	109200001	109300000	100000	*	0.125759996568733	closed
chr1	109300001	109400000	100000	*	0.159389285671412	closed
chr1	109400001	109500000	100000	*	-0.0366987474511772	open
chr1	109500001	109600000	100000	*	-0.222637688039687	open
chr1	109700001	109800000	100000	*	-0.348219329245567	open
chr1	109800001	109900000	100000	*	-0.373128507503534	open
chr1	109900001	110000000	100000	*	-0.308886872314621	open
chr1	110000001	110100000	100000	*	-0.2598872741763	open
chr1	110100001	110200000	100000	*	-0.291755658576823	open
chr1	110200001	110300000	100000	*	-0.580558056719679	open
chr1	110300001	110400000	100000	*	-0.776793594486415	open
chr1	110400001	110500000	100000	*	-0.761748534365111	open
chr1	110500001	110600000	100000	*	-0.663491115969764	open
chr1	110600001	110700000	100000	*	-0.286638953188754	open
chr1	110700001	110800000	100000	*	-0.0689270039479963	open
chr1	110800001	110900000	100000	*	-0.0323861073946892	open
chr1	110900001	111000000	100000	*	-0.115476026483097	open
chr1	111000001	111100000	100000	*	-0.209701547086644	open
chr1	111100001	111200000	100000	*	-0.276060895135998	open
chr1	111200001	111300000	100000	*	-0.155727917743043	open
chr1	111400001	111500000	100000	*	0.0844177400976093	closed
chr1	111600001	111700000	100000	*	0.105050540882214	closed
chr1	111700001	111800000	100000	*	0.246268518530115	closed
chr1	111800001	111900000	100000	*	0.184251135741405	closed
chr1	111900001	112000000	100000	*	0.0908941901958209	closed
chr1	112000001	112100000	100000	*	-0.00355594458006789	open
chr1	112100001	112200000	100000	*	-0.326785032548389	open
chr1	112200001	112300000	100000	*	-0.709842354905574	open
chr1	112300001	112400000	100000	*	-1.19542759441035	open
chr1	112400001	112500000	100000	*	-1.48956743234992	open
chr1	112500001	112600000	100000	*	-1.50351875969013	open
chr1	112700001	112800000	100000	*	-1.24643076848715	open
chr1	112800001	112900000	100000	*	-0.849024694394758	open
chr1	112900001	113000000	100000	*	-0.479549420635675	open
chr1	113000001	113100000	100000	*	-0.285373502137593	open
chr1	113100001	113200000	100000	*	-0.209677999447064	open
chr1	113200001	113300000	100000	*	-0.138345382018842	open
chr1	113300001	113400000	100000	*	-0.0644515215106707	open
chr1	113400001	113500000	100000	*	0.173022441165906	closed
chr1	113500001	113600000	100000	*	0.371052494092526	closed
chr1	113600001	113700000	100000	*	0.523454493096936	closed
chr1	113700001	113800000	100000	*	0.556072014470236	closed
chr1	113800001	113900000	100000	*	0.42071528645054	closed
chr1	114000001	114100000	100000	*	0.185578494918443	closed
chr1	114200001	114300000	100000	*	-0.0432389768177957	open
chr1	114300001	114400000	100000	*	-0.287073477400966	open
chr1	114400001	114500000	100000	*	-0.581348541007078	open
chr1	114500001	114600000	100000	*	-0.678684716260974	open
chr1	114600001	114700000	100000	*	-0.725759297762288	open
chr1	114700001	114800000	100000	*	-0.627874830432089	open
chr1	114800001	114900000	100000	*	-0.321918091982943	open
chr1	114900001	115000000	100000	*	-0.0737605744239883	open
chr1	115000001	115100000	100000	*	0.100613043055622	closed
chr1	115100001	115200000	100000	*	0.235950445410648	closed
chr1	115200001	115300000	100000	*	-0.0497235204876418	open
chr1	115300001	115400000	100000	*	-0.458070722379794	open
chr1	115400001	115500000	100000	*	-0.829161522872411	open
chr1	115500001	115600000	100000	*	-1.26384955576395	open
chr1	115600001	115700000	100000	*	-1.03556526516081	open
chr1	115700001	115800000	100000	*	-0.536452036020918	open
chr1	115800001	115900000	100000	*	-0.0852028848553952	open
chr1	115900001	116000000	100000	*	0.411796856461021	closed
chr1	116000001	116100000	100000	*	0.472176309430468	closed
chr1	116100001	116200000	100000	*	0.251786898940742	closed
chr1	116200001	116300000	100000	*	0.249078287611423	closed
chr1	116300001	116400000	100000	*	0.352694998039361	closed
chr1	116400001	116500000	100000	*	0.571524146187247	closed
chr1	116500001	116600000	100000	*	0.878271242276461	closed
chr1	116600001	116700000	100000	*	0.785081529251083	closed
chr1	116800001	116900000	100000	*	0.428386269795641	closed
chr1	116900001	117000000	100000	*	0.105206276279489	closed
chr1	117000001	117100000	100000	*	-0.18495103632951	open
chr1	117100001	117200000	100000	*	-0.253152105063654	open
chr1	117200001	117300000	100000	*	-0.12906229296073	open
chr1	117300001	117400000	100000	*	-0.206401471544902	open
chr1	117400001	117500000	100000	*	-0.365668974297109	open
chr1	117500001	117600000	100000	*	-0.570301569998804	open
chr1	117600001	117700000	100000	*	-0.796276073523865	open
chr1	117700001	117800000	100000	*	-0.805589044355575	open
chr1	117800001	117900000	100000	*	-0.757022187570661	open
chr1	117900001	118000000	100000	*	-0.613371057931296	open
chr1	118000001	118100000	100000	*	-0.416076985025563	open
chr1	118100001	118200000	100000	*	-0.255953359420105	open
chr1	118200001	118300000	100000	*	-0.00468281754963812	open
chr1	118300001	118400000	100000	*	0.271686177194576	closed
chr1	118400001	118500000	100000	*	0.271982543550854	closed
chr1	118500001	118600000	100000	*	0.173518913589288	closed
chr1	118600001	118700000	100000	*	0.0224655741127614	closed
chr1	118700001	118800000	100000	*	-0.313285426879786	open
chr1	118800001	118900000	100000	*	-0.306086590212204	open
chr1	119000001	119100000	100000	*	-0.136856853707367	open
chr1	119200001	119300000	100000	*	-0.0584016122015222	open
chr1	119400001	119500000	100000	*	0.16809070669907	closed
chr1	119500001	119600000	100000	*	0.285892193671485	closed
chr1	119600001	119700000	100000	*	0.156875469062969	closed
chr1	119700001	119800000	100000	*	0.146440992829868	closed
chr1	119800001	119900000	100000	*	0.00495188655637364	closed
chr1	119900001	120000000	100000	*	-0.190537784808061	open
chr1	120000001	120100000	100000	*	-0.234066792828918	open
chr1	120100001	120200000	100000	*	-0.362327827144889	open
chr1	120200001	120300000	100000	*	-0.348840629144679	open
chr1	120300001	120400000	100000	*	-0.399877182830636	open
chr1	120400001	120500000	100000	*	-0.430484353355931	open
chr1	120500001	120600000	100000	*	-0.310185935664854	open
chr1	120800001	120900000	100000	*	-0.149077929175958	open
chr1	121100001	121200000	100000	*	0.305818338519123	closed
chr1	121300001	121400000	100000	*	0.914266012603149	closed
chr1	121400001	121500000	100000	*	1.36484503755081	closed
chr1	142600001	142700000	100000	*	1.86456075235194	closed
chr1	142800001	142900000	100000	*	2.13422850471016	closed
chr1	143100001	143200000	100000	*	1.979931046842	closed
chr1	143200001	143300000	100000	*	1.98725895737129	closed
chr1	143700001	143800000	100000	*	1.52878470526283	closed
chr1	143900001	144000000	100000	*	0.969828953133381	closed
chr1	144000001	144100000	100000	*	0.705626805162597	closed
chr1	144500001	144600000	100000	*	0.138733150139535	closed
chr1	144600001	144700000	100000	*	-0.0203943814906182	open
chr1	144800001	144900000	100000	*	0.00763871310373937	closed
chr1	144900001	145000000	100000	*	0.023989402423318	closed
chr1	145000001	145100000	100000	*	0.416205633327	closed
chr1	145100001	145200000	100000	*	0.795954154527052	closed
chr1	145200001	145300000	100000	*	1.12990375259872	closed
chr1	145300001	145400000	100000	*	1.37398652273405	closed
chr1	145400001	145500000	100000	*	1.07031091105096	closed
chr1	145500001	145600000	100000	*	0.547503604593631	closed
chr1	145600001	145700000	100000	*	0.0142308457092572	closed
chr1	145700001	145800000	100000	*	-0.635947476074347	open
chr1	146000001	146100000	100000	*	-0.821449238952412	open
chr1	146400001	146500000	100000	*	-0.78509604704427	open
chr1	146500001	146600000	100000	*	-0.79181206415879	open
chr1	146600001	146700000	100000	*	-0.453024854434913	open
chr1	146700001	146800000	100000	*	-0.277720656639903	open
chr1	146900001	147000000	100000	*	-0.154851190337118	open
chr1	147000001	147100000	100000	*	0.0703969765521137	closed
chr1	147100001	147200000	100000	*	0.0899424182264991	closed
chr1	147200001	147300000	100000	*	0.182942049208268	closed
chr1	147300001	147400000	100000	*	0.210105213088114	closed
chr1	147500001	147600000	100000	*	-0.0414564929592815	open
chr1	147700001	147800000	100000	*	-0.190016459614064	open
chr1	147800001	147900000	100000	*	-0.314620998213983	open
chr1	147900001	148000000	100000	*	-0.493346174921575	open
chr1	148000001	148100000	100000	*	-0.152087579183068	open
chr1	148100001	148200000	100000	*	0.223477746660662	closed
chr1	148200001	148300000	100000	*	0.461966378509819	closed
chr1	148300001	148400000	100000	*	0.837033606346404	closed
chr1	148500001	148600000	100000	*	1.10158333456882	closed
chr1	148700001	148800000	100000	*	1.20142002974058	closed
chr1	148800001	148900000	100000	*	1.61389970909315	closed
chr1	148900001	149000000	100000	*	2.01281483369132	closed
chr1	149000001	149100000	100000	*	1.80935988935747	closed
chr1	149100001	149200000	100000	*	1.6753805003559	closed
chr1	149200001	149300000	100000	*	0.975741416257369	closed
chr1	149300001	149400000	100000	*	0.18841540189821	closed
chr1	149600001	149700000	100000	*	-0.293205298133764	open
chr1	149700001	149800000	100000	*	-0.954454567171549	open
chr1	149800001	149900000	100000	*	-1.06005636129455	open
chr1	149900001	150000000	100000	*	-1.03916015823143	open
chr1	150000001	150100000	100000	*	-0.748595801469821	open
chr1	150100001	150200000	100000	*	-0.229623541397378	open
chr1	150200001	150300000	100000	*	-0.0245484112183277	open
chr1	150300001	150400000	100000	*	0.0492626512016773	closed
chr1	150400001	150500000	100000	*	0.00394441049922282	closed
chr1	150500001	150600000	100000	*	-0.245778106926027	open
chr1	150600001	150700000	100000	*	-0.341664850898649	open
chr1	150700001	150800000	100000	*	-0.403976881313671	open
chr1	150800001	150900000	100000	*	-0.606094173812892	open
chr1	150900001	151000000	100000	*	-0.579347643854924	open
chr1	151000001	151100000	100000	*	-0.651492806656864	open
chr1	151100001	151200000	100000	*	-0.502525202091729	open
chr1	151200001	151300000	100000	*	-0.154080752156781	open
chr1	151300001	151400000	100000	*	-0.0070622690090422	open
chr1	151400001	151500000	100000	*	0.0118538694989845	closed
chr1	151500001	151600000	100000	*	-0.247595338350814	open
chr1	151600001	151700000	100000	*	-0.678249096157309	open
chr1	151700001	151800000	100000	*	-0.898706975213821	open
chr1	151800001	151900000	100000	*	-0.693757555915951	open
chr1	151900001	152000000	100000	*	-0.349502792610851	open
chr1	152000001	152100000	100000	*	0.297726526406255	closed
chr1	152100001	152200000	100000	*	0.998067051631757	closed
chr1	152200001	152300000	100000	*	1.52647993154351	closed
chr1	152300001	152400000	100000	*	2.11267706430497	closed
chr1	152400001	152500000	100000	*	2.49337741590043	closed
chr1	152500001	152600000	100000	*	2.7221705302907	closed
chr1	152600001	152700000	100000	*	2.90480210177899	closed
chr1	152700001	152800000	100000	*	3.0220464581855	closed
chr1	152800001	152900000	100000	*	3.06801947952542	closed
chr1	152900001	153000000	100000	*	3.17931276543259	closed
chr1	153000001	153100000	100000	*	3.20671726138327	closed
chr1	153100001	153200000	100000	*	3.19812150504144	closed
chr1	153200001	153300000	100000	*	3.15284326824566	closed
chr1	153300001	153400000	100000	*	2.73296223539368	closed
chr1	153400001	153500000	100000	*	2.08619168978323	closed
chr1	153500001	153600000	100000	*	1.16198584344372	closed
chr1	153600001	153700000	100000	*	0.156178072651507	closed
chr1	153700001	153800000	100000	*	-0.419785959130417	open
chr1	153800001	153900000	100000	*	-0.625754750688651	open
chr1	153900001	154000000	100000	*	-0.496832649890726	open
chr1	154100001	154200000	100000	*	-0.144775299143719	open
chr1	154200001	154300000	100000	*	0.0470282280785036	closed
chr1	154300001	154400000	100000	*	0.133873052672953	closed
chr1	154400001	154500000	100000	*	0.131470696603329	closed
chr1	154500001	154600000	100000	*	0.0633258927688093	closed
chr1	154600001	154700000	100000	*	0.0145748999321257	closed
chr1	154700001	154800000	100000	*	-0.0081379155299584	open
chr1	154800001	154900000	100000	*	0.000665283112665531	closed
chr1	154900001	155000000	100000	*	-0.0642512125722407	open
chr1	155000001	155100000	100000	*	-0.0865762888624421	open
chr1	155100001	155200000	100000	*	-0.0836623860305831	open
chr1	155200001	155300000	100000	*	-0.0927202391657645	open
chr1	155300001	155400000	100000	*	-0.0731235100941894	open
chr1	155400001	155500000	100000	*	-0.00260356154942275	open
chr1	155500001	155600000	100000	*	0.0959548280498609	closed
chr1	155600001	155700000	100000	*	0.32126521046673	closed
chr1	155700001	155800000	100000	*	0.568183170071968	closed
chr1	155800001	155900000	100000	*	0.591819258970525	closed
chr1	155900001	156000000	100000	*	0.340663706355873	closed
chr1	156000001	156100000	100000	*	-0.0646628852921891	open
chr1	156100001	156200000	100000	*	-0.526087782112629	open
chr1	156200001	156300000	100000	*	-0.870069902318874	open
chr1	156300001	156400000	100000	*	-0.938880338319427	open
chr1	156400001	156500000	100000	*	-1.0790740033889	open
chr1	156500001	156600000	100000	*	-0.884829755952965	open
chr1	156600001	156700000	100000	*	-0.604192046347761	open
chr1	156700001	156800000	100000	*	-0.410169488764346	open
chr1	156800001	156900000	100000	*	-0.0620286893222122	open
chr1	156900001	157000000	100000	*	-0.064651941537538	open
chr1	157000001	157100000	100000	*	-0.153977799741923	open
chr1	157100001	157200000	100000	*	-0.299781646612649	open
chr1	157200001	157300000	100000	*	-0.350811113128699	open
chr1	157300001	157400000	100000	*	-0.0377100271694873	open
chr1	157400001	157500000	100000	*	0.645703095189601	closed
chr1	157500001	157600000	100000	*	1.74037327070178	closed
chr1	157600001	157700000	100000	*	2.79697082902581	closed
chr1	157700001	157800000	100000	*	3.38176551800377	closed
chr1	157800001	157900000	100000	*	3.52301033179613	closed
chr1	157900001	158000000	100000	*	3.22002200695698	closed
chr1	158000001	158100000	100000	*	2.70842101503654	closed
chr1	158100001	158200000	100000	*	2.61829833127297	closed
chr1	158200001	158300000	100000	*	2.60697568937942	closed
chr1	158300001	158400000	100000	*	2.84201418767257	closed
chr1	158400001	158500000	100000	*	3.28550652319029	closed
chr1	158500001	158600000	100000	*	3.50101077229688	closed
chr1	158600001	158700000	100000	*	3.88936132269477	closed
chr1	158700001	158800000	100000	*	4.02323873636402	closed
chr1	158800001	158900000	100000	*	3.98138655594356	closed
chr1	158900001	159000000	100000	*	3.86424817160934	closed
chr1	159000001	159100000	100000	*	3.59028950634004	closed
chr1	159100001	159200000	100000	*	3.46841562271127	closed
chr1	159200001	159300000	100000	*	3.48732713180082	closed
chr1	159400001	159500000	100000	*	3.64967742937137	closed
chr1	159500001	159600000	100000	*	3.60719617910323	closed
chr1	159600001	159700000	100000	*	3.22864650903956	closed
chr1	159700001	159800000	100000	*	2.51457539628541	closed
chr1	159800001	159900000	100000	*	1.48765225792155	closed
chr1	159900001	160000000	100000	*	0.612906463296108	closed
chr1	160000001	160100000	100000	*	0.153286173136204	closed
chr1	160100001	160200000	100000	*	-0.113082738437743	open
chr1	160200001	160300000	100000	*	0.15744601898364	closed
chr1	160300001	160400000	100000	*	0.669573990678429	closed
chr1	160400001	160500000	100000	*	1.15184635954048	closed
chr1	160500001	160600000	100000	*	1.88151418116729	closed
chr1	160600001	160700000	100000	*	2.0127100180606	closed
chr1	160700001	160800000	100000	*	1.73964900330419	closed
chr1	160800001	160900000	100000	*	1.2608910652063	closed
chr1	160900001	161000000	100000	*	0.493919764423477	closed
chr1	161000001	161100000	100000	*	0.120195233898698	closed
chr1	161100001	161200000	100000	*	-0.0331156770573305	open
chr1	161200001	161300000	100000	*	-0.00204684320059999	open
chr1	161300001	161400000	100000	*	0.0661291835551743	closed
chr1	161400001	161500000	100000	*	0.177001127623352	closed
chr1	161500001	161600000	100000	*	0.393033916844499	closed
chr1	161600001	161700000	100000	*	0.425961546333665	closed
chr1	161700001	161800000	100000	*	0.600700033270054	closed
chr1	161800001	161900000	100000	*	0.441573924201997	closed
chr1	161900001	162000000	100000	*	0.116229113933544	closed
chr1	162000001	162100000	100000	*	-0.148649292732979	open
chr1	162100001	162200000	100000	*	-0.481618265292616	open
chr1	162200001	162300000	100000	*	-0.532466915058639	open
chr1	162300001	162400000	100000	*	-0.290370404985816	open
chr1	162400001	162500000	100000	*	-0.054946343942059	open
chr1	162500001	162600000	100000	*	0.16409177788265	closed
chr1	162600001	162700000	100000	*	0.288599040760631	closed
chr1	162700001	162800000	100000	*	0.0305530748809636	closed
chr1	162800001	162900000	100000	*	0.0427590331792361	closed
chr1	162900001	163000000	100000	*	-0.0274733362529119	open
chr1	163000001	163100000	100000	*	0.0801606737160648	closed
chr1	163100001	163200000	100000	*	0.404118188594148	closed
chr1	163200001	163300000	100000	*	0.502176001079354	closed
chr1	163300001	163400000	100000	*	0.786400911536082	closed
chr1	163400001	163500000	100000	*	0.863578888547112	closed
chr1	163500001	163600000	100000	*	0.830078652823871	closed
chr1	163600001	163700000	100000	*	0.801464109366984	closed
chr1	163700001	163800000	100000	*	0.661526442131464	closed
chr1	163800001	163900000	100000	*	0.311091487300753	closed
chr1	163900001	164000000	100000	*	-0.0896503797841923	open
chr1	164000001	164100000	100000	*	-0.466185894199856	open
chr1	164100001	164200000	100000	*	-0.734460804590477	open
chr1	164300001	164400000	100000	*	-0.569683400493511	open
chr1	164400001	164500000	100000	*	-0.377029647359117	open
chr1	164500001	164600000	100000	*	-0.329710976079411	open
chr1	164600001	164700000	100000	*	-0.441748915103618	open
chr1	164700001	164800000	100000	*	-0.737985745239851	open
chr1	164800001	164900000	100000	*	-0.915832763710531	open
chr1	164900001	165000000	100000	*	-0.810781659897926	open
chr1	165000001	165100000	100000	*	-0.645857262062322	open
chr1	165100001	165200000	100000	*	-0.379013562663732	open
chr1	165200001	165300000	100000	*	-0.202570265372301	open
chr1	165300001	165400000	100000	*	-0.224432304294318	open
chr1	165400001	165500000	100000	*	-0.196707229346775	open
chr1	165500001	165600000	100000	*	-0.284468496879184	open
chr1	165600001	165700000	100000	*	-0.282007406864646	open
chr1	165800001	165900000	100000	*	0.00855376920291132	closed
chr1	165900001	166000000	100000	*	0.448916497681001	closed
chr1	166000001	166100000	100000	*	1.06110524435246	closed
chr1	166100001	166200000	100000	*	1.95405012903994	closed
chr1	166200001	166300000	100000	*	2.47108840899533	closed
chr1	166300001	166400000	100000	*	2.82330866478422	closed
chr1	166400001	166500000	100000	*	3.07729194164164	closed
chr1	166500001	166600000	100000	*	2.72646557333121	closed
chr1	166700001	166800000	100000	*	2.44812928710849	closed
chr1	166800001	166900000	100000	*	1.96078238011579	closed
chr1	167000001	167100000	100000	*	1.22430259673095	closed
chr1	167100001	167200000	100000	*	0.720376388995472	closed
chr1	167200001	167300000	100000	*	0.202037098168887	closed
chr1	167300001	167400000	100000	*	-0.1723796000315	open
chr1	167400001	167500000	100000	*	-0.447340115939438	open
chr1	167500001	167600000	100000	*	-0.625166602453715	open
chr1	167600001	167700000	100000	*	-0.5538693777262	open
chr1	167700001	167800000	100000	*	-0.428841423970113	open
chr1	167800001	167900000	100000	*	-0.205612618494796	open
chr1	168000001	168100000	100000	*	-0.0184840647970386	open
chr1	168100001	168200000	100000	*	-0.127881992716218	open
chr1	168200001	168300000	100000	*	-0.224801489416431	open
chr1	168300001	168400000	100000	*	-0.182517580397985	open
chr1	168400001	168500000	100000	*	-0.192681530515287	open
chr1	168500001	168600000	100000	*	-0.0757736259752149	open
chr1	168600001	168700000	100000	*	0.13170494394438	closed
chr1	168700001	168800000	100000	*	0.16383832097225	closed
chr1	168800001	168900000	100000	*	0.0480888535614745	closed
chr1	168900001	169000000	100000	*	-0.0397013070724798	open
chr1	169000001	169100000	100000	*	-0.408465100649369	open
chr1	169100001	169200000	100000	*	-0.692978256503984	open
chr1	169200001	169300000	100000	*	-0.850736237733764	open
chr1	169300001	169400000	100000	*	-1.10939389675548	open
chr1	169400001	169500000	100000	*	-1.04966904382714	open
chr1	169500001	169600000	100000	*	-1.08066541447793	open
chr1	169600001	169700000	100000	*	-0.799762646520634	open
chr1	169700001	169800000	100000	*	-0.334398506677098	open
chr1	169800001	169900000	100000	*	-0.016089257667595	open
chr1	170100001	170200000	100000	*	0.594311744081223	closed
chr1	170200001	170300000	100000	*	1.15373277934982	closed
chr1	170300001	170400000	100000	*	1.57291090799624	closed
chr1	170400001	170500000	100000	*	2.0304786691006	closed
chr1	170500001	170600000	100000	*	2.30041167060229	closed
chr1	170600001	170700000	100000	*	2.22875897202385	closed
chr1	170700001	170800000	100000	*	2.19057874890722	closed
chr1	170800001	170900000	100000	*	2.04893446339148	closed
chr1	170900001	171000000	100000	*	1.62125035818673	closed
chr1	171000001	171100000	100000	*	1.3128312405149	closed
chr1	171100001	171200000	100000	*	0.932251698765251	closed
chr1	171200001	171300000	100000	*	0.53884397888604	closed
chr1	171300001	171400000	100000	*	0.321103159403762	closed
chr1	171400001	171500000	100000	*	0.0641117263120301	closed
chr1	171500001	171600000	100000	*	-0.128891031350514	open
chr1	171600001	171700000	100000	*	-0.182776501891733	open
chr1	171700001	171800000	100000	*	-0.0760911005969086	open
chr1	171800001	171900000	100000	*	0.0470503026462081	closed
chr1	171900001	172000000	100000	*	0.094845646654379	closed
chr1	172000001	172100000	100000	*	-0.0126843203431464	open
chr1	172100001	172200000	100000	*	-0.380036718178109	open
chr1	172200001	172300000	100000	*	-0.780202116125958	open
chr1	172300001	172400000	100000	*	-1.03659501089569	open
chr1	172400001	172500000	100000	*	-1.16272008866354	open
chr1	172500001	172600000	100000	*	-1.04149892996702	open
chr1	172600001	172700000	100000	*	-0.724050382185306	open
chr1	172700001	172800000	100000	*	-0.475108527377161	open
chr1	172800001	172900000	100000	*	-0.215252850261499	open
chr1	172900001	173000000	100000	*	-0.208955386123003	open
chr1	173000001	173100000	100000	*	-0.295197251931199	open
chr1	173100001	173200000	100000	*	-0.35046924459852	open
chr1	173300001	173400000	100000	*	-0.382075908132159	open
chr1	173400001	173500000	100000	*	-0.0930784703001331	open
chr1	173500001	173600000	100000	*	0.178608020708901	closed
chr1	173700001	173800000	100000	*	0.42109503253338	closed
chr1	173800001	173900000	100000	*	0.491300755202488	closed
chr1	173900001	174000000	100000	*	0.335843681858123	closed
chr1	174000001	174100000	100000	*	0.220140965966464	closed
chr1	174100001	174200000	100000	*	0.0587605392529647	closed
chr1	174300001	174400000	100000	*	0.106368565875813	closed
chr1	174400001	174500000	100000	*	0.249506183043738	closed
chr1	174500001	174600000	100000	*	0.442567813270623	closed
chr1	174600001	174700000	100000	*	0.719909630965766	closed
chr1	174700001	174800000	100000	*	0.769456062100775	closed
chr1	174800001	174900000	100000	*	0.934645394319134	closed
chr1	174900001	175000000	100000	*	0.77073797182261	closed
chr1	175000001	175100000	100000	*	0.582986115319167	closed
chr1	175100001	175200000	100000	*	0.650247279227431	closed
chr1	175200001	175300000	100000	*	0.418339966277766	closed
chr1	175300001	175400000	100000	*	0.656095205209177	closed
chr1	175400001	175500000	100000	*	0.929672998996095	closed
chr1	175500001	175600000	100000	*	0.959150527808228	closed
chr1	175600001	175700000	100000	*	1.12068859937561	closed
chr1	175700001	175800000	100000	*	0.853190708530023	closed
chr1	175800001	175900000	100000	*	0.405639622832492	closed
chr1	175900001	176000000	100000	*	0.0316085119971175	closed
chr1	176100001	176200000	100000	*	-0.194801556872572	open
chr1	176300001	176400000	100000	*	-0.13705491208809	open
chr1	176400001	176500000	100000	*	0.0589427889358337	closed
chr1	176500001	176600000	100000	*	0.232085755541978	closed
chr1	176600001	176700000	100000	*	0.164066070300334	closed
chr1	176700001	176800000	100000	*	0.141285195781783	closed
chr1	176800001	176900000	100000	*	0.279806344351977	closed
chr1	176900001	177000000	100000	*	0.721276179825965	closed
chr1	177000001	177100000	100000	*	1.37344388005962	closed
chr1	177100001	177200000	100000	*	1.83918757035744	closed
chr1	177200001	177300000	100000	*	2.27065562457371	closed
chr1	177300001	177400000	100000	*	2.39128954438506	closed
chr1	177600001	177700000	100000	*	2.36228276438368	closed
chr1	177700001	177800000	100000	*	2.15401692901816	closed
chr1	177800001	177900000	100000	*	1.49441901211098	closed
chr1	177900001	178000000	100000	*	0.761805191791766	closed
chr1	178000001	178100000	100000	*	0.139241229211929	closed
chr1	178200001	178300000	100000	*	-0.212086689953174	open
chr1	178300001	178400000	100000	*	-0.164981186152124	open
chr1	178400001	178500000	100000	*	0.0681162088002757	closed
chr1	178500001	178600000	100000	*	0.362407716411103	closed
chr1	178600001	178700000	100000	*	0.483969724061101	closed
chr1	178700001	178800000	100000	*	0.478310327618158	closed
chr1	178800001	178900000	100000	*	0.379732662795447	closed
chr1	178900001	179000000	100000	*	-0.0268185030269581	open
chr1	179000001	179100000	100000	*	-0.200416283151499	open
chr1	179100001	179200000	100000	*	-0.361762885845233	open
chr1	179200001	179300000	100000	*	-0.300187230845563	open
chr1	179300001	179400000	100000	*	-0.0501808125159882	open
chr1	179400001	179500000	100000	*	0.134351555031029	closed
chr1	179500001	179600000	100000	*	0.375893817746917	closed
chr1	179600001	179700000	100000	*	0.220212691062048	closed
chr1	179700001	179800000	100000	*	0.0522113502938265	closed
chr1	179800001	179900000	100000	*	-0.222470298582349	open
chr1	179900001	180000000	100000	*	-0.507696632237123	open
chr1	180000001	180100000	100000	*	-0.547162276189629	open
chr1	180100001	180200000	100000	*	-0.609424726730321	open
chr1	180200001	180300000	100000	*	-0.587755864752895	open
chr1	180300001	180400000	100000	*	-0.703994833286353	open
chr1	180400001	180500000	100000	*	-0.84605579037815	open
chr1	180500001	180600000	100000	*	-0.964051659006227	open
chr1	180600001	180700000	100000	*	-1.09398429761981	open
chr1	180800001	180900000	100000	*	-0.948840556412418	open
chr1	180900001	181000000	100000	*	-0.74523325010728	open
chr1	181000001	181100000	100000	*	-0.523826356541675	open
chr1	181100001	181200000	100000	*	-0.117007286875113	open
chr1	181200001	181300000	100000	*	0.307169684809386	closed
chr1	181300001	181400000	100000	*	0.798822548049181	closed
chr1	181400001	181500000	100000	*	1.57725748477609	closed
chr1	181500001	181600000	100000	*	2.20030068246611	closed
chr1	181600001	181700000	100000	*	2.56371480523489	closed
chr1	181700001	181800000	100000	*	2.69593868686568	closed
chr1	181900001	182000000	100000	*	2.32119831115525	closed
chr1	182000001	182100000	100000	*	1.70554556754149	closed
chr1	182100001	182200000	100000	*	1.07881428184702	closed
chr1	182200001	182300000	100000	*	0.584019195481331	closed
chr1	182300001	182400000	100000	*	0.390715585103235	closed
chr1	182400001	182500000	100000	*	0.390148107102899	closed
chr1	182500001	182600000	100000	*	0.466365948998476	closed
chr1	182600001	182700000	100000	*	0.454197194538089	closed
chr1	182700001	182800000	100000	*	0.118589098254102	closed
chr1	182800001	182900000	100000	*	-0.276617432904822	open
chr1	182900001	183000000	100000	*	-0.628229655993103	open
chr1	183000001	183100000	100000	*	-0.990081521619609	open
chr1	183100001	183200000	100000	*	-0.87001021332611	open
chr1	183200001	183300000	100000	*	-0.674649350591978	open
chr1	183300001	183400000	100000	*	-0.461899295339493	open
chr1	183400001	183500000	100000	*	-0.12214084614174	open
chr1	183500001	183600000	100000	*	-0.113046823918244	open
chr1	183600001	183700000	100000	*	-0.0478673496562793	open
chr1	183700001	183800000	100000	*	-0.0794567777664322	open
chr1	183800001	183900000	100000	*	-0.236181018216197	open
chr1	183900001	184000000	100000	*	-0.362527745247691	open
chr1	184000001	184100000	100000	*	-0.624329176265213	open
chr1	184100001	184200000	100000	*	-0.71259798961945	open
chr1	184200001	184300000	100000	*	-0.672271880570254	open
chr1	184300001	184400000	100000	*	-0.504012397200304	open
chr1	184400001	184500000	100000	*	-0.117509100122656	open
chr1	184500001	184600000	100000	*	0.194355332039492	closed
chr1	184600001	184700000	100000	*	0.427162511217	closed
chr1	184700001	184800000	100000	*	0.493116778611734	closed
chr1	184800001	184900000	100000	*	0.342620186761153	closed
chr1	184900001	185000000	100000	*	0.0720194633007999	closed
chr1	185000001	185100000	100000	*	-0.192576119213081	open
chr1	185100001	185200000	100000	*	-0.211836530213589	open
chr1	185200001	185300000	100000	*	-0.212683657612148	open
chr1	185300001	185400000	100000	*	-0.384337048020463	open
chr1	185400001	185500000	100000	*	-0.370274543234494	open
chr1	185500001	185600000	100000	*	-0.327972497887045	open
chr1	185600001	185700000	100000	*	0.0707947427447044	closed
chr1	185700001	185800000	100000	*	1.21996730281376	closed
chr1	185800001	185900000	100000	*	2.36579661160125	closed
chr1	185900001	186000000	100000	*	3.35445970258326	closed
chr1	186000001	186100000	100000	*	3.99082284132279	closed
chr1	186100001	186200000	100000	*	3.84155952292866	closed
chr1	186200001	186300000	100000	*	3.16765923639717	closed
chr1	186300001	186400000	100000	*	1.99235909833938	closed
chr1	186400001	186500000	100000	*	0.454250369697378	closed
chr1	186500001	186600000	100000	*	-0.803819461483968	open
chr1	186600001	186700000	100000	*	-1.76063193955075	open
chr1	186700001	186800000	100000	*	-1.95855444452065	open
chr1	186800001	186900000	100000	*	-1.44290773003253	open
chr1	186900001	187000000	100000	*	-0.91857289307596	open
chr1	187000001	187100000	100000	*	-0.237229009883875	open
chr1	187300001	187400000	100000	*	0.121821314545426	closed
chr1	187400001	187500000	100000	*	-0.0385125218333623	open
chr1	187500001	187600000	100000	*	-0.252186593607925	open
chr1	187600001	187700000	100000	*	-0.739726500678244	open
chr1	187800001	187900000	100000	*	-1.26701242831651	open
chr1	187900001	188000000	100000	*	-1.35087907254692	open
chr1	188000001	188100000	100000	*	-1.20856883247394	open
chr1	188600001	188700000	100000	*	-0.69867120270688	open
chr1	188800001	188900000	100000	*	0.0970693032636984	closed
chr1	189100001	189200000	100000	*	0.562414467509927	closed
chr1	189700001	189800000	100000	*	0.746669918502355	closed
chr1	190000001	190100000	100000	*	0.903069241341117	closed
chr1	190400001	190500000	100000	*	0.941758187040883	closed
chr1	190800001	190900000	100000	*	1.19036114712398	closed
chr1	190900001	191000000	100000	*	1.51428138362227	closed
chr1	191100001	191200000	100000	*	1.55939833232661	closed
chr1	191400001	191500000	100000	*	1.44774885424939	closed
chr1	191500001	191600000	100000	*	1.12868839559581	closed
chr1	191700001	191800000	100000	*	1.08163161167565	closed
chr1	191800001	191900000	100000	*	1.29353927291547	closed
chr1	192000001	192100000	100000	*	1.6643456925105	closed
chr1	192100001	192200000	100000	*	2.35360345883679	closed
chr1	192200001	192300000	100000	*	2.75540160552102	closed
chr1	192300001	192400000	100000	*	2.72553831390197	closed
chr1	192400001	192500000	100000	*	2.32677576981324	closed
chr1	192500001	192600000	100000	*	1.46844059507069	closed
chr1	192600001	192700000	100000	*	0.479833477120053	closed
chr1	192700001	192800000	100000	*	-0.0188182451920601	open
chr1	192800001	192900000	100000	*	-0.13212606680239	open
chr1	192900001	193000000	100000	*	0.106568402181137	closed
chr1	193000001	193100000	100000	*	0.533343934699946	closed
chr1	193100001	193200000	100000	*	0.652687757684681	closed
chr1	193200001	193300000	100000	*	0.465718324618525	closed
chr1	193300001	193400000	100000	*	0.0238850869012268	closed
chr1	193400001	193500000	100000	*	-0.330396836687281	open
chr1	193500001	193600000	100000	*	-0.599864286668307	open
chr1	193600001	193700000	100000	*	-0.473927279906433	open
chr1	193700001	193800000	100000	*	-0.0804140953024927	open
chr1	193800001	193900000	100000	*	0.376921586144213	closed
chr1	194000001	194100000	100000	*	0.984317255338624	closed
chr1	194300001	194400000	100000	*	1.43821397539294	closed
chr1	194400001	194500000	100000	*	1.94315105961985	closed
chr1	194800001	194900000	100000	*	2.10206810845944	closed
chr1	195000001	195100000	100000	*	2.10059494381662	closed
chr1	195500001	195600000	100000	*	2.00037937105089	closed
chr1	195600001	195700000	100000	*	1.48180752063404	closed
chr1	195900001	196000000	100000	*	1.27310028319431	closed
chr1	196000001	196100000	100000	*	1.20808494761229	closed
chr1	196100001	196200000	100000	*	1.31648111526034	closed
chr1	196200001	196300000	100000	*	1.89241257529128	closed
chr1	196300001	196400000	100000	*	2.41457376542854	closed
chr1	196400001	196500000	100000	*	2.72464187370871	closed
chr1	196500001	196600000	100000	*	2.99307174189406	closed
chr1	196600001	196700000	100000	*	2.87891980065572	closed
chr1	196700001	196800000	100000	*	2.63457121684283	closed
chr1	196800001	196900000	100000	*	2.41525619712551	closed
chr1	196900001	197000000	100000	*	1.97535527925392	closed
chr1	197000001	197100000	100000	*	1.79394573340264	closed
chr1	197100001	197200000	100000	*	1.53952933638081	closed
chr1	197200001	197300000	100000	*	1.40352309789022	closed
chr1	197300001	197400000	100000	*	1.41818191867877	closed
chr1	197400001	197500000	100000	*	1.18451750538509	closed
chr1	197500001	197600000	100000	*	0.905362755887982	closed
chr1	197700001	197800000	100000	*	0.529325217801274	closed
chr1	197800001	197900000	100000	*	0.177632369166411	closed
chr1	198000001	198100000	100000	*	-0.0646884772509121	open
chr1	198100001	198200000	100000	*	0.169279489627552	closed
chr1	198200001	198300000	100000	*	0.423992459095561	closed
chr1	198300001	198400000	100000	*	0.648579825151671	closed
chr1	198400001	198500000	100000	*	0.962253369831238	closed
chr1	198500001	198600000	100000	*	1.06248215453966	closed
chr1	198600001	198700000	100000	*	1.36477086413807	closed
chr1	198700001	198800000	100000	*	1.76577876549555	closed
chr1	198800001	198900000	100000	*	2.3979872661297	closed
chr1	198900001	199000000	100000	*	2.78493288622366	closed
chr1	199000001	199100000	100000	*	2.87073726623557	closed
chr1	199300001	199400000	100000	*	2.72888895431752	closed
chr1	199400001	199500000	100000	*	2.05867950380487	closed
chr1	199500001	199600000	100000	*	1.46291873496495	closed
chr1	199600001	199700000	100000	*	0.84119122949153	closed
chr1	199700001	199800000	100000	*	0.256891447602915	closed
chr1	199800001	199900000	100000	*	-0.0832530830932214	open
chr1	199900001	200000000	100000	*	-0.321783585417747	open
chr1	200000001	200100000	100000	*	-0.386673010053115	open
chr1	200100001	200200000	100000	*	-0.312774529377538	open
chr1	200200001	200300000	100000	*	-0.224961980553226	open
chr1	200300001	200400000	100000	*	-0.295355679206867	open
chr1	200400001	200500000	100000	*	-0.417865943235599	open
chr1	200500001	200600000	100000	*	-0.585179122651556	open
chr1	200700001	200800000	100000	*	-0.73365284971126	open
chr1	200800001	200900000	100000	*	-0.629906705848461	open
chr1	200900001	201000000	100000	*	-0.434862496244102	open
chr1	201000001	201100000	100000	*	-0.222321411325593	open
chr1	201100001	201200000	100000	*	-0.0639906851793576	open
chr1	201200001	201300000	100000	*	-0.0801030204877278	open
chr1	201300001	201400000	100000	*	-0.209025637531337	open
chr1	201400001	201500000	100000	*	-0.341012494192409	open
chr1	201500001	201600000	100000	*	-0.462297262246191	open
chr1	201600001	201700000	100000	*	-0.456206846606778	open
chr1	201700001	201800000	100000	*	-0.369741760840401	open
chr1	201800001	201900000	100000	*	-0.272851931127907	open
chr1	201900001	202000000	100000	*	-0.172635151766545	open
chr1	202000001	202100000	100000	*	-0.123992120351724	open
chr1	202100001	202200000	100000	*	-0.235826790499742	open
chr1	202200001	202300000	100000	*	-0.357102648495104	open
chr1	202300001	202400000	100000	*	-0.505605723398467	open
chr1	202400001	202500000	100000	*	-0.571474834227217	open
chr1	202500001	202600000	100000	*	-0.38914957564497	open
chr1	202600001	202700000	100000	*	-0.277928315657492	open
chr1	202700001	202800000	100000	*	-0.0369521184719299	open
chr1	202800001	202900000	100000	*	0.0280252475172284	closed
chr1	202900001	203000000	100000	*	-0.0205645166244601	open
chr1	203000001	203100000	100000	*	0.0608805110077992	closed
chr1	203100001	203200000	100000	*	0.0416577857180351	closed
chr1	203200001	203300000	100000	*	0.100608421194315	closed
chr1	203300001	203400000	100000	*	0.115609497416955	closed
chr1	203400001	203500000	100000	*	0.0188421692912295	closed
chr1	203500001	203600000	100000	*	0.00935428016721576	closed
chr1	203600001	203700000	100000	*	0.00958927267508671	closed
chr1	203700001	203800000	100000	*	0.080001351596526	closed
chr1	203800001	203900000	100000	*	0.169048152720539	closed
chr1	203900001	204000000	100000	*	0.107550984869783	closed
chr1	204000001	204100000	100000	*	-0.0416518220790617	open
chr1	204100001	204200000	100000	*	-0.267955816097307	open
chr1	204200001	204300000	100000	*	-0.488210040170819	open
chr1	204300001	204400000	100000	*	-0.662882916335713	open
chr1	204400001	204500000	100000	*	-0.669802447704653	open
chr1	204500001	204600000	100000	*	-0.561217963488298	open
chr1	204600001	204700000	100000	*	-0.473785110503544	open
chr1	204700001	204800000	100000	*	-0.308163801475311	open
chr1	204800001	204900000	100000	*	-0.274538979050518	open
chr1	204900001	205000000	100000	*	-0.368929382500361	open
chr1	205000001	205100000	100000	*	-0.387129020857778	open
chr1	205100001	205200000	100000	*	-0.452658789924874	open
chr1	205200001	205300000	100000	*	-0.481235743520289	open
chr1	205300001	205400000	100000	*	-0.395437476811711	open
chr1	205400001	205500000	100000	*	-0.217742323808076	open
chr1	205500001	205600000	100000	*	-0.134859015670035	open
chr1	205600001	205700000	100000	*	0.00830996156244741	closed
chr1	205700001	205800000	100000	*	0.168433298758236	closed
chr1	205800001	205900000	100000	*	-0.0613414963485325	open
chr1	205900001	206000000	100000	*	-0.28127248661073	open
chr1	206100001	206200000	100000	*	-0.626505646235627	open
chr1	206200001	206300000	100000	*	-1.11152194876374	open
chr1	206300001	206400000	100000	*	-1.21076779469685	open
chr1	206500001	206600000	100000	*	-1.12778387046172	open
chr1	206600001	206700000	100000	*	-0.95261762094934	open
chr1	206700001	206800000	100000	*	-0.699369951881159	open
chr1	206800001	206900000	100000	*	-0.530975133710531	open
chr1	206900001	207000000	100000	*	-0.464840483187363	open
chr1	207000001	207100000	100000	*	-0.226357801071586	open
chr1	207100001	207200000	100000	*	0.0278315327250174	closed
chr1	207200001	207300000	100000	*	0.191478271226976	closed
chr1	207300001	207400000	100000	*	0.434404191163608	closed
chr1	207400001	207500000	100000	*	0.515472379573376	closed
chr1	207500001	207600000	100000	*	0.641449551163119	closed
chr1	207600001	207700000	100000	*	0.985581831046949	closed
chr1	207800001	207900000	100000	*	1.17632291594514	closed
chr1	207900001	208000000	100000	*	1.12180616389456	closed
chr1	208000001	208100000	100000	*	0.838551350183641	closed
chr1	208100001	208200000	100000	*	0.227287403337433	closed
chr1	208200001	208300000	100000	*	-0.304827813709031	open
chr1	208300001	208400000	100000	*	-0.619547128083555	open
chr1	208400001	208500000	100000	*	-0.6146707774117	open
chr1	208500001	208600000	100000	*	-0.245265843740943	open
chr1	208600001	208700000	100000	*	0.383712893482737	closed
chr1	208700001	208800000	100000	*	1.2031848710179	closed
chr1	208800001	208900000	100000	*	1.97616687255861	closed
chr1	208900001	209000000	100000	*	2.46113333071237	closed
chr1	209000001	209100000	100000	*	2.59318526223387	closed
chr1	209100001	209200000	100000	*	2.40312486297799	closed
chr1	209200001	209300000	100000	*	1.88859143771271	closed
chr1	209300001	209400000	100000	*	1.30974938917558	closed
chr1	209400001	209500000	100000	*	0.56497700381659	closed
chr1	209500001	209600000	100000	*	-0.0309790831455743	open
chr1	209600001	209700000	100000	*	-0.462015296056776	open
chr1	209700001	209800000	100000	*	-0.75791114960519	open
chr1	209800001	209900000	100000	*	-0.567146961325087	open
chr1	209900001	210000000	100000	*	-0.245138798870128	open
chr1	210000001	210100000	100000	*	0.120597432298675	closed
chr1	210200001	210300000	100000	*	0.601447426647052	closed
chr1	210300001	210400000	100000	*	0.760693014468179	closed
chr1	210400001	210500000	100000	*	0.519526363142918	closed
chr1	210500001	210600000	100000	*	0.465623127035016	closed
chr1	210600001	210700000	100000	*	0.326586802426454	closed
chr1	210700001	210800000	100000	*	0.370503346527039	closed
chr1	210800001	210900000	100000	*	0.892136548976032	closed
chr1	210900001	211000000	100000	*	1.03021094070052	closed
chr1	211200001	211300000	100000	*	1.08149727002567	closed
chr1	211400001	211500000	100000	*	0.854062366319026	closed
chr1	211500001	211600000	100000	*	0.141852553640854	closed
chr1	211600001	211700000	100000	*	-0.29603879902685	open
chr1	211700001	211800000	100000	*	-0.67539547292989	open
chr1	211800001	211900000	100000	*	-0.789991435762002	open
chr1	211900001	212000000	100000	*	-0.588124345199038	open
chr1	212000001	212100000	100000	*	-0.480093076161428	open
chr1	212100001	212200000	100000	*	-0.507116778120591	open
chr1	212200001	212300000	100000	*	-0.636782389405812	open
chr1	212300001	212400000	100000	*	-0.753351036014984	open
chr1	212400001	212500000	100000	*	-0.852739018303735	open
chr1	212500001	212600000	100000	*	-0.650246395232799	open
chr1	212600001	212700000	100000	*	-0.326200190210403	open
chr1	212700001	212800000	100000	*	-0.118946826844075	open
chr1	212800001	212900000	100000	*	0.0963912984667106	closed
chr1	212900001	213000000	100000	*	0.156571105059143	closed
chr1	213000001	213100000	100000	*	0.147872467026278	closed
chr1	213100001	213200000	100000	*	0.0501065293561582	closed
chr1	213200001	213300000	100000	*	-0.0803587148130322	open
chr1	213300001	213400000	100000	*	-0.0786706137671458	open
chr1	213400001	213500000	100000	*	-0.0404830629045461	open
chr1	213500001	213600000	100000	*	0.401757941422905	closed
chr1	213600001	213700000	100000	*	0.997837558140669	closed
chr1	213700001	213800000	100000	*	1.37640720586529	closed
chr1	213800001	213900000	100000	*	1.5935788974501	closed
chr1	214000001	214100000	100000	*	1.43722764135026	closed
chr1	214100001	214200000	100000	*	0.969960085364952	closed
chr1	214200001	214300000	100000	*	0.477592629794876	closed
chr1	214300001	214400000	100000	*	0.010327524171977	closed
chr1	214400001	214500000	100000	*	-0.343582800515178	open
chr1	214500001	214600000	100000	*	-0.484072712597482	open
chr1	214600001	214700000	100000	*	-0.449019037341072	open
chr1	214700001	214800000	100000	*	-0.17934788353257	open
chr1	214800001	214900000	100000	*	0.279402298095742	closed
chr1	214900001	215000000	100000	*	0.888591197003611	closed
chr1	215000001	215100000	100000	*	1.60755435390089	closed
chr1	215100001	215200000	100000	*	2.20640620740099	closed
chr1	215200001	215300000	100000	*	2.50784752097194	closed
chr1	215300001	215400000	100000	*	2.71041018919557	closed
chr1	215400001	215500000	100000	*	2.72329799554647	closed
chr1	215500001	215600000	100000	*	2.49546430848123	closed
chr1	215600001	215700000	100000	*	2.31346129362235	closed
chr1	215700001	215800000	100000	*	2.0607900521119	closed
chr1	215800001	215900000	100000	*	1.76398840041589	closed
chr1	215900001	216000000	100000	*	2.0103123533477	closed
chr1	216000001	216100000	100000	*	2.47149332553302	closed
chr1	216100001	216200000	100000	*	2.78133860574161	closed
chr1	216200001	216300000	100000	*	3.14867537283467	closed
chr1	216300001	216400000	100000	*	2.87699938983446	closed
chr1	216400001	216500000	100000	*	2.28184207693643	closed
chr1	216500001	216600000	100000	*	1.87943964043065	closed
chr1	216600001	216700000	100000	*	1.3783719252346	closed
chr1	216700001	216800000	100000	*	1.07735595618282	closed
chr1	216800001	216900000	100000	*	0.85770575791041	closed
chr1	216900001	217000000	100000	*	0.404524969139776	closed
chr1	217000001	217100000	100000	*	0.0400445917417317	closed
chr1	217100001	217200000	100000	*	-0.0135862773700756	open
chr1	217200001	217300000	100000	*	-0.0608937828196701	open
chr1	217300001	217400000	100000	*	0.123629448034161	closed
chr1	217500001	217600000	100000	*	0.289198562062629	closed
chr1	217600001	217700000	100000	*	-0.0847804186442372	open
chr1	217700001	217800000	100000	*	-0.43041193085393	open
chr1	217800001	217900000	100000	*	-0.632462962897539	open
chr1	218000001	218100000	100000	*	-0.850309618896238	open
chr1	218200001	218300000	100000	*	-0.518156708354648	open
chr1	218300001	218400000	100000	*	-0.0366035693583546	open
chr1	218400001	218500000	100000	*	-0.0727874818002595	open
chr1	218500001	218600000	100000	*	0.0545574962229843	closed
chr1	218600001	218700000	100000	*	-0.120026742453525	open
chr1	218700001	218800000	100000	*	-0.407211395743516	open
chr1	218800001	218900000	100000	*	-0.297282524188996	open
chr1	218900001	219000000	100000	*	-0.488035727045846	open
chr1	219000001	219100000	100000	*	-0.522296551403405	open
chr1	219200001	219300000	100000	*	-0.574743959935179	open
chr1	219300001	219400000	100000	*	-0.727021860094665	open
chr1	219400001	219500000	100000	*	-0.685957809089972	open
chr1	219500001	219600000	100000	*	-0.791904339844939	open
chr1	219600001	219700000	100000	*	-0.724897576027684	open
chr1	219700001	219800000	100000	*	-0.57000406015938	open
chr1	219800001	219900000	100000	*	-0.358843856826274	open
chr1	219900001	220000000	100000	*	0.0817708211227686	closed
chr1	220000001	220100000	100000	*	0.308995185371833	closed
chr1	220100001	220200000	100000	*	0.521860733695163	closed
chr1	220200001	220300000	100000	*	0.676191476180006	closed
chr1	220300001	220400000	100000	*	0.483622736846437	closed
chr1	220400001	220500000	100000	*	0.314122694865819	closed
chr1	220500001	220600000	100000	*	0.0545289436889336	closed
chr1	220600001	220700000	100000	*	-0.273863292803542	open
chr1	220700001	220800000	100000	*	-0.419929132002581	open
chr1	220800001	220900000	100000	*	-0.506006854960812	open
chr1	220900001	221000000	100000	*	-0.519991780933914	open
chr1	221000001	221100000	100000	*	-0.400363983116264	open
chr1	221100001	221200000	100000	*	-0.112574218074305	open
chr1	221200001	221300000	100000	*	0.266954120468777	closed
chr1	221300001	221400000	100000	*	0.592348811628456	closed
chr1	221400001	221500000	100000	*	0.834203968397113	closed
chr1	221500001	221600000	100000	*	0.725826450289238	closed
chr1	221600001	221700000	100000	*	0.44531567795697	closed
chr1	221700001	221800000	100000	*	0.242581977962122	closed
chr1	221800001	221900000	100000	*	0.144917112878584	closed
chr1	221900001	222000000	100000	*	0.384161772000267	closed
chr1	222000001	222100000	100000	*	0.661684776993942	closed
chr1	222100001	222200000	100000	*	0.996360461170428	closed
chr1	222200001	222300000	100000	*	1.26979725109815	closed
chr1	222300001	222400000	100000	*	1.46138402499022	closed
chr1	222400001	222500000	100000	*	1.70942808246767	closed
chr1	222500001	222600000	100000	*	1.76566360419758	closed
chr1	222600001	222700000	100000	*	1.73924249870847	closed
chr1	222700001	222800000	100000	*	1.51248341738899	closed
chr1	222800001	222900000	100000	*	1.17636869694666	closed
chr1	222900001	223000000	100000	*	0.796747926219433	closed
chr1	223000001	223100000	100000	*	0.365522078846084	closed
chr1	223100001	223200000	100000	*	-0.0585210703686984	open
chr1	223200001	223300000	100000	*	-0.403951137206341	open
chr1	223300001	223400000	100000	*	-0.630160521437416	open
chr1	223400001	223500000	100000	*	-0.723849099887332	open
chr1	223500001	223600000	100000	*	-0.475546903117793	open
chr1	223600001	223700000	100000	*	-0.277792040649662	open
chr1	223700001	223800000	100000	*	-0.0478822014692254	open
chr1	223800001	223900000	100000	*	0.072329325468369	closed
chr1	223900001	224000000	100000	*	-0.0998697859030328	open
chr1	224000001	224100000	100000	*	-0.105135810405648	open
chr1	224100001	224200000	100000	*	-0.335856292157639	open
chr1	224200001	224300000	100000	*	-0.466894169642893	open
chr1	224300001	224400000	100000	*	-0.664037147387973	open
chr1	224400001	224500000	100000	*	-1.06364002591049	open
chr1	224500001	224600000	100000	*	-1.0468091401882	open
chr1	224600001	224700000	100000	*	-1.11220830629763	open
chr1	224700001	224800000	100000	*	-0.918670505759885	open
chr1	224800001	224900000	100000	*	-0.597178491067723	open
chr1	224900001	225000000	100000	*	-0.486095033103551	open
chr1	225000001	225100000	100000	*	-0.298924934168406	open
chr1	225100001	225200000	100000	*	-0.332153968643618	open
chr1	225300001	225400000	100000	*	-0.55097662159824	open
chr1	225400001	225500000	100000	*	-0.911607815959158	open
chr1	225500001	225600000	100000	*	-1.27316125649849	open
chr1	225600001	225700000	100000	*	-1.48480126927021	open
chr1	225700001	225800000	100000	*	-1.42477491546451	open
chr1	225800001	225900000	100000	*	-1.1041980089449	open
chr1	225900001	226000000	100000	*	-0.831719858722279	open
chr1	226000001	226100000	100000	*	-0.717906919120965	open
chr1	226100001	226200000	100000	*	-0.693700624627829	open
chr1	226200001	226300000	100000	*	-0.858459372116112	open
chr1	226300001	226400000	100000	*	-0.918079305767696	open
chr1	226400001	226500000	100000	*	-0.788702827482193	open
chr1	226500001	226600000	100000	*	-0.684634502653631	open
chr1	226600001	226700000	100000	*	-0.475440209296428	open
chr1	226700001	226800000	100000	*	-0.336390073319533	open
chr1	226800001	226900000	100000	*	-0.208215710154417	open
chr1	226900001	227000000	100000	*	-0.128019531695669	open
chr1	227000001	227100000	100000	*	0.179183365489747	closed
chr1	227100001	227200000	100000	*	0.347193002501109	closed
chr1	227200001	227300000	100000	*	0.501154911625918	closed
chr1	227300001	227400000	100000	*	0.652244747222254	closed
chr1	227400001	227500000	100000	*	0.212304343552582	closed
chr1	227500001	227600000	100000	*	-0.0601237314638802	open
chr1	227600001	227700000	100000	*	-0.494958295003698	open
chr1	227800001	227900000	100000	*	-0.881236565982373	open
chr1	227900001	228000000	100000	*	-0.735479228768213	open
chr1	228100001	228200000	100000	*	-0.67639134179672	open
chr1	228200001	228300000	100000	*	-0.453868819678133	open
chr1	228300001	228400000	100000	*	-0.0971447990152428	open
chr1	228400001	228500000	100000	*	-0.120023113194102	open
chr1	228500001	228600000	100000	*	0.00667759959363344	closed
chr1	228600001	228700000	100000	*	0.0438333610286013	closed
chr1	228700001	228800000	100000	*	-0.267755298657036	open
chr1	228800001	228900000	100000	*	-0.421402141431876	open
chr1	228900001	229000000	100000	*	-0.646333679989876	open
chr1	229000001	229100000	100000	*	-0.820564305034499	open
chr1	229100001	229200000	100000	*	-0.71606382034472	open
chr1	229200001	229300000	100000	*	-0.568403545123336	open
chr1	229300001	229400000	100000	*	-0.452577010983922	open
chr1	229400001	229500000	100000	*	-0.444870370264223	open
chr1	229500001	229600000	100000	*	-0.441016182303859	open
chr1	229600001	229700000	100000	*	-0.532417824367901	open
chr1	229700001	229800000	100000	*	-0.784570149593463	open
chr1	229800001	229900000	100000	*	-0.974972638876307	open
chr1	229900001	230000000	100000	*	-1.35075992564342	open
chr1	230000001	230100000	100000	*	-1.62755649906573	open
chr1	230100001	230200000	100000	*	-1.55751785403836	open
chr1	230200001	230300000	100000	*	-1.3609449269399	open
chr1	230300001	230400000	100000	*	-0.997884158001555	open
chr1	230400001	230500000	100000	*	-0.594034371083555	open
chr1	230500001	230600000	100000	*	-0.361202472469434	open
chr1	230600001	230700000	100000	*	-0.24835916953105	open
chr1	230800001	230900000	100000	*	-0.216375417941049	open
chr1	230900001	231000000	100000	*	-0.320660253707981	open
chr1	231000001	231100000	100000	*	-0.242602512956969	open
chr1	231100001	231200000	100000	*	-0.0704364936962061	open
chr1	231200001	231300000	100000	*	0.112820121183532	closed
chr1	231300001	231400000	100000	*	0.276687520694703	closed
chr1	231400001	231500000	100000	*	0.134802145544849	closed
chr1	231500001	231600000	100000	*	-0.0538982218758131	open
chr1	231600001	231700000	100000	*	-0.108172960066888	open
chr1	231700001	231800000	100000	*	0.0509063999023727	closed
chr1	231800001	231900000	100000	*	0.160885242935371	closed
chr1	231900001	232000000	100000	*	0.160478047545253	closed
chr1	232000001	232100000	100000	*	0.0598583945810999	closed
chr1	232100001	232200000	100000	*	-0.137581983846959	open
chr1	232200001	232300000	100000	*	-0.0525984281008867	open
chr1	232300001	232400000	100000	*	0.138595774098697	closed
chr1	232400001	232500000	100000	*	0.255611037880166	closed
chr1	232500001	232600000	100000	*	0.280884793598331	closed
chr1	232600001	232700000	100000	*	0.077317286994492	closed
chr1	232700001	232800000	100000	*	0.00339358052214125	closed
chr1	232800001	232900000	100000	*	-0.067548955313517	open
chr1	232900001	233000000	100000	*	-0.14282073573339	open
chr1	233000001	233100000	100000	*	-0.0427378334286688	open
chr1	233100001	233200000	100000	*	-0.222655379653685	open
chr1	233200001	233300000	100000	*	-0.291775693157519	open
chr1	233300001	233400000	100000	*	-0.167179191083663	open
chr1	233400001	233500000	100000	*	-0.0478619318987853	open
chr1	233500001	233600000	100000	*	0.186470926208672	closed
chr1	233600001	233700000	100000	*	0.388512533892009	closed
chr1	233700001	233800000	100000	*	0.473969917707341	closed
chr1	233800001	233900000	100000	*	0.401093337924636	closed
chr1	234000001	234100000	100000	*	0.300927605910396	closed
chr1	234100001	234200000	100000	*	0.159000799527792	closed
chr1	234200001	234300000	100000	*	-0.0352190457999947	open
chr1	234300001	234400000	100000	*	0.0118416048475102	closed
chr1	234400001	234500000	100000	*	0.0587817077808222	closed
chr1	234500001	234600000	100000	*	0.0490388594068443	closed
chr1	234600001	234700000	100000	*	-0.0631688647956387	open
chr1	234700001	234800000	100000	*	-0.416392232922048	open
chr1	234800001	234900000	100000	*	-0.699836754203452	open
chr1	234900001	235000000	100000	*	-0.88331650496527	open
chr1	235000001	235100000	100000	*	-0.815398391548759	open
chr1	235100001	235200000	100000	*	-0.615165908814218	open
chr1	235200001	235300000	100000	*	-0.35449974241978	open
chr1	235300001	235400000	100000	*	-0.0615766962094076	open
chr1	235400001	235500000	100000	*	0.166675054519347	closed
chr1	235500001	235600000	100000	*	0.4246649739892	closed
chr1	235600001	235700000	100000	*	0.507866311289778	closed
chr1	235700001	235800000	100000	*	0.478280575139436	closed
chr1	235800001	235900000	100000	*	0.229028226642352	closed
chr1	235900001	236000000	100000	*	-0.158590873633655	open
chr1	236000001	236100000	100000	*	-0.390633903464542	open
chr1	236100001	236200000	100000	*	-0.554407812497848	open
chr1	236200001	236300000	100000	*	-0.503288370741636	open
chr1	236300001	236400000	100000	*	-0.414648890160582	open
chr1	236400001	236500000	100000	*	-0.366540490815214	open
chr1	236500001	236600000	100000	*	-0.28476316776396	open
chr1	236600001	236700000	100000	*	-0.0769819821842165	open
chr1	236700001	236800000	100000	*	0.268597829453791	closed
chr1	236800001	236900000	100000	*	0.542049463884954	closed
chr1	236900001	237000000	100000	*	0.809501913134056	closed
chr1	237000001	237100000	100000	*	0.848857391106536	closed
chr1	237100001	237200000	100000	*	0.75489979624067	closed
chr1	237200001	237300000	100000	*	0.914401232362372	closed
chr1	237300001	237400000	100000	*	1.2241157851979	closed
chr1	237400001	237500000	100000	*	1.59701454504488	closed
chr1	237600001	237700000	100000	*	2.09045472522374	closed
chr1	237700001	237800000	100000	*	2.28987559463496	closed
chr1	237800001	237900000	100000	*	2.21238888087713	closed
chr1	237900001	238000000	100000	*	2.16431600906186	closed
chr1	238000001	238100000	100000	*	2.25420987931285	closed
chr1	238100001	238200000	100000	*	2.56825908163939	closed
chr1	238200001	238300000	100000	*	3.04958129692045	closed
chr1	238300001	238400000	100000	*	3.65537746157171	closed
chr1	238400001	238500000	100000	*	3.72445800645022	closed
chr1	238500001	238600000	100000	*	3.52637666135994	closed
chr1	238600001	238700000	100000	*	3.07300811754498	closed
chr1	238800001	238900000	100000	*	2.23904577688826	closed
chr1	238900001	239000000	100000	*	1.83461719708026	closed
chr1	239200001	239300000	100000	*	1.60092574459858	closed
chr1	239300001	239400000	100000	*	1.3592360086861	closed
chr1	239400001	239500000	100000	*	1.30526671998335	closed
chr1	239600001	239700000	100000	*	1.10769757048184	closed
chr1	239700001	239800000	100000	*	0.641335115163845	closed
chr1	239800001	239900000	100000	*	0.508079869366841	closed
chr1	239900001	240000000	100000	*	0.407345046161861	closed
chr1	240000001	240100000	100000	*	0.301366848241195	closed
chr1	240100001	240200000	100000	*	0.458740248710846	closed
chr1	240200001	240300000	100000	*	0.594409333010047	closed
chr1	240300001	240400000	100000	*	0.854207210991242	closed
chr1	240400001	240500000	100000	*	1.09897274754242	closed
chr1	240500001	240600000	100000	*	1.28683057912372	closed
chr1	240600001	240700000	100000	*	1.23895992275207	closed
chr1	240700001	240800000	100000	*	1.04353392804184	closed
chr1	240800001	240900000	100000	*	0.988056473755348	closed
chr1	240900001	241000000	100000	*	1.18687019905197	closed
chr1	241000001	241100000	100000	*	1.68575569424434	closed
chr1	241100001	241200000	100000	*	2.28199590242235	closed
chr1	241200001	241300000	100000	*	2.96473309835197	closed
chr1	241300001	241400000	100000	*	3.28587331128508	closed
chr1	241400001	241500000	100000	*	3.17338958404595	closed
chr1	241600001	241700000	100000	*	2.84766791216428	closed
chr1	241700001	241800000	100000	*	2.13911162840523	closed
chr1	241800001	241900000	100000	*	1.46268430813759	closed
chr1	241900001	242000000	100000	*	1.08575833133381	closed
chr1	242000001	242100000	100000	*	0.859947464272453	closed
chr1	242100001	242200000	100000	*	0.563212427835729	closed
chr1	242200001	242300000	100000	*	0.378007737250781	closed
chr1	242300001	242400000	100000	*	0.0706484325661886	closed
chr1	242400001	242500000	100000	*	-0.125494355596038	open
chr1	242600001	242700000	100000	*	0.283930567071176	closed
chr1	242700001	242800000	100000	*	0.758063860646525	closed
chr1	242800001	242900000	100000	*	1.49082807338432	closed
chr1	242900001	243000000	100000	*	1.99002278483311	closed
chr1	243100001	243200000	100000	*	1.98531664367669	closed
chr1	243200001	243300000	100000	*	1.78212945326998	closed
chr1	243300001	243400000	100000	*	1.22040400159298	closed
chr1	243400001	243500000	100000	*	0.673128379695039	closed
chr1	243500001	243600000	100000	*	0.363203021504861	closed
chr1	243600001	243700000	100000	*	0.176239497290648	closed
chr1	243700001	243800000	100000	*	0.00892350461918583	closed
chr1	243800001	243900000	100000	*	-0.135250360147461	open
chr1	243900001	244000000	100000	*	-0.421238537905723	open
chr1	244000001	244100000	100000	*	-0.751970877305304	open
chr1	244100001	244200000	100000	*	-0.87813836589229	open
chr1	244200001	244300000	100000	*	-0.873783162206849	open
chr1	244300001	244400000	100000	*	-0.807318347545472	open
chr1	244400001	244500000	100000	*	-0.646377003008648	open
chr1	244500001	244600000	100000	*	-0.483177595923333	open
chr1	244600001	244700000	100000	*	-0.347939857523898	open
chr1	244700001	244800000	100000	*	-0.168029085910497	open
chr1	244800001	244900000	100000	*	-0.00837544399043207	open
chr1	244900001	245000000	100000	*	0.0936248888378282	closed
chr1	245000001	245100000	100000	*	0.0932673091843306	closed
chr1	245200001	245300000	100000	*	0.0685285238963679	closed
chr1	245300001	245400000	100000	*	-0.0212614207751872	open
chr1	245400001	245500000	100000	*	-0.0986715805386537	open
chr1	245500001	245600000	100000	*	-0.0595953755286886	open
chr1	245600001	245700000	100000	*	-0.0462646651328196	open
chr1	245700001	245800000	100000	*	-0.0576072210662932	open
chr1	245800001	245900000	100000	*	-0.136364947215828	open
chr1	245900001	246000000	100000	*	-0.21525689250717	open
chr1	246000001	246100000	100000	*	-0.265525250968162	open
chr1	246100001	246200000	100000	*	-0.190756804350761	open
chr1	246200001	246300000	100000	*	-0.0606788005588068	open
chr1	246300001	246400000	100000	*	-0.0702575814331771	open
chr1	246400001	246500000	100000	*	-0.0827922125022252	open
chr1	246500001	246600000	100000	*	-0.17395748447424	open
chr1	246600001	246700000	100000	*	-0.230865687991189	open
chr1	246700001	246800000	100000	*	-0.10046343940587	open
chr1	246800001	246900000	100000	*	0.0280488999848616	closed
chr1	246900001	247000000	100000	*	0.161024947956639	closed
chr1	247000001	247100000	100000	*	0.278042534876884	closed
chr1	247100001	247200000	100000	*	0.237018728080707	closed
chr1	247200001	247300000	100000	*	0.20533224055488	closed
chr1	247300001	247400000	100000	*	0.183364884426771	closed
chr1	247400001	247500000	100000	*	0.2240653936989	closed
chr1	247500001	247600000	100000	*	0.486070303649651	closed
chr1	247600001	247700000	100000	*	0.823349708237409	closed
chr1	247700001	247800000	100000	*	1.31284360175459	closed
chr1	247800001	247900000	100000	*	1.74602361331406	closed
[truncated: 20,314 more rows]
