# Supplementary material for: DNA methylation-based chromatin compartments and ChIP-seq profiles reveal transcriptional drivers of prostate carcinogenesis
Source: Genome Med. 2017 Jun 7;9:54. doi: 10.1186/s13073-017-0443-z (PMC5463361; doi:10.1186/s13073-017-0443-z)
Supplement: Supplementary file 4 — Ratios of observed/expected numbers of aberrantly compartmentalized windows for each chromosome. (TXT 532 bytes) [file 13073_2017_443_MOESM4_ESM.txt]

x
chr16	0.528715689884712
chr11	0.653857855305297
chr8	0.669247986440038
chr12	0.747692786339475
chr4	0.754745229395047
chr13	0.812889401891449
chr6	0.831566840811961
chr10	0.969059575185328
chr14	0.974496948366826
chr1	0.97877339066584
chr7	0.990927831685566
chr22	1.00574494420254
chr2	1.07600704715504
chr19	1.08369345769443
chr15	1.08463947745312
chr3	1.08950982731202
chr5	1.15404560097844
chr20	1.29957626391724
chr17	1.42719830086958
chr18	1.63271416971173
chr21	2.02346304250272
chr9	2.12512515065907
