# Supplementary material for: DNA methylation-based chromatin compartments and ChIP-seq profiles reveal transcriptional drivers of prostate carcinogenesis
Source: Genome Med. 2017 Jun 7;9:54. doi: 10.1186/s13073-017-0443-z (PMC5463361; doi:10.1186/s13073-017-0443-z)
Supplement: Supplementary file 5 — List of pathways found to be significantly enriched in regions of tumour-specific open chromatin. (TXT 468 kb) [file 13073_2017_443_MOESM5_ESM.txt]

pathway	nGenes	nTumourOpenGenes	open.p	open.adj.p	nTumourClosedGenes	closed.p	closed.adj.p	TumourOpenGenes	TumourClosedGenes
Protein processing in endoplasmic reticulum - Homo sapiens (human)	168	37	2.70960902604145e-08	0.000108682418034522	37	0.604253822549882	1	UBE2J2,MARCH6,TXNDC5,STUB1,MAP3K5,DDIT3,ERLEC1,EDEM3,SEC24C,SEC24B,DNAJA2,UBE4B,RNF185,UBE2D1,TRAM1,RRBP1,OS9,DNAJC5B,ERP29,UBE2E2,RAD23B,PRKCSH,NPLOC4,MAPK9,UGGT1,EDEM2,SEC62,SEC63,HSP90AA1,UBE2G1,TRAF2,PDIA6,LMAN2,SSR2,SEC61A2,LMAN1L,SEC61A1	NFE2L2,CUL1,MBTPS1,UBE2E3,BAG1,PARK2,UBXN6,SEL1L2,PLAA,SEC61B
XBP1(S) activates chaperone genes	8	5	0.00025851427694179	0.267620150721721	5	0.428126773474004	1	SEC62,SEC63,SERP1,SEC61A1,SEC61A2	SEC61B
Organelle biogenesis and maintenance	291	43	0.000290945856775582	0.267620150721721	43	0.600170891053661	1	PRKAG1,ALMS1,CSNK1D,CSNK1E,C2CD3,MRRF,IFT46,KIF17,CEP70,SFI1,MRPL48,MRPL27,MRPL20,ARF4,SEPT2,CHCHD1,CCT2,TUBA1A,HAUS2,MRPL47,MRPL10,ODF2,MRPL12,MRPL13,DYNC2H1,MRPS26,GFM1,MRPS25,TSFM,DCTN2,MRPS35,CEP250,EXOC7,AURKAIP1,CDK5RAP2,HSP90AA1,IFT80,TFAM,MRPL38,FBF1,EXOC6,TCTN2,MRPL35	PPARGC1A,MKS1,MRPL32,MRPS5,ARL13B,B9D1,CCT8,MRPL19,BBS5,IFT74,SCLT1,TMEM67,NPHP4,CEP76,MRPL15,BBS2,MRPL36,CEP192
miR-targeted genes in muscle cell - TarBase	394	54	0.000352054356658082	0.267620150721721	54	0.836793326164039	1	SPTLC1,SERP1,IFRD1,UBE4A,SNAP23,PKM,RAB6A,MIR23B,BACH1,PDLIM5,PDLIM7,PPP1R7,GFM1,MIR106B,IGF2R,ARF4,ACAA2,E2F3,E2F1,SLC12A2,LPL,ARID1A,SEC62,ARCN1,EIF4E,GALNT7,CDKAL1,SH3BP4,CDCP1,TRAM1,ANKFY1,PRKCI,NOTCH1,PODXL,NCEH1,COIL,CARHSP1,MRPL20,MIR199B,FNDC3A,CSNK1D,MIR27B,GPD2,MIR26A2,MRC2,MIR3074,PXDN,ARID4B,ATG9A,AGO3,RAD23B,RAB34,MIR200A,MIR200B	NAPG,SNAP29,KCNQ1,MIR133B,SLC25A13,MTRR,CAMTA1,GJA1,MIR206,TPM4,IGF2BP1,TM6SF1,NELFCD,SLC4A10,DSG2,RBMS1,DHX15,GNPNAT1,MAPK7,MET,GNA13
Metabolism	1474	159	0.000355167667005385	0.267620150721721	159	0.423679576232715	1	ASS1,PIK3CD,SPTLC1,GC,CYP27B1,HLCS,FTCD,MINPP1,VAPB,NDUFAF3,PRKAR1B,SPHK1,CHP1,FXN,GPT2,CHPF,MED1,CYP2D6,DLD,NUDT5,PRKAR2A,THTPA,ETFA,DLST,GCGR,SLC16A3,ACSM1,PTDSS1,PTDSS2,PLCE1,AGPAT2,PDK4,FBP1,PHKB,ACSL3,PIKFYVE,MTTP,CACNB2,UGT2B10,GAA,ADH7,ADH4,PRKACG,ITPA,COX7A2L,GNA14,B3GALT6,LTC4S,DIO2,UCK1,CSGALNACT1,ACP5,NCOA2,AUH,SLC27A5,PRKD1,LPIN1,NUP35,IPMK,ADRA2A,MTMR2,IMPA2,ADHFE1,ENO1,ACOX1,HEXA,SG…	AGL,PIK3C3,VAPA,NDUFAF5,ETNK1,MTRR,FABP2,DBT,COX10,COX16,GPCPD1,MTMR14,PCBD1,ST3GAL6,B3GAT2,CACNA1C,HMGCR,PPM1L,GART,SLC52A3,SLC6A12,COL4A3BP,AGPAT4,ALDH1A1,RPS18P1,MBTPS1,ACSL6,CHD9,SRD5A1,STARD6,HS3ST3B1,BSG,DHFRL1,LPIN2,B3GNT3,MTMR4,PRKCA,B4GALT6,DCTD,PDP1,ALOX12B,NDUFS6,SLC19A3,EPM2A,GCH1,ALOX15B,ACER2,GNG10,SLC5A4,SLC5A5,CHST11,CAV1,PLD1,PITPNB,GPHN,ACACA,SLC35D1,HS3ST4,HS3ST2,SYNJ1,PHOSPHO1…
G Protein Signaling Pathways	92	19	0.000401396658911146	0.267620150721721	19	0.160015931124225	1	AKAP1,AKAP2,GNG4,HRAS,RRAS,RHOA,GNAQ,GNAL,PRKAR2A,GNG13,GNB1,PRKAR1B,PRKACG,PDE4A,PDE4D,PRKD1,PRKCI,PRKCZ,GNA14	GNG10,AKAP7,ADCY2,KCNJ3,PDE4B,PDE1A,GNGT2,PRKCA,GNA13
Insulin signaling pathway - Homo sapiens (human)	140	24	0.000467050873859898	0.267620150721721	24	0.874354911530698	1	PRKAG1,FBP1,PPP1R3E,PIK3CD,CBLB,RAPGEF1,HRAS,PHKG2,EIF4E,PPP1R3C,CALML6,FLOT2,PRKAR2A,TSC1,MAPK9,PRKAR1B,SOS2,SOS1,PRKACG,CBLC,PHKB,PRKCI,PRKCZ,EXOC7	CRKL,SHC3,PPARGC1A,PIK3R5,ACACA,MAP2K2
Hydroxycarboxylic acid-binding receptors	3	3	0.000723714981442303	0.362852598820635	3	1	1	HCAR3,HCAR2,HCAR1
regulation of ck1/cdk5 by type 1 glutamate receptors	24	8	0.000827482982469263	0.368781582520468	8	0.813058850610128	1	NCS1,PRKAR2A,PPP1R1B,CSNK1D,CDK5R1,GNB1,PRKAR1B,PRKACG	DRD2
IRE1alpha activates chaperones	10	5	0.000997273052421699	0.400006221326343	5	0.502704436651001	1	SEC62,SEC63,SERP1,SEC61A1,SEC61A2	SEC61B
miR-targeted genes in lymphocytes - TarBase	480	61	0.00112578533792695	0.410502271856819	61	0.883078722023237	1	PRIM1,SERP1,IFRD1,SNAP23,PKM,RAB6A,MIR23B,BACH1,PDLIM5,PDLIM7,PPP1R7,GFM1,MIR106B,ARF4,IGF2R,MIR126,SPTLC1,ACAA2,E2F3,E2F1,SLC12A2,UBE4A,LPL,ARID1A,SEC62,ARCN1,EIF4E,GALNT7,CDKAL1,SH3BP4,CDCP1,TRAM1,ANKFY1,PRKCI,NOTCH1,VTI1B,NCEH1,COIL,CARHSP1,MIR150,MRPL20,MIR199B,FNDC3A,UBE2S,DHX57,GPD2,MIR26A2,PLAG1,MRC2,CSNK1D,MIR3074,PXDN,ARID4B,TUBA1A,ATG9A,AGO3,RAD23B,HNRNPM,RAB34,MIR200A,MIR200B	NAPG,SNAP29,KCNQ1,ARL10,CHAF1A,MIR133B,SLC25A13,MTRR,ARID2,TPM4,MAPK7,IGF2BP1,TM6SF1,NELFCD,SLC4A10,MIR138-1,MEOX2,RBMS1,ATG3,DHX15,PTBP1,GNPNAT1,MET,DNMT3B,GNA13
EGF-EGFR Signaling Pathway	162	26	0.00139472410511421	0.466186532134424	26	0.0327392500711194	0.800714219727196	NDUFA13,CBLB,PTEN,PXDN,HRAS,DNM1,HGS,VAV2,STAMBP,PLCE1,ABL1,AP2M1,MAPK9,RALGDS,RPS6KA1,SOS2,SOS1,STAT5B,CBLC,LIMK2,IQGAP1,RICTOR,PRKCI,PRKCZ,E2F1,ATF1	CRKL,CAV2,CAV1,PLD1,GJA1,AP2B1,JAK1,MEF2C,SH3GL3,SH3GL2,MAPK7,PTK6,MAP2K2,MYBL2,DOK2,SYNJ1,PRKCA
rho-selective guanine exchange factor akap13 mediates stress fiber formation	11	5	0.00169332802445732	0.467145455416874	5	0.536264358220907	1	PRKAG1,PRKAR2A,PRKACG,LPAR2,RHOA	LPAR1
Mitochondrial translation	90	17	0.00221246561027821	0.467145455416874	17	0.725241898141198	1	TSFM,MRPL35,MRPL38,MRRF,MRPL47,MRPL48,MRPL27,MRPL20,CHCHD1,MRPL10,MRPL12,MRPL13,MRPS26,MRPS25,MRPS35,AURKAIP1,GFM1	MRPL36,MRPL32,MRPS5,MRPL15,MRPL19
Anchoring of the basal body to the plasma membrane	89	16	0.00234610827953308	0.467145455416874	16	0.316190221947709	1	ALMS1,CSNK1D,CSNK1E,C2CD3,SFI1,CEP70,SEPT2,TCTN2,TUBA1A,HAUS2,ODF2,FBF1,DCTN2,CEP250,CDK5RAP2,HSP90AA1	CEP192,CEP76,B9D1,MKS1,TMEM67,NPHP4,SCLT1
Regulation of insulin secretion	70	14	0.00255353477918507	0.467145455416874	14	0.488377097733754	1	GNB1,CACNA1D,ADRA2A,RAPGEF4,PRKACG,IQGAP1,CACNB2,GNG13,GNG4,PLCB2,PRKAR1B,GNAQ,GNA14,PRKAR2A	CACNA1C,GNG10,GNGT2,PRKCA,GNG2
Mitochondrial translation elongation	84	16	0.00266865599816957	0.467145455416874	16	0.66657202872142	1	MRPL27,MRPL20,MRPL35,AURKAIP1,CHCHD1,MRPS35,MRPL10,MRPL13,MRPL38,MRPS26,GFM1,MRPS25,MRPL47,MRPL12,MRPL48,TSFM	MRPL36,MRPL32,MRPL15,MRPL19,MRPS5
TRAF6 mediated IRF7 activation	17	6	0.00270450270978573	0.467145455416874	6	0.695080947575558	1	IRF3,IFIH1,TRIM25,TRAF2,RNF135,DHX36	DDX58
WNT mediated activation of DVL	9	4	0.00337964813803271	0.467145455416874	4	1	1	PIP5K1B,DVL3,CSNK1E,DVL1
Sema4D mediated inhibition of cell attachment and migration	8	4	0.00337964813803271	0.467145455416874	4	0.428126773474004	1	PLXNB1,RRAS,ARHGAP35,RHOA	MET
Oncogene Induced Senescence	30	8	0.00404892045039096	0.467145455416874	8	0.610112247691214	1	CDKN2D,E2F3,E2F2,E2F1,CDK4,AGO4,AGO1,AGO3	ETS1,ETS2
RNA Polymerase I Transcription Initiation	48	10	0.00407027404486282	0.467145455416874	10	0.561678689330159	1	HDAC1,POLR1B,POLR1C,MTA3,GTF2H3,POLR2F,MNAT1,POLR2H,TAF1D,GATAD2A	POLR1E,CHD3,TBP
signaling pathway from g-protein families	26	7	0.00411037116411705	0.467145455416874	7	0.813058850610128	1	HRAS,PRKAR2A,GNB1,PRKAR1B,GNAQ,PRKACG,PPP3CB	PRKCA
Loss of Nlp from mitotic centrosomes	62	12	0.00416098929589226	0.467145455416874	12	0.904589346081088	1	DCTN2,TUBA1A,HAUS2,ALMS1,CSNK1D,CSNK1E,CEP70,ODF2,CEP250,SFI1,CDK5RAP2,HSP90AA1	CEP192,CEP76
Loss of proteins required for interphase microtubule organizationfrom the centrosome	62	12	0.00416098929589226	0.467145455416874	12	0.904589346081088	1	DCTN2,TUBA1A,HAUS2,ALMS1,CSNK1D,CSNK1E,CEP70,ODF2,CEP250,SFI1,CDK5RAP2,HSP90AA1	CEP192,CEP76
Taste transduction - Homo sapiens (human)	53	11	0.00418316953280895	0.467145455416874	11	0.859714354724842	1	TAS2R20,GNAT3,TAS2R19,TAS2R50,GNG13,TAS2R31,PLCB2,TAS2R14,GNB1,PRKACG,TAS1R3	TRPM5,PDE1A
miR-targeted genes in squamous cell - TarBase	154	24	0.00426982161707246	0.467145455416874	24	0.998161622426829	1	MRC2,SLC12A2,PODXL,ARCN1,MRPL20,MIR23B,FNDC3A,PKM,PDLIM7,PPP1R7,GALNT7,TUBA1A,SH3BP4,DHX57,ARF4,HNRNPM,MIR126,SPTLC1,TRAM1,PXDN,RAB34,MIR26A2,ACAA2,E2F3	MET,SLC4A10,MIR133B
Methionine and cysteine metabolism	78	14	0.0044158040090827	0.467145455416874	14	0.872093349968618	1	SLC7A8,NUP35,SLC26A7,SLC25A10,SLC13A1,SLC13A4,SLC26A6,CP,SLC26A11,SLC3A2,SLC26A3,ARCN1,NUP214,NUP205	SLC25A13,DNMT3B,PPIG
Internalization of ErbB1	38	9	0.00459002561286004	0.467145455416874	9	0.459693802678746	1	HRAS,STAMBP,UBE2D1,DNM1,CHMP3,CBLB,HGS,SOS1,LRIG1	SH3GL2,ITSN1,SYNJ1
Collagen biosynthesis and modifying enzymes	64	12	0.0048262086702433	0.467145455416874	12	0.195277055317575	1	PCOLCE2,TLL1,COL8A2,COL25A1,COL6A1,COL18A1,COL9A2,COL23A1,COL7A1,COL14A1,COL6A2,COL12A1	ADAMTS14,COL5A1,COL13A1,COL6A3,COL15A1,COL20A1
Signaling by Robo receptor	32	8	0.00503442540334487	0.467145455416874	8	0.885402378780108	1	ABL1,SOS1,SLIT2,CLASP2,SOS2,ROBO3,PFN2,PAK6	ROBO1
Pre-NOTCH Transcription and Translation	19	6	0.00507095751555875	0.467145455416874	6	1	1	AGO3,E2F3,E2F1,NOTCH1,AGO4,AGO1
CXCR4-mediated signaling events	87	15	0.00528861672945957	0.467145455416874	15	0.804449345537464	1	GRK6,LYN,PTEN,CD3D,CD3G,DNM1,RICTOR,PLCB2,RHOA,GNB1,STAT5B,YES1,HGS,PRKCZ,LCK	GNG2,PIK3R6,FYN,GNA13
Notch	78	14	0.00569273531805892	0.467145455416874	14	0.883661695910486	1	PSMD5,NOTCH1,PSMD12,TLE4,MAML1,PSEN2,DTX3,DLL4,SKIL,PSMD2,MAML3,PSMD11,PSMB5,PSMB2	PSMA2,CUL1,PSMB1
miR-targeted genes in epithelium - TarBase	327	42	0.00574754869890914	0.467145455416874	42	0.939120819280963	1	ANKFY1,MIR26A2,GFM1,PPP1R7,ATG9A,SLC12A2,SERP1,IFRD1,FNDC3A,PODXL,UBE4A,ARID1A,ARCN1,RAB6A,SEC62,MIR3074,MIR199B,BACH1,PKM,PDLIM5,PDLIM7,MRC2,CSNK1D,TUBA1A,PXDN,UBE2S,RAD23B,IGF2R,GALNT7,ARF4,HNRNPM,CDCP1,SPTLC1,TRAM1,MIR23B,MIR27B,RAB34,ACAA2,PRKCI,E2F1,NOTCH1,VTI1B	MIR138-1,DHX15,ATG3,SNAP29,MTRR,PTBP1,GJA1,MIR206,TPM4,NELFCD,MET,SLC4A10,CHAF1A,MIR133B,GNA13
EGFR1	452	54	0.00581959722044656	0.467145455416874	54	0.0132473929626347	0.574269473126008	CBLC,CBLB,PTEN,PHPT1,FLOT2,ASAP3,PIK3CD,ARF4,PRKD1,HGS,HDAC1,PKP2,STAMBP,PKM,SHB,RALGDS,ENO1,TJP2,HIP1,IQGAP1,PRKCI,PRKCZ,ARHGAP35,MAGI1,PKP3,HRAS,DOCK4,FRS2,RICTOR,EPN3,LCK,PLCE1,RPS6KA1,KIAA1217,GIT1,ALDOA,WBP2,ERBB2IP,GSN,LYN,EIF4G1,AFAP1L2,DNM1,RHOA,VAV2,ABL1,BAIAP2L1,MAPK9,SOS2,SOS1,STAT5B,CLTA,ATF1,PTPRA	CRKL,JAK1,CAV1,ACP1,MAP2K2,EEF1A2,MYO6,DYRK1A,GAREM,PLEKHA5,CYLD,AP2B1,TNS3,GJA1,PTK6,SLC5A5,ARHGAP42,FYN,PRKCA,DCBLD2,ARHGAP32,MET,CAV2,PHLPP1,DOCK1,CC2D1A,EPN2,CTNND1,SH3GL3,SH3GL2,KRT6A,DSG2,MYL12B,KIAA1217,PLD1,MPRIP,ANXA1,SMAD2,MAPK7,ANTXR1,DOK2
Unfolded Protein Response (UPR)	15	5	0.0058363887307683	0.467145455416874	5	0.242934853763013	1	SEC62,SEC63,SERP1,SEC61A1,SEC61A2	MBTPS1,SEC61B
role of ppar-gamma coactivators in obesity and thermogenesis	5	3	0.00629808296720769	0.467145455416874	3	0.29478759547891	1	NCOA2,LPL,MED1	RXRA
Influenza Infection	57	11	0.00665746754871366	0.467145455416874	11	0.975401827306371	1	CLTA,NUP214,PABPN1,KPNB1,POLR2D,POLR2F,POLR2H,NUP35,HSP90AA1,IPO5,NUP205	POM121
DARPP-32 events	26	7	0.00666471494651355	0.467145455416874	7	0.837449871400561	1	PRKAR2A,PPP1R1B,PRKAR1B,PDE4A,PRKACG,PPP3CB,PDE4D	PDE4B
Mitochondrial translation termination	84	15	0.00667063682496105	0.467145455416874	15	0.66657202872142	1	MRPL27,MRPL20,MRPL35,AURKAIP1,CHCHD1,MRPS35,MRPL10,MRPL13,MRPL38,MRRF,MRPS26,MRPS25,MRPL47,MRPL12,MRPL48	MRPL36,MRPL32,MRPL15,MRPL19,MRPS5
IL-7 signaling	182	26	0.00747522260891431	0.467145455416874	26	0.519578764721631	1	PRKAG1,GRK6,PIK3CD,MAP3K5,CSNK1D,CSNK1E,CAMK2G,PRKAR2A,PAK6,MAPKAPK5,RPS6KA1,MOS,CDK4,LCK,BMPR1B,MAPK9,PRKAR1B,MNAT1,CDK3,MAP4K3,RIPK2,PRKACG,STAT5B,PRKCI,PRKCZ,MAP3K13	MET,JAK3,CDC7,JAK1,TGFBR1,MAPK7,ALK,ITK,ACVR2A,MAP2K2,FYN,PRKCA
Regulation of Ras family activation	33	8	0.00754359246327863	0.467145455416874	8	0.662214368599952	1	RASGRP3,HRAS,RRAS,PLCE1,SOS2,SOS1,DAB2IP,PRKCZ	RASGRP1,PRKCA
Glucagon signaling pathway - Homo sapiens (human)	102	16	0.00756867861240584	0.467145455416874	16	0.59373060836019	1	PRKAG1,FBP1,PPP4C,CAMK2G,PHKG2,PKM,PLCB2,GNAQ,CALML6,SIK1,PRKACG,PHKB,CPT1C,PRMT1,GCGR,PPP3CB	ADCY2,PPARGC1A,ACACA,CREB3L2,CREB3L3,ATF2
Metabolism of carbohydrates	259	33	0.00775127024967381	0.467145455416874	33	0.432811057588646	1	FBP1,HPSE2,SLC25A10,NDST2,RPE,GUSB,B3GALT6,PKM,NUP205,CHPF,PPP1R3C,PRKACG,PHKG2,SGSH,HS6ST1,CSGALNACT1,CHP1,NUP214,OMD,HEXA,SLC35D2,HS3ST1,GYG1,PAPSS2,PHKB,GAA,GPC2,ALDOA,ENO1,NUP35,PFKFB4,OGN,ABCC5	AGL,B3GAT2,SLC25A13,B4GALT1,EPM2A,POM121,B3GNT3,HS3ST3B1,HS3ST2,B4GALT6,PFKP,HS3ST4,SLC5A4,ST3GAL6,AMY2B,GPC6,CHST11
Hedgehog	72	13	0.00782804333134912	0.467145455416874	13	0.852832343927986	1	PSMD2,PSMD5,PSMD12,PRKAR2A,BOC,PRKACG,CDKN2D,DHH,PRKAR1B,GLI1,PSMD11,PSMB5,PSMB2	PSMA2,CUL1,PSMB1
Lysosomal glycogen catabolism	3	2	0.00806343652807606	0.467145455416874	2	1	1	GYG1,GAA
Regulation by TREX1	2	2	0.00806343652807606	0.467145455416874	2	1	1	ATRIP,TREX1
vRNP Assembly	2	2	0.00806343652807606	0.467145455416874	2	1	1	HSP90AA1,IPO5
Synthesis of PS	2	2	0.00806343652807606	0.467145455416874	2	1	1	PTDSS1,PTDSS2
PAR4-mediated thrombin signaling events	15	5	0.00811474937776546	0.467145455416874	5	0.268639435751582	1	PLCB2,GNAQ,GNB1,GNA14,RHOA	GNG2,GNA13
TGF-beta super family signaling pathway canonical	115	18	0.00829186030508322	0.467145455416874	18	0.200225450275941	1	INHBC,INHBE,TLE4,BMP6,MAML3,MAML1,INHA,PSMD12,HDAC1,MAPK9,PSMB5,PSMB2,PSMD5,PSMD11,PSMD2,BMPR1B,GDF5,SKIL	SMAD5,BMP5,SMURF2,SMAD9,SMAD2,PSMA2,MAPK7,PSMB1,ACVR2A,TGFBR1
transcription factor creb and its extracellular signals	27	7	0.0083122134809771	0.467145455416874	7	0.848425200761649	1	HRAS,PRKAR2A,RPS6KA1,CAMK2G,PRKAR1B,SOS1,PRKACG	PRKCA
CD4 T cell receptor signaling-ERK cascade	40	7	0.0083122134809771	0.467145455416874	7	0.273291237907108	1	HRAS,LAT,SOS2,SOS1,LCK,CD3D,CD3G	RASGRP1,MAP2K2,ITK
EPO signaling	183	26	0.00864166404021582	0.467145455416874	26	0.535726208549894	1	PRKAG1,GRK6,PIK3CD,MAP3K5,CSNK1D,CSNK1E,CAMK2G,PRKAR2A,PAK6,MAPKAPK5,RPS6KA1,MOS,CDK4,LCK,BMPR1B,MAPK9,PRKAR1B,MNAT1,CDK3,MAP4K3,RIPK2,PRKACG,STAT5B,PRKCI,PRKCZ,MAP3K13	MET,JAK3,CDC7,JAK1,TGFBR1,MAPK7,ALK,ITK,ACVR2A,MAP2K2,FYN,PRKCA
Hyaluronan metabolism	11	4	0.00875609910336284	0.467145455416874	4	1	1	HEXA,CHP1,ABCC5,GUSB
Vibrio cholerae infection - Homo sapiens (human)	54	10	0.00920917999797877	0.467145455416874	10	0.102390652187624	1	ATP6V1C2,SLC12A2,ATP6V0A2,KDELR3,SEC61A1,TJP2,PRKACG,KDELR2,CFTR,SEC61A2	ATP6V1B1,PRKCA,KCNQ1,SEC61B,ATP6V1B2,KDELR1
miRNA targets in ECM and membrane receptors	45	9	0.00933673432617277	0.467145455416874	9	0.298515792959913	1	LAMB2,MIR548AA2,MIR200A,MIR200B,MIR25,MIR429,COL6A1,COL6A2,MIR548D2	MIR7-1,ITGB6,COL5A1,COL6A3
Rap1 signaling pathway - Homo sapiens (human)	211	29	0.00970631867035843	0.467145455416874	29	0.410774930972645	1	RAPGEF4,RAPGEF1,PIK3CD,MAGI1,LAT,RASGRP3,HRAS,DOCK4,RRAS,FARP2,PLCB2,RHOA,MRAS,LPAR2,GNAQ,VAV2,CALML6,PFN2,PFN3,PLCE1,RALGDS,RGS14,PRKD1,FYB,PGF,SIPA1L2,PDGFA,PRKCZ,PRKCI	CRKL,ADCY2,CTNND1,PDGFC,PIK3R5,ANGPT4,FGF22,TEK,FGF12,MET,LPAR1,MAP2K2,SIPA1L3,PRKCA,DRD2
Chronic myeloid leukemia - Homo sapiens (human)	73	13	0.0099565800398369	0.467145455416874	13	0.201531376738031	1	CBLB,SOS2,ABL1,SOS1,STAT5B,PIK3CD,HRAS,CBLC,HDAC1,E2F3,E2F2,E2F1,CDK4	BCL2L1,CRKL,MAP2K2,RUNX1,PIK3R5,TGFBR1,SHC3
Collagen formation	87	14	0.0102015018769006	0.467145455416874	14	0.162738555711075	1	COL23A1,CTSV,COL7A1,COL12A1,TLL1,COL25A1,COL9A2,PCOLCE2,LOXL1,COL8A2,COL18A1,COL6A2,COL14A1,COL6A1	CTSL,COL15A1,DST,ADAMTS14,COL5A1,COL13A1,COL6A3,COL20A1
miR-targeted genes in leukocytes - TarBase	152	22	0.010352523593699	0.467145455416874	22	0.997399223925758	1	MRC2,SPTLC1,LPL,IFRD1,SNAP23,ARCN1,MIR3074,MRPL20,RAB6A,ARID4B,PKM,PDLIM5,IGF2R,ARF4,HNRNPM,CDCP1,TRAM1,RAB34,ACAA2,MIR200A,MIR200B,TUBA1A	NELFCD,MIR133B,GNA13
TCR	243	32	0.010483705753688	0.467145455416874	32	0.160137449264449	1	ERBB2IP,RAPGEF1,ARHGEF2,LYN,CBLB,TRIM25,STK4,PPP3CB,CD7,LAT,PKM,CD3G,BMF,TUBA1A,HGS,SHB,VAV2,STK39,LCK,ABL1,FER,MAPK9,SOS2,SOS1,RIPK2,PTPN3,PRKD1,FYB,CD3D,OGN,ARHGAP35,PTPRA	CRKL,DYRK1A,ITK,PI4KA,CCT8,JAK3,ATP1A3,ACP1,RASGRP1,GRAP,MAPK7,MAP2K2,ELMO1,GRAPL,DOCK2,FYN,DOK2,ARHGDIB,PTPRH,ATF2
Axon guidance	457	53	0.0106599609324426	0.467145455416874	53	0.183101820693102	1	PRNP,CAMK2G,ABLIM1,LAT,FARP2,PLXNC1,RPS6KA1,GIT1,SLIT2,CLTA,ANK3,SPRED2,PAK6,RRAS,LAMB1,SHB,PFN2,RASGRP3,HRAS,DAB2IP,AGAP2,PTPRA,IQGAP1,YWHAB,ROBO3,ARHGAP35,CACNA1D,DCC,CACNA1G,SOS2,SOS1,FRS2,CDK5R1,YES1,LIMK2,NRG4,COL6A1,COL6A2,LYN,DNM1,KBTBD7,PLXNB1,RHOA,VAV2,ABL1,CACNB2,AP2M1,SIAH2,PAQR3,COL9A2,HSP90AA1,PDGFA,CLASP2	NFASC,RASGRP1,CHL1,JAK3,JAK1,KSR2,KCNQ2,SLIT3,ANK2,SPRED1,AP2B1,FYN,CACNA1C,SHC3,DOCK1,MET,UNC5D,FGF22,SH3GL2,MYL12B,MYL12A,PLXNA4,IL3,MAP2K2,NRG3,COL6A3,ITSN1,ROBO1,GFRA2,ARPC5,EPHA6,TEK,DUSP5,GRIN2D
Influenza Life Cycle	52	10	0.0106614443878954	0.467145455416874	10	0.967458054528234	1	CLTA,NUP214,KPNB1,POLR2D,POLR2F,POLR2H,NUP35,HSP90AA1,IPO5,NUP205	POM121
JAK STAT pathway and regulation	307	38	0.0107638042927227	0.467145455416874	38	0.000270128632318789	0.0492493611013938	PRKAG1,THPO,GRK6,MAP3K5,CSNK1D,CSNK1E,PRKAR2A,PAK6,HRAS,MAPKAPK5,PRLR,CDK3,MOS,PSMD11,PSMD12,CDK4,LCK,MAPK9,RPS6KA1,PRKAR1B,MNAT1,SOS2,SOS1,BMPR1B,PSMB5,PSMB2,MAP4K3,PSMD5,PSMD2,RIPK2,PRKACG,OSMR,STAT5B,PRKCI,CAMK2G,PRKCZ,IL6R,MAP3K13	ITK,IFNW1,IFNA16,JAK1,LIFR,IFNA6,IFNGR2,IFNA17,IFNA10,IFNA21,JAK3,IL3,TGFBR1,IL9,IFNAR1,CDC7,IFNA14,PSMA2,MAPK7,ACVR2A,IL17A,LEPR,IFNA13,IFNA2,IFNA1,IFNA7,IFNA5,IFNA4,PSMB1,MAP2K2,IFNA8,IL12A,ALK,FYN,PRKCA,MET
Glioma - Homo sapiens (human)	65	12	0.0107878754087314	0.467145455416874	12	0.63449758524914	1	CALML6,SOS2,SOS1,PIK3CD,HRAS,PDGFA,PTEN,CAMK2G,E2F3,E2F2,E2F1,CDK4	SHC3,PIK3R5,PRKCA,MAP2K2
Glucagon-like Peptide-1 (GLP1) regulates insulin secretion	35	8	0.010892430190276	0.467145455416874	8	0.423448382847625	1	IQGAP1,RAPGEF4,PRKACG,GNG13,GNB1,PRKAR1B,GNG4,PRKAR2A	GNG10,GNGT2,GNG2
Branched-chain amino acid catabolism	17	5	0.0109429397225036	0.467145455416874	5	0.294322959368454	1	DLD,AUH,ALDH6A1,HIBADH,MCCC1	DBT,ACADSB
LKB1 signaling events	43	9	0.0109580147476384	0.467145455416874	9	1	1	MAP2,TSC1,SIK1,PSEN2,CDC37,YWHAB,STK11IP,SFN,HSP90AA1
Integration of energy metabolism	91	15	0.0114097906844457	0.467145455416874	15	0.549644662222573	1	RAPGEF4,ADRA2A,GNG4,PLCB2,GNAQ,CACNA1D,PRKAR2A,GNG13,CACNB2,GNB1,PRKAR1B,PRKACG,IQGAP1,GCGR,GNA14	CACNA1C,GNG10,ADCY2,GNG2,PRKCA,GNGT2
Class I MHC mediated antigen processing & presentation	224	28	0.0116799487554039	0.467145455416874	28	0.366473321031246	1	ASB18,CD36,HECTD1,MRC2,STUB1,CBLB,SEC24C,SEC24B,CTSV,UBE4A,RNF182,UBE2D1,KEAP1,PJA2,UBE2E2,UBE2O,CDC26,CDC23,UBE2S,FBXO4,UBE2J2,TRIM39-RPP21,UBOX5,ATG7,UBE2G1,ARIH2,SEC61A1,SEC61A2	ASB2,ASB7,ANAPC10,PARK2,CUL1,CTSL,CD207,SMURF2,UBE2E3,KLHL9,NCF2,CDC34,CDC27,RNF138,SEC61B
Multifunctional anion exchangers	6	3	0.0117567125258432	0.467145455416874	3	1	1	SLC26A3,SLC26A6,SLC26A7
ER Quality Control Compartment (ERQC)	6	3	0.0117567125258432	0.467145455416874	3	1	1	EDEM2,EDEM3,UGGT1
Tight junction - Homo sapiens (human)	137	20	0.0121351967948742	0.467145455416874	20	0.943305968026049	1	MAGI1,PTEN,HRAS,RRAS,CLDN8,MRAS,RHOA,CLDN17,CLDN14,SHROOM3,MYH6,MYH7,TJP2,CDK4,AMOTL1,YES1,PRKCI,PRKCZ,TJAP1,MYH7B	PRKCA,VAPA,EPB41L2,MYL12B,MYL12A
Glucose metabolism	71	12	0.0121775286202832	0.467145455416874	12	0.646689024082262	1	PHKB,SLC25A10,GYG1,PHKG2,ENO1,ALDOA,PPP1R3C,PFKFB4,PRKACG,GAA,PKM,FBP1	AGL,SLC25A13,PFKP,EPM2A
3-Methylglutaconic Aciduria Type I	30	7	0.0124746217467027	0.467145455416874	7	0.591431820800499	1	PCCB,HIBADH,ACAA2,DLD,AUH,ALDH6A1,MCCC1	ACADSB,DBT
Valine, Leucine and Isoleucine Degradation	30	7	0.0124746217467027	0.467145455416874	7	0.591431820800499	1	PCCB,HIBADH,ACAA2,DLD,AUH,ALDH6A1,MCCC1	ACADSB,DBT
2-Methyl-3-Hydroxybutryl CoA Dehydrogenase Deficiency	30	7	0.0124746217467027	0.467145455416874	7	0.591431820800499	1	PCCB,HIBADH,ACAA2,DLD,AUH,ALDH6A1,MCCC1	ACADSB,DBT
Isovaleric Aciduria	30	7	0.0124746217467027	0.467145455416874	7	0.591431820800499	1	PCCB,HIBADH,ACAA2,DLD,AUH,ALDH6A1,MCCC1	ACADSB,DBT
3-Methylcrotonyl Coa Carboxylase Deficiency Type I	30	7	0.0124746217467027	0.467145455416874	7	0.591431820800499	1	PCCB,HIBADH,ACAA2,DLD,AUH,ALDH6A1,MCCC1	ACADSB,DBT
Propionic Acidemia	30	7	0.0124746217467027	0.467145455416874	7	0.591431820800499	1	PCCB,HIBADH,ACAA2,DLD,AUH,ALDH6A1,MCCC1	ACADSB,DBT
Maple Syrup Urine Disease	30	7	0.0124746217467027	0.467145455416874	7	0.591431820800499	1	PCCB,HIBADH,ACAA2,DLD,AUH,ALDH6A1,MCCC1	ACADSB,DBT
3-Hydroxy-3-Methylglutaryl-CoA Lyase Deficiency	30	7	0.0124746217467027	0.467145455416874	7	0.591431820800499	1	PCCB,HIBADH,ACAA2,DLD,AUH,ALDH6A1,MCCC1	ACADSB,DBT
Isobutyryl-coa dehydrogenase deficiency	30	7	0.0124746217467027	0.467145455416874	7	0.591431820800499	1	PCCB,HIBADH,ACAA2,DLD,AUH,ALDH6A1,MCCC1	ACADSB,DBT
3-hydroxyisobutyric aciduria	30	7	0.0124746217467027	0.467145455416874	7	0.591431820800499	1	PCCB,HIBADH,ACAA2,DLD,AUH,ALDH6A1,MCCC1	ACADSB,DBT
3-hydroxyisobutyric acid dehydrogenase deficiency	30	7	0.0124746217467027	0.467145455416874	7	0.591431820800499	1	PCCB,HIBADH,ACAA2,DLD,AUH,ALDH6A1,MCCC1	ACADSB,DBT
Isovaleric acidemia	30	7	0.0124746217467027	0.467145455416874	7	0.591431820800499	1	PCCB,HIBADH,ACAA2,DLD,AUH,ALDH6A1,MCCC1	ACADSB,DBT
Methylmalonate Semialdehyde Dehydrogenase Deficiency	30	7	0.0124746217467027	0.467145455416874	7	0.591431820800499	1	PCCB,HIBADH,ACAA2,DLD,AUH,ALDH6A1,MCCC1	ACADSB,DBT
Methylmalonic Aciduria	30	7	0.0124746217467027	0.467145455416874	7	0.591431820800499	1	PCCB,HIBADH,ACAA2,DLD,AUH,ALDH6A1,MCCC1	ACADSB,DBT
3-Methylglutaconic Aciduria Type IV	30	7	0.0124746217467027	0.467145455416874	7	0.591431820800499	1	PCCB,HIBADH,ACAA2,DLD,AUH,ALDH6A1,MCCC1	ACADSB,DBT
3-Methylglutaconic Aciduria Type III	30	7	0.0124746217467027	0.467145455416874	7	0.591431820800499	1	PCCB,HIBADH,ACAA2,DLD,AUH,ALDH6A1,MCCC1	ACADSB,DBT
Beta-Ketothiolase Deficiency	30	7	0.0124746217467027	0.467145455416874	7	0.591431820800499	1	PCCB,HIBADH,ACAA2,DLD,AUH,ALDH6A1,MCCC1	ACADSB,DBT
RNA Polymerase I Promoter Escape	31	7	0.0124746217467027	0.467145455416874	7	0.591431820800499	1	POLR1B,POLR1C,GTF2H3,POLR2F,MNAT1,POLR2H,TAF1D	POLR1E,TBP
miRNAs involved in DNA damage response	53	9	0.0127812402277848	0.467145455416874	9	0.950486450138221	1	MIR27B,MIR23B,ABL1,MIR3074,MIR93,MIR25,E2F1,MIR210,MIR106B	CCNE1
Notch Signaling Pathway	45	9	0.0127812402277848	0.467145455416874	9	0.950486450138221	1	HDAC1,DTX3,MAML3,MAML1,PSEN2,DVL3,DVL1,DLL4,NOTCH1	KCNJ5
Calnexin/calreticulin cycle	11	4	0.0127919682913088	0.467145455416874	4	1	1	PRKCSH,EDEM2,EDEM3,UGGT1
Purine Nucleoside Phosphorylase Deficiency	37	8	0.0129277351162486	0.467145455416874	8	0.708560997632634	1	NT5C2,NUDT5,PDE10A,GMPS,ATAD1,ITPA,DGUOK,PDE4D	GART,GDA
Xanthine Dehydrogenase Deficiency (Xanthinuria)	37	8	0.0129277351162486	0.467145455416874	8	0.708560997632634	1	NT5C2,NUDT5,PDE10A,GMPS,ATAD1,ITPA,DGUOK,PDE4D	GART,GDA
Adenylosuccinate Lyase Deficiency	37	8	0.0129277351162486	0.467145455416874	8	0.708560997632634	1	NT5C2,NUDT5,PDE10A,GMPS,ATAD1,ITPA,DGUOK,PDE4D	GART,GDA
AICA-Ribosiduria	37	8	0.0129277351162486	0.467145455416874	8	0.708560997632634	1	NT5C2,NUDT5,PDE10A,GMPS,ATAD1,ITPA,DGUOK,PDE4D	GART,GDA
Adenine phosphoribosyltransferase deficiency (APRT)	37	8	0.0129277351162486	0.467145455416874	8	0.708560997632634	1	NT5C2,NUDT5,PDE10A,GMPS,ATAD1,ITPA,DGUOK,PDE4D	GART,GDA
Mitochondrial DNA depletion syndrome	37	8	0.0129277351162486	0.467145455416874	8	0.708560997632634	1	NT5C2,NUDT5,PDE10A,GMPS,ATAD1,ITPA,DGUOK,PDE4D	GART,GDA
Myoadenylate deaminase deficiency	37	8	0.0129277351162486	0.467145455416874	8	0.708560997632634	1	NT5C2,NUDT5,PDE10A,GMPS,ATAD1,ITPA,DGUOK,PDE4D	GART,GDA
Purine Metabolism	37	8	0.0129277351162486	0.467145455416874	8	0.708560997632634	1	NT5C2,NUDT5,PDE10A,GMPS,ATAD1,ITPA,DGUOK,PDE4D	GART,GDA
Molybdenum Cofactor Deficiency	37	8	0.0129277351162486	0.467145455416874	8	0.708560997632634	1	NT5C2,NUDT5,PDE10A,GMPS,ATAD1,ITPA,DGUOK,PDE4D	GART,GDA
Adenosine Deaminase Deficiency	37	8	0.0129277351162486	0.467145455416874	8	0.708560997632634	1	NT5C2,NUDT5,PDE10A,GMPS,ATAD1,ITPA,DGUOK,PDE4D	GART,GDA
Gout or Kelley-Seegmiller Syndrome	37	8	0.0129277351162486	0.467145455416874	8	0.708560997632634	1	NT5C2,NUDT5,PDE10A,GMPS,ATAD1,ITPA,DGUOK,PDE4D	GART,GDA
Lesch-Nyhan Syndrome (LNS)	37	8	0.0129277351162486	0.467145455416874	8	0.708560997632634	1	NT5C2,NUDT5,PDE10A,GMPS,ATAD1,ITPA,DGUOK,PDE4D	GART,GDA
Xanthinuria type I	37	8	0.0129277351162486	0.467145455416874	8	0.708560997632634	1	NT5C2,NUDT5,PDE10A,GMPS,ATAD1,ITPA,DGUOK,PDE4D	GART,GDA
Xanthinuria type II	37	8	0.0129277351162486	0.467145455416874	8	0.708560997632634	1	NT5C2,NUDT5,PDE10A,GMPS,ATAD1,ITPA,DGUOK,PDE4D	GART,GDA
Endocytosis - Homo sapiens (human)	258	32	0.0132561296014726	0.474735141352737	32	0.0308335618941478	0.772903803153477	PSD3,CBLC,VPS26A,KIF5A,ARFGEF1,CLTA,RNF103-CHMP3,EPN3,RHOA,GRK6,GIT1,STAMBP,CHMP3,IGF2R,AP2M1,PML,HRAS,AGAP1,AGAP2,MVB12B,CHMP1B,PIP5K1B,DNM1,ASAP3,CBLB,CHMP4B,HGS,EEA1,PRKCI,ACAP3,PRKCZ,FOLR3	CAV3,CAV2,CAV1,SMAP1,SMAD2,PLD1,ZFYVE9,ARFGAP1,SMURF2,MET,SH3GL1,CHMP5,ARPC5,EPN2,CCR5,SH3GL3,TGFBR1,SH3GL2,RAB11FIP2,ARPC5L,CLTB,AP2B1,CAPZA2,CYTH1
Protein export - Homo sapiens (human)	23	6	0.0138292772829077	0.48706207497492	6	0.79952409432136	1	SEC62,SEC63,SEC11A,SRP68,SEC61A1,SEC61A2	SEC61B
Gene Expression	1209	123	0.0139507351441296	0.48706207497492	123	0.999994059074414	1	PRKAG1,PTEN,ZNF777,ZNF774,POLR1B,POLR1C,GTF3C5,GTF3C4,SAP130,XPO5,ZNF510,GATAD2A,POLR2D,EIF4A3,TSC1,RPL23A,POLR2H,TAF6,MTA3,TAF1D,GEMIN6,MARS,ZNF14,ZNF10,YARS2,SRP9P1,NUP35,MBD2,ZNF461,PIWIL4,PRPF4,ZNF268,ZNF627,EIF2B1,SFN,EIF2B2,EXOSC2,EXOSC7,ZNF746,CNOT11,EIF4E,EEF1E1,HDAC1,EIF2B5,ZNF12,PPA2,ZNF343,TET3,IGF2BP2,UHRF1,TRAM1,SMN1,GTF2A1,TDRD12,NR1D2,ZNF3,SUZ12,YWHAB,EEF1A1P5,SEC11A,NOTCH1,SSR2,TA…	EEF2,EFTUD2,ZNF770,ZNF195,POLR1E,SMAD2,POM121,SUPT4H1,TAF1L,EEF1A2,PGR,CNOT2,NFX1,SEC61B,ZNF705A,RNGTT,ZNF724P,ZNF114,COX16,IGF2BP1,NELFCD,ZNF721,SMURF2,PRKCA,RORB,ZNF273,TBP,RPL18A,AEBP2,PTBP1,TDRD6,SNAPC3,CHD3,NR5A2,RPL35,POLRMT,ZNF624,HNRNPK,MED7,ZNF248,DNMT3B,RXRA,RPL38
Wnt Signaling Pathway Netpath	51	10	0.0140790630364591	0.48706207497492	10	0.677790000296137	1	RHOA,TSC1,DVL3,CSNK1D,DVL1,MAPK9,ROR2,ROR1,PIP5K1B,CSNK1E	TEK,PRKCA,GJA1
Assembly of the primary cilium	179	24	0.0145637723629867	0.48706207497492	24	0.453639862647794	1	ALMS1,CSNK1D,CSNK1E,C2CD3,KIF17,CEP70,SFI1,IFT46,SEPT2,CCT2,TUBA1A,HAUS2,ODF2,DYNC2H1,DCTN2,ARF4,CEP250,TCTN2,CDK5RAP2,HSP90AA1,IFT80,FBF1,EXOC6,EXOC7	MKS1,CEP76,ARL13B,NPHP4,B9D1,CCT8,IFT74,SCLT1,TMEM67,BBS2,BBS5,CEP192
PDGFR-beta signaling pathway	126	19	0.0148231788111679	0.48706207497492	19	0.738872743916276	1	RAPGEF1,LYN,SFN,PTEN,HRAS,DOCK4,VAV2,LCK,ABL1,RHOA,WASF2,MAPK9,SOS1,STAT5B,SPHK1,IQGAP1,YES1,YWHAB,ARHGAP35	PIK3R6,ARPC5,PTPN2,MAP2K2,FYN,PRKCA,PLA2G4A
T cell receptor signaling pathway - Homo sapiens (human)	104	16	0.0150114647567342	0.48706207497492	16	0.805773012532837	1	PIK3CD,CBLC,CBLB,LAT,PAK6,CD3D,HRAS,CDK4,RHOA,VAV2,CD3G,LCK,MAPK9,SOS1,SOS2,PPP3CB	FYN,PIK3R5,RASGRP1,ITK,MAP2K2
RNA Polymerase I Transcription Termination	32	7	0.0150389656194932	0.48706207497492	7	0.610112247691214	1	POLR1B,POLR1C,GTF2H3,POLR2F,MNAT1,POLR2H,TAF1D	POLR1E,TBP
ISG15 antiviral mechanism	31	7	0.0150389656194932	0.48706207497492	7	0.610112247691214	1	PPM1B,TRIM25,EIF4E,IRF3,EIF4E3,EIF4G1,EIF4A3	DDX58,JAK1
Antiviral mechanism by IFN-stimulated genes	31	7	0.0150389656194932	0.48706207497492	7	0.610112247691214	1	PPM1B,TRIM25,EIF4E,IRF3,EIF4E3,EIF4G1,EIF4A3	DDX58,JAK1
Nectin adhesion pathway	30	7	0.0150389656194932	0.48706207497492	7	1	1	RAPGEF1,IQGAP1,PVR,PVRL2,FARP2,VAV2,PTPRM
Inositol phosphate metabolism - Homo sapiens (human)	71	12	0.0153639986770224	0.48706207497492	12	0.475216101503401	1	IPMK,ALDH6A1,PIK3CD,PLCB2,PIKFYVE,IMPA2,MTMR2,PTEN,PIP4K2C,PLCE1,PIP5K1B,MINPP1	PI4KA,SYNJ1,MTMR4,MTMR14,PIK3C3
Recruitment of mitotic centrosome proteins and complexes	72	12	0.0153639986770224	0.48706207497492	12	0.94590724209055	1	DCTN2,TUBA1A,HAUS2,ALMS1,CSNK1D,CSNK1E,CEP70,ODF2,CEP250,SFI1,CDK5RAP2,HSP90AA1	CEP192,CEP76
Centrosome maturation	72	12	0.0153639986770224	0.48706207497492	12	0.94590724209055	1	DCTN2,TUBA1A,HAUS2,ALMS1,CSNK1D,CSNK1E,CEP70,ODF2,CEP250,SFI1,CDK5RAP2,HSP90AA1	CEP192,CEP76
Retinoblastoma (RB) in Cancer	88	14	0.0155107350132133	0.48706207497492	14	0.66657202872142	1	PRIM1,CCDC6,HLTF,HDAC1,ABL1,POLD3,CDK4,MSH6,SMARCA2,MCM7,E2F3,E2F2,E2F1,RPA3	CCNE1,FAF1,CDC7,SMC3,MCM3
Mitochondrial translation initiation	84	14	0.0155107350132133	0.48706207497492	14	0.66657202872142	1	MRPL27,MRPL20,MRPL35,AURKAIP1,CHCHD1,MRPS35,MRPL10,MRPL13,MRPL38,MRPS26,MRPS25,MRPL47,MRPL12,MRPL48	MRPL36,MRPL32,MRPL15,MRPL19,MRPS5
Regulation of PLK1 Activity at G2/M Transition	80	13	0.0155432424823709	0.48706207497492	13	0.88908833558985	1	DCTN2,TUBA1A,HAUS2,ALMS1,CSNK1D,CSNK1E,CEP70,AJUBA,ODF2,CEP250,SFI1,CDK5RAP2,HSP90AA1	CEP192,CUL1,CEP76
VEGF	185	25	0.0157549066265199	0.489867678131561	25	0.535726208549894	1	PRKAG1,GRK6,PIK3CD,MAP3K5,CSNK1D,CSNK1E,CAMK2G,PAK6,MAPKAPK5,PRKACG,RPS6KA1,MOS,CDK4,LCK,BMPR1B,PRKAR2A,MAPK9,PRKAR1B,MNAT1,CDK3,MAP4K3,RIPK2,PRKCI,PRKCZ,MAP3K13	JAK3,CDC7,JAK1,TGFBR1,MAPK7,ALK,MAP2K2,ITK,MET,ACVR2A,FYN,PRKCA
Non-small cell lung cancer - Homo sapiens (human)	56	10	0.016066701889641	0.495719548302692	10	0.272599545395161	1	PIK3CD,HRAS,SOS1,EML4,STK4,E2F3,SOS2,E2F1,E2F2,CDK4	ALK,PIK3R5,PRKCA,RXRA,MAP2K2
Valine, leucine and isoleucine degradation	49	9	0.0170892751447649	0.514466804179673	9	0.956950517061609	1	PCCB,HIBADH,ACAA2,MCCC1,HSD17B4,DLD,AUH,ALDH6A1,SLC3A2	ACADSB
Fibroblast growth factor-1	74	12	0.0171760431603269	0.514466804179673	12	0.488377097733754	1	SPHK1,FRS2,PRKCSH,CLINT1,MAPK9,HGS,LRRC59,SOS1,RPS6KA1,FLOT2,HSP90AA1,LAMTOR1	DOK2,AP2B1,MAPK7,TNS3,MAP2K2
Glycosaminoglycan metabolism	118	17	0.0173536878257197	0.514466804179673	17	0.200225450275941	1	HPSE2,NDST2,GUSB,B3GALT6,CSGALNACT1,HS6ST1,CHP1,OMD,SGSH,SLC35D2,HS3ST1,PAPSS2,GPC2,HEXA,OGN,ABCC5,CHPF	B3GAT2,B3GNT3,B4GALT1,B4GALT6,HS3ST3B1,HS3ST4,HS3ST2,ST3GAL6,GPC6,CHST11
activation of csk by camp-dependent protein kinase inhibits signaling through the t cell receptor	45	8	0.017810187488831	0.514466804179673	8	0.47744676252512	1	PRKACG,PRKAR2A,GNB1,CHRM1,PRKAR1B,CD3D,LCK,CD3G	CCR3,CCR5,ADRA1B
mTOR signalling	39	8	0.017810187488831	0.514466804179673	8	1	1	PRKAG1,TSC1,YWHAB,EIF4E,CAB39L,EIF4G1,LAMTOR4,LAMTOR1
PKB-mediated events	40	8	0.017810187488831	0.514466804179673	8	1	1	PRKAG1,TSC1,YWHAB,EIF4E,CAB39L,EIF4G1,LAMTOR4,LAMTOR1
protein kinase a at the centrosome	12	4	0.0178434352349143	0.514466804179673	4	1	1	PRKAG1,PRKAR2A,PRKACG,RHOA
phospholipase c-epsilon pathway	12	4	0.0178434352349143	0.514466804179673	4	1	1	PRKAR2A,PRKACG,PLCE1,PRKAR1B
EGF-Core	104	16	0.0179397745242418	0.514466804179673	16	0.0782400308976376	1	DDIT3,STK4,HRAS,MAPKAPK5,RPS6KA1,MAP3K5,MAPK9,TAOK1,TAOK2,SOS1,MAP4K3,MAP4K4,DVL3,NRG4,MAP3K13,ATF1	SHC3,JAK1,MEF2C,SMAD2,GRAP,MAPK7,TGFBR1,MAP2K2,ETS1,NRG3,ATF2
Noncanonical Wnt signaling pathway	32	7	0.0179569565158699	0.514466804179673	7	1	1	YES1,ROR2,DVL3,DVL1,MAPK9,PRKCZ,RHOA
Purine metabolism - Homo sapiens (human)	173	23	0.0188445617091006	0.531222527386456	23	0.659734154872059	1	PDE10A,PRIM1,GMPS,POLR1B,PKM,NUDT5,POLR2D,POLR2F,POLR2H,POLE3,PDE6G,POLD3,AK8,POLR1C,DGUOK,PDE4A,PDE4D,PAPSS2,AK9,IMPDH2,NT5C2,CANT1,ITPA	POLR1E,ADCY2,GUCY2D,GART,PDE6H,POLD1,AK3,GDA,PDE4B,PDE1A
Phosphatidylinositol phosphate metabolism	91	14	0.0188540291643879	0.531222527386456	14	0.932058529765582	1	IPMK,PIK3CD,NUP214,PIP4K2C,ARCN1,ATP8B2,PIP5K1B,NUP205,ALG3,PLCB2,MINPP1,PLCE1,PIGH,NUP35	PI4KA,PIK3C3,PLD1
Post-transcriptional silencing by small RNAs	7	3	0.0192099360146101	0.531222527386456	3	1	1	AGO4,AGO1,AGO3
Recycling of eIF2:GDP	8	3	0.0192099360146101	0.531222527386456	3	1	1	EIF2B5,EIF2B2,EIF2B1
Notch signaling pathway - Homo sapiens (human)	48	9	0.0196013298561943	0.531222527386456	9	1	1	DTX3,MAML3,MAML1,PSEN2,DVL3,DVL1,DLL4,HDAC1,NOTCH1
Mercaptopurine Action Pathway	47	9	0.0196013298561943	0.531222527386456	9	0.826069482393714	1	PDE10A,NT5C2,NUDT5,GMPS,ATAD1,ITPA,DGUOK,ABCC5,PDE4D	GART,GDA
Azathioprine Action Pathway	47	9	0.0196013298561943	0.531222527386456	9	0.826069482393714	1	PDE10A,NT5C2,NUDT5,GMPS,ATAD1,ITPA,DGUOK,ABCC5,PDE4D	GART,GDA
Thioguanine Action Pathway	47	9	0.0196013298561943	0.531222527386456	9	0.826069482393714	1	PDE10A,NT5C2,NUDT5,GMPS,ATAD1,ITPA,DGUOK,ABCC5,PDE4D	GART,GDA
Mitotic G2-G2/M phases	116	17	0.0204684516617397	0.543285496805382	17	0.946629500656798	1	ALMS1,CSNK1D,CSNK1E,SFI1,CEP70,TUBA1A,HAUS2,ODF2,LIN52,DCTN2,CEP250,E2F3,MNAT1,CDK5RAP2,HSP90AA1,AJUBA,E2F1	CUL1,CEP192,CEP76,MYBL2
Porphyrin and chlorophyll metabolism - Homo sapiens (human)	42	8	0.020691872503805	0.543285496805382	8	0.934502588260829	1	ALAD,UGT2A3,UROS,UGT2B10,GUSB,UGT2B7,FXN,CP	COX10
stathmin and breast cancer resistance to antimicrotubule agents	25	6	0.0207940674790139	0.543285496805382	6	0.825680239845442	1	PRKAR2A,TUBA1C,TUBA1A,CAMK2G,PRKAR1B,PRKACG	TUBB1
role of mef2d in t-cell apoptosis	30	6	0.0207940674790139	0.543285496805382	6	0.510145508962601	1	HDAC1,LCK,LAT,PPP3CB,CD3D,CD3G	FYN,PRKCA
Regulation of CDC42 activity	30	6	0.0207940674790139	0.543285496805382	6	0.825680239845442	1	FARP2,DOCK10,DNMBP,SPATA13,VAV2,GIT1	ITSN1
Glycolysis / Gluconeogenesis - Homo sapiens (human)	67	11	0.021163468224575	0.543285496805382	11	0.928000938314535	1	ALDOA,FBP1,PKM,DLD,ACSS2,ENO1,GALM,ADH7,ADH5,ADH4,MINPP1	ALDH3A2,PFKP
Neurotrophic factor-mediated Trk receptor signaling	63	11	0.021163468224575	0.543285496805382	11	0.239092230043396	1	HRAS,RIT2,DNM1,RAPGEF1,ABL1,PRKCI,PRKCZ,RHOA,FRS2,SQSTM1,SOS1	CRKL,DOCK1,SHC3,MATK,ARHGAP32,ELMO1
Energy Metabolism	47	9	0.022369607735362	0.543285496805382	9	0.392252065886309	1	HDAC1,PRKAG1,MED1,UCP3,PRMT1,TFAM,CAMK2G,UCP2,PPP3CB	ATF2,PPARGC1A,RXRA,MEF2C
D-<i>myo</i>-inositol (1,4,5,6)-tetrakisphosphate biosynthesis	3	2	0.0227428796213434	0.543285496805382	2	1	1	IPMK,MINPP1
2-oxoglutarate decarboxylation to succinyl-CoA	3	2	0.0227428796213434	0.543285496805382	2	1	1	DLST,DLD
HH-Ncore	20	5	0.0232443291056224	0.543285496805382	5	0.132719048616885	1	SPOP,GRK6,GAS1,BOC,MTSS1	LRP2,DYRK1A,CUL1
Signaling by Hippo	20	5	0.0232443291056224	0.543285496805382	5	0.734856396429846	1	AMOTL1,TJP2,STK4,YWHAB,MOB1A	NPHP4
Mitotic Spindle Checkpoint	20	5	0.0232443291056224	0.543285496805382	5	0.370182019590416	1	UBE2D1,MAD1L1,BUB1B,CDC23,CDC26	ANAPC10,CDC27
Thromboxane A2 receptor signaling	56	10	0.0232756757217591	0.543285496805382	10	0.164625999735717	1	YES1,LYN,PLCB2,GNB1,PRKCZ,RHOA,GNAQ,GNA14,DNM1,LCK	PIK3R6,FYN,PRKCA,SELE,GNG2,GNA13
Inositol phosphate metabolism	41	8	0.0238890132963632	0.543285496805382	8	0.512099510994274	1	IPMK,PLCE1,PIK3CD,PIP4K2C,PLCB2,IMPA2,PIP5K1B,PTEN	PI4KA,SYNJ1,PIK3C3
Assembly of collagen fibrils and other multimeric structures	44	8	0.0238890132963632	0.543285496805382	8	0.283066752847615	1	LOXL1,COL8A2,TLL1,COL18A1,CTSV,COL7A1,COL6A1,COL6A2	CTSL,DST,COL15A1,COL6A3
Lysine Degradation	13	4	0.0239744534865501	0.543285496805382	4	1	1	PIPOX,DLD,DLST,DHTKD1
Hyperlysinemia I, Familial	13	4	0.0239744534865501	0.543285496805382	4	1	1	PIPOX,DLD,DLST,DHTKD1
2-aminoadipic 2-oxoadipic aciduria	13	4	0.0239744534865501	0.543285496805382	4	1	1	PIPOX,DLD,DLST,DHTKD1
Pyridoxine dependency with seizures	13	4	0.0239744534865501	0.543285496805382	4	1	1	PIPOX,DLD,DLST,DHTKD1
Saccharopinuria/Hyperlysinemia II	13	4	0.0239744534865501	0.543285496805382	4	1	1	PIPOX,DLD,DLST,DHTKD1
Glutaric Aciduria Type I	13	4	0.0239744534865501	0.543285496805382	4	1	1	PIPOX,DLD,DLST,DHTKD1
Hyperlysinemia II or Saccharopinuria	13	4	0.0239744534865501	0.543285496805382	4	1	1	PIPOX,DLD,DLST,DHTKD1
Integrated Cancer pathway	13	4	0.0239744534865501	0.543285496805382	4	1	1	MAP3K5,ATF1,BACH1,POU2F1
attenuation of gpcr signaling	13	4	0.0239744534865501	0.543285496805382	4	0.596745500646196	1	GNB1,PRKAR2A,PRKACG,PRKAR1B	PRKCA
N-glycan trimming in the ER and Calnexin/Calreticulin cycle	13	4	0.0239744534865501	0.543285496805382	4	1	1	PRKCSH,EDEM2,EDEM3,UGGT1
Activation of Rac	14	4	0.0239744534865501	0.543285496805382	4	0.596745500646196	1	SLIT2,SOS1,SOS2,PAK6	ROBO1
TRAF3-dependent IRF activation pathway	13	4	0.0239744534865501	0.543285496805382	4	0.596745500646196	1	IRF3,IFIH1,TRIM25,RNF135	DDX58
il 2 signaling pathway	14	4	0.0239744534865501	0.543285496805382	4	0.217340509113365	1	SOS1,HRAS,STAT5B,LCK	JAK3,JAK1
Membrane Trafficking	157	21	0.0241363101571075	0.54388056202336	21	0.788428605529579	1	PRKAG1,CPD,TXNDC5,BLOC1S6,AP1M2,CLINT1,SEC24C,SEC24B,SNAP23,ARCN1,SFN,DNM1,AP1G2,CHMP3,IGF2R,AP2M1,CLTA,CHMP4B,YWHAB,AP4M1,HGS	CLTB,ARFGAP1,GJA1,CTSZ,CHMP5,SH3GL2,AP4E1,MYO6
Glucagon signaling in metabolic regulation	33	7	0.0249411917974349	0.558877767036377	7	0.386400154627593	1	PRKAR2A,PRKACG,GNG13,GNB1,PRKAR1B,GCGR,GNG4	GNG10,GNG2,ADCY2
mechanism of gene regulation by peroxisome proliferators via ppara	52	9	0.025406629520912	0.566144394490989	9	0.407805705914009	1	PRKAR2A,LPL,HSD17B4,PRKAR1B,ACOX1,STAT5B,PRKACG,MED1,HSP90AA1	PPARGC1A,FAT1,PRKCA,RXRA
Parkin-Ubiquitin Proteasomal System pathway	73	11	0.0262901623151339	0.57622863959564	11	0.262024289811256	1	PSMD5,PSMD2,UBE2J2,PSMD12,STUB1,TUBA1B,TUBA1A,UBE2G1,SIAH2,PSMD11,TUBA1C	GPR37,CCNE1,PARK2,TUBB1,PSMD14,CUL1
Clathrin derived vesicle budding	70	11	0.0262901623151339	0.57622863959564	11	0.63449758524914	1	AP1M2,CPD,CLTA,IGF2R,TXNDC5,BLOC1S6,AP4M1,CLINT1,HGS,SNAP23,AP1G2	CTSZ,SH3GL2,CLTB,AP4E1
trans-Golgi Network Vesicle Budding	70	11	0.0262901623151339	0.57622863959564	11	0.63449758524914	1	AP1M2,CPD,CLTA,IGF2R,TXNDC5,BLOC1S6,AP4M1,CLINT1,HGS,SNAP23,AP1G2	CTSZ,SH3GL2,CLTB,AP4E1
Translation	160	20	0.0273457606465103	0.578960562619583	20	0.91991464381674	1	EIF4G1,EIF4E,RPS20,EIF2B5,EIF2B2,EIF2B1,RPS5,RPL23A,TRAM1,SRP68,RPS11,RPL28,EEF1A1P5,SRP9P1,SEC11A,RPL36,RPL31,SSR2,SEC61A2,SEC61A1	RPL18A,EEF1A2,SEC61B,RPL38,RPL35,EEF2
Plasma membrane estrogen receptor signaling	42	8	0.0274168385012579	0.578960562619583	8	0.773906692859536	1	HRAS,PLCB2,GNB1,RHOA,GNAQ,SOS1,GNA14,GNAL	GNA13,GNG2
RNA Polymerase II Promoter Escape	45	8	0.0274168385012579	0.578960562619583	8	0.773906692859536	1	GTF2A1,GTF2H3,POLR2D,POLR2F,MNAT1,POLR2H,TAF6,TAF5	TBP,TAF1L
PLK1 signaling events	44	8	0.0274168385012579	0.578960562619583	8	0.528961383470671	1	CLSPN,BUB1B,PRC1,GOLGA2,ODF2,RHOA,CDC14B,KIF20A	TPX2,NDC80,SGOL1
Codeine and Morphine Pathway, Pharmacokinetics	9	3	0.0287081087405565	0.578960562619583	3	0.428126773474004	1	UGT2B7,CYP2D6,ABCC3	ABCB1
Mitochondrial Beta-Oxidation of Medium Chain Saturated Fatty Acids	8	3	0.0287081087405565	0.578960562619583	3	1	1	ACAA2,ACSM1,SLC25A20
Codeine and Morphine Metabolism	9	3	0.0287081087405565	0.578960562619583	3	0.428126773474004	1	UGT2B7,CYP2D6,ABCC3	ABCB1
lck and fyn tyrosine kinases in initiation of tcr activation	13	3	0.0287081087405565	0.578960562619583	3	0.428126773474004	1	LCK,CD3D,CD3G	FYN
Orexin and neuropeptides FF and QRFP bind to their respective receptors	8	3	0.0287081087405565	0.578960562619583	3	1	1	NPFFR2,HCRT,QRFP
Lysine catabolism	8	3	0.0287081087405565	0.578960562619583	3	1	1	DLD,DLST,SLC25A21
Fatty Acids bound to GPR40 (FFAR1) regulate insulin secretion	8	3	0.0287081087405565	0.578960562619583	3	1	1	PLCB2,GNAQ,GNA14
Ligand-receptor interactions	8	3	0.0287081087405565	0.578960562619583	3	1	1	DHH,GAS1,BOC
Free fatty acids regulate insulin secretion	8	3	0.0287081087405565	0.578960562619583	3	1	1	PLCB2,GNAQ,GNA14
p75NTR recruits signalling complexes	9	3	0.0287081087405565	0.578960562619583	3	1	1	PRKCI,SQSTM1,RIPK2
Rapid glucocorticoid signaling	8	3	0.0287081087405565	0.578960562619583	3	0.428126773474004	1	GNB1,GNAL,MAPK9	GNG2
Heparan sulfate/heparin (HS-GAG) metabolism	54	9	0.0287242961758407	0.578960562619583	9	0.233749006668335	1	HS3ST1,HPSE2,NDST2,GUSB,B3GALT6,GPC2,HS6ST1,SGSH,SLC35D2	HS3ST3B1,HS3ST4,B3GAT2,HS3ST2,GPC6
TNFalpha	234	29	0.0293039767359848	0.586458860689484	29	0.655094006510302	1	MAP3K5,POLR1B,POLR1C,TRAF4,TIFA,POLR2H,PSMD12,TRPC4AP,HDAC1,NSMAF,CDC37,PML,MAPK9,SOS2,SOS1,HSP90AA1,PSMB5,RPS11,PSMD2,PRC1,IQGAP2,YWHAB,TRAF2,MCM7,PRKCZ,TBKBP1,TAX1BP1,ACTL6A,BCL3	SUMO1,ZFAND5,CUL1,POLR1E,CAV1,UNC5CL,FAF1,KCNQ1,BCL2L1,CDC34,PDCD2,RXRA,PRKCA,MCC
Cell Cycle	500	55	0.0300545351337289	0.586458860689484	55	0.84433227191758	1	LEMD3,BUB1B,ALMS1,CEP70,UBE2D1,PRIM1,CDK5RAP2,LPIN1,APITD1,DCTN2,KNTC1,MAD1L1,AJUBA,E2F3,E2F2,E2F1,NUP35,APITD1-CORT,CENPK,CENPP,SFN,NEK6,ATRIP,HDAC1,GMNN,PDS5B,TAOK1,CDK4,YWHAB,CEP250,NUP214,SFI1,CLSPN,GOLGA2,CDKN2D,MCM7,RPA3,CSNK1D,CSNK1E,RNF8,NUP205,TUBA1A,HAUS2,ODF2,STAG3,STAG1,CDC26,CDC23,LIN52,POLD3,MNAT1,HSP90AA1,KIF20A,CLASP2,RUVBL1	SUMO1,MYBL2,CEP76,SPDL1,CDC7,SMC3,ALK,LPIN2,DYRK1A,CCNE1,MCM3,NDC80,ITGB3BP,PRKCA,CUL1,POM121,SGOL1,MIS18A,ANAPC10,LIG1,CDC27,RFWD2,POT1,HUS1,POLD1,ORC4,CEP192
The citric acid (TCA) cycle and respiratory electron transport	155	19	0.0310076761003788	0.586458860689484	19	0.689581597688957	1	NDUFB9,NDUFB5,NDUFA13,ATP5G2,UQCRC1,DLD,ADHFE1,NDUFAF3,ATP5L,NDUFA12,NDUFA8,DLST,ETFA,COX5A,UCP2,UCP3,COX7A2L,SLC16A3,PDK4	SLC25A27,ATP5G3,PDP1,COX16,NDUFAF5,BSG,RXRA,NDUFS6
Constitutive Signaling by EGFRvIII	14	4	0.0312296793888629	0.586458860689484	4	1	1	SOS1,HRAS,HSP90AA1,CDC37
Signaling by EGFRvIII in Cancer	14	4	0.0312296793888629	0.586458860689484	4	1	1	SOS1,HRAS,HSP90AA1,CDC37
IRF3-mediated induction of type I IFN	14	4	0.0312296793888629	0.586458860689484	4	1	1	IRF3,DDX41,TREX1,ATRIP
Mismatch repair (MMR) directed by MSH2:MSH6 (MutSalpha)	14	4	0.0312296793888629	0.586458860689484	4	0.242934853763013	1	MSH2,MSH6,POLD3,RPA3	POLD1,LIG1
Glycogen breakdown (glycogenolysis)	17	4	0.0312296793888629	0.586458860689484	4	0.623961704252594	1	GYG1,PHKG2,GAA,PHKB	AGL
repression of pain sensation by the transcriptional regulator dream	15	4	0.0312296793888629	0.586458860689484	4	1	1	PRKAR2A,PRKACG,PRKAR1B,KCNIP3
RNA Polymerase II Transcription Initiation	46	8	0.0312895029138742	0.586458860689484	8	0.785327416987363	1	GTF2A1,GTF2H3,POLR2D,POLR2F,MNAT1,POLR2H,TAF6,TAF5	TBP,TAF1L
RNA Polymerase II Transcription Initiation And Promoter Clearance	46	8	0.0312895029138742	0.586458860689484	8	0.785327416987363	1	GTF2A1,GTF2H3,POLR2D,POLR2F,MNAT1,POLR2H,TAF6,TAF5	TBP,TAF1L
RNA Polymerase II Transcription Pre-Initiation And Promoter Opening	46	8	0.0312895029138742	0.586458860689484	8	0.785327416987363	1	GTF2A1,GTF2H3,POLR2D,POLR2F,MNAT1,POLR2H,TAF6,TAF5	TBP,TAF1L
HIV Transcription Initiation	46	8	0.0312895029138742	0.586458860689484	8	0.785327416987363	1	GTF2A1,GTF2H3,POLR2D,POLR2F,MNAT1,POLR2H,TAF6,TAF5	TBP,TAF1L
RNA Polymerase II HIV Promoter Escape	46	8	0.0312895029138742	0.586458860689484	8	0.785327416987363	1	GTF2A1,GTF2H3,POLR2D,POLR2F,MNAT1,POLR2H,TAF6,TAF5	TBP,TAF1L
Influenza Viral RNA Transcription and Replication	43	8	0.0312895029138742	0.586458860689484	8	0.946899256205226	1	NUP214,POLR2D,POLR2F,POLR2H,NUP35,HSP90AA1,IPO5,NUP205	POM121
Wnt Signaling Pathway	66	11	0.0322578773110271	0.601796957648976	11	0.831084994436569	1	ROR2,DVL3,CSNK1E,FBXW2,MAPK9,PRKCI,PRKCZ,RHOA,DVL1,ROR1,PRKD1	WNT3,PRKCA,SFRP4
Huntington,s disease - Homo sapiens (human)	193	24	0.0328338819436103	0.609706946647318	24	0.100954056071161	1	DNAH10,DNAH12,NDUFB5,NDUFA12,NDUFA13,NDUFB9,UQCRC1,DCTN2,CLTA,PLCB2,POLR2D,POLR2F,POLR2H,GNAQ,DNAH8,GPX1,HDAC1,AP2M1,COX7A2L,NDUFA8,COX5A,HIP1,ATP5G2,TFAM	DNAH17,SOD1,COX8C,CLTB,AP2B1,DNAI2,PPARGC1A,DNAH2,DNAH6,TBP,DNAH9,DNALI1,COX4I2,ATP5G3,CREB3L2,CREB3L3,NDUFS6
Transmembrane transport of small molecules	578	61	0.0329950438626103	0.609876133331475	61	0.0129673385389084	0.574269473126008	CP,SLC26A3,ANO7,HTR3D,HTR3E,TRPC4AP,SLC22A8,SLC4A4,SLC4A3,PRKAR1B,SLC27A4,HTR3C,NIPAL3,NUP35,SLC25A10,GNG13,SLC12A2,SLC2A8,GNG4,TRPC1,SLC9B1,LCN15,AZGP1,ATP6V0A2,PRKAR2A,OSTM1,GNB1,SLC22A17,UNC80,LCN2,ABCB6,SLC20A1,SLC9A2,SLC16A3,ATP6V1C2,SCNN1D,NUP214,CLCN2,SLC31A1,SLC3A2,SLC35D2,SLC22A6,SLC44A2,ABCC5,ABCC3,CYBRD1,SLC34A1,ATP8B2,CFTR,NUP205,SLC7A8,ASIC4,SLC26A6,SLC26A7,ANO9,PEX3,AVP,SLC13A1,SLC1…	ANO6,ANO3,SLC30A6,SLC39A2,SLC18A1,UNC79,SLC27A6,SLC9C1,ABCA4,ATP6V1B1,ATP6V1B2,SLC24A4,SLC24A2,SLC24A3,SLC1A1,GNG10,SLC47A2,SLC47A1,SLC41A2,GNG2,TRPC7,GABRG3,SLC4A10,SLC5A4,SLC5A5,ATP1A3,ABCB1,ABCB5,ADD2,SLC30A7,ADCY2,RUNX1,SLC9A9,TRPM5,TRPM6,TRPM7,TRPM3,POM121,SLC6A12,SLC35D1,ABCC9,TTYH2,ATP2B2,ATP8B4,SLC35A3,SLC14A2,ABCE1,SLC6A13,SLC8A3,GNGT2
Opioid Signalling	83	13	0.0334686174711355	0.61233130458719	13	0.196360614367174	1	PRKAR2A,GNG13,PPP1R1B,PRKACG,GNAT3,PLCB2,GNB1,PRKAR1B,PDE4A,GNG4,GNAL,PPP3CB,PDE4D	PDE1A,GNG10,PRKCA,PLA2G4A,PDE4B,ADCY2,GNG2,GNGT2
Regulation of mRNA stability by proteins that bind AU-rich elements	38	7	0.0335858606355477	0.61233130458719	7	0.913362086804863	1	EXOSC2,EXOSC3,EXOSC7,PARN,YWHAB,NUP214,EIF4G1	PRKCA
NCAM1 interactions	37	7	0.0335858606355477	0.61233130458719	7	0.423448382847625	1	PRNP,CACNB2,CACNA1D,CACNA1G,COL9A2,COL6A1,COL6A2	CACNA1C,GFRA2,COL6A3
Cell Cycle, Mitotic	430	48	0.0340819471825433	0.617734244689594	48	0.925083773406563	1	LEMD3,BUB1B,ALMS1,CEP70,PDS5B,CDK5RAP2,LPIN1,APITD1,DCTN2,KNTC1,PRIM1,MAD1L1,AJUBA,E2F3,E2F2,E2F1,NUP35,APITD1-CORT,CENPK,CENPP,NEK6,HDAC1,GMNN,CEP250,UBE2D1,TAOK1,CDK4,NUP214,SFI1,GOLGA2,CDKN2D,MCM7,RPA3,CSNK1D,CSNK1E,NUP205,TUBA1A,HAUS2,ODF2,STAG1,CDC26,CDC23,LIN52,POLD3,MNAT1,HSP90AA1,KIF20A,CLASP2	CEP76,SPDL1,CDC7,SMC3,LPIN2,DYRK1A,CCNE1,NDC80,ITGB3BP,MYBL2,PRKCA,CUL1,POM121,SGOL1,MCM3,ANAPC10,LIG1,ORC4,CDC27,POLD1,CEP192
tumor suppressor arf inhibits ribosomal biogenesis	24	5	0.0350333188229457	0.617734244689594	5	1	1	POLR1B,POLR1C,ABL1,E2F1,HSP90AA1
downregulated of mta-3 in er-negative breast tumors	21	5	0.0350333188229457	0.617734244689594	5	1	1	HDAC1,ALDOA,TUBA1C,TUBA1A,MTA3
mTORC1-mediated signalling	22	5	0.0350333188229457	0.617734244689594	5	1	1	YWHAB,EIF4E,EIF4G1,LAMTOR4,LAMTOR1
Antigen processing-Cross presentation	31	5	0.0350333188229457	0.617734244689594	5	0.0491671264649668	1	MRC2,CD36,CTSV,SEC61A1,SEC61A2	NCF2,CD207,CTSL,SEC61B
Generation of second messenger molecules	37	5	0.0350333188229457	0.617734244689594	5	0.769445451006296	1	LCK,FYB,LAT,CD3D,CD3G	ITK
Negative regulators of RIG-I/MDA5 signaling	21	5	0.0350333188229457	0.617734244689594	5	0.769445451006296	1	IRF3,TAX1BP1,IFIH1,TRIM25,RNF135	DDX58
TGF-Ncore	45	8	0.0355199629564089	0.617734244689594	8	0.329672489940822	1	UCHL5,NUP214,HGS,PML,SKIL,EIF4E,ROR2,CTDSP2	SUMO1,SMURF2,SNIP1,ZFYVE9
TNF receptor signaling pathway	46	8	0.0355199629564089	0.617734244689594	8	0.561678689330159	1	MAP4K3,MAP4K4,NSMAF,MAP3K5,PRKCI,TRAF2,SQSTM1,PRKCZ	TNIK,CAV1,CYLD
Class I PI3K signaling events	45	8	0.0355199629564089	0.617734244689594	8	0.329672489940822	1	HRAS,YES1,LYN,RHOA,PTEN,LAT,HSP90AA1,LCK	FYN,PIK3R6,CYTH1,ITK
superpathway of inositol phosphate compounds	69	11	0.0355763177569923	0.617734244689594	11	0.297393858488791	1	IPMK,PIK3CD,PIP4K2C,PLCB2,PIKFYVE,PIP5K1P1,IP6K2,PIP5K1B,PTEN,PLCE1,MINPP1	PI4KA,PIK3R6,SYNJ1,MTMR14,PIK3C3,PIK3R5
Nucleotide Excision Repair	52	9	0.0362455261174655	0.626641401970491	9	0.867139838579075	1	RAD23B,TCEA1P2,POLD3,GTF2H3,POLR2D,POLR2F,MNAT1,POLR2H,RPA3	POLD1,LIG1
CD4 T cell receptor signaling	129	16	0.0367908069054489	0.633338740333715	16	0.759755896030162	1	PIK3CD,SOS1,LAT,CD3D,CD3G,HRAS,PSMD11,PSMD12,LCK,MAPK9,SOS2,PSMB5,PSMB2,PSMD5,PSMD2,PPP3CB	ITK,RASGRP1,PSMA2,MAP2K2,PSMB1,FYN
Insulin Signaling	160	21	0.037659793992264	0.645527494457141	21	0.954225389638773	1	RAPGEF1,MAP3K5,CBLC,CBLB,SNAP23,PTEN,HRAS,EIF4E,RPS6KA1,FLOT2,PIK3CD,TSC1,MAPK9,SOS2,SOS1,MAP4K3,MAP4K4,GYG1,PRKCI,PRKCZ,MAP3K13	SHC3,PIK3C3,RHOJ,MAPK7,MAP2K2,PRKCA
miRs in Muscle Cell Differentiation	38	7	0.038572304726413	0.650750442515441	7	0.222835866846124	1	PRKAR2A,MIR26A2,PRKCI,PRKCZ,PRKAR1B,PRKACG,PRKD1	MIR206,MIR133B,PRKCA,MEF2C
estrogen responsive protein efp controls cell cycle and breast tumors growth	15	4	0.0396351084838074	0.650750442515441	4	1	1	TRIM25,SFN,CDK3,CDK4
Constitutive Signaling by Ligand-Responsive EGFR Cancer Variants	15	4	0.0396351084838074	0.650750442515441	4	1	1	SOS1,HRAS,HSP90AA1,CDC37
Signaling by Ligand-Responsive EGFR Variants in Cancer	15	4	0.0396351084838074	0.650750442515441	4	1	1	SOS1,HRAS,HSP90AA1,CDC37
KSRP destabilizes mRNA	16	4	0.0396351084838074	0.650750442515441	4	1	1	PARN,EXOSC2,EXOSC3,EXOSC7
Signaling by EGFR in Cancer	15	4	0.0396351084838074	0.650750442515441	4	1	1	SOS1,HRAS,HSP90AA1,CDC37
Phytanic acid peroxisomal oxidation	16	4	0.0396351084838074	0.650750442515441	4	0.649341866288381	1	AMACR,ACSL3,ACOX1,HSD17B4	ACSL6
Mismatch Repair	15	4	0.0396351084838074	0.650750442515441	4	0.268639435751582	1	MSH6,MSH2,POLD3,RPA3	POLD1,LIG1
Adaptive Immune System	607	61	0.0398300040559707	0.650750442515441	61	0.92215669355914	1	AP1M2,PIK3CD,CBLB,UBE4A,PTEN,LAT,RASGRP3,UBE2D1,CDC26,ARIH2,SEC24B,TRIM39-RPP21,UBE2E2,PVR,TRPC1,HRAS,KEAP1,FYB,RICTOR,YWHAB,SEC61A1,SEC61A2,RAET1E,UBE2J2,CD36,RAPGEF4,HECTD1,CTSV,RNF182,CD3D,CD3G,PJA2,UBE2S,LCK,FBXO4,UBE2O,YES1,FRS2,ATG7,NRG4,ASB18,MRC2,STUB1,LYN,ULBP3,DNM1,SEC24C,PVRL2,ULBP1,CDC23,AGO4,AGO1,AGO3,AP2M1,SOS1,PRKACG,CLTA,RIPK2,UBOX5,UBE2G1,PDGFA	CD226,RASGRP1,CDC34,CDC27,SEC61B,ASB2,ASB7,AP2B1,UBE2E3,BTLA,ITK,FYN,PHLPP1,PARK2,CUL1,CTSL,RNF138,CD200,CD207,SMURF2,MADCAM1,LGMN,SH3GL2,CD81,NRG3,FGF22,ANAPC10,KLHL9,NCF2
Drug metabolism - other enzymes - Homo sapiens (human)	46	8	0.0401198658054271	0.650750442515441	8	1	1	UGT2A3,IMPDH2,UGT2B10,GUSB,UGT2B7,UCK1,GMPS,ITPA
Formation of annular gap junctions	9	3	0.0402358787693416	0.650750442515441	3	0.119404384870779	1	AP2M1,CLTA,DNM1	GJA1,CLTB
Hyaluronan uptake and degradation	10	3	0.0402358787693416	0.650750442515441	3	1	1	HEXA,CHP1,GUSB
Role of Abl in Robo-Slit signaling	9	3	0.0402358787693416	0.650750442515441	3	0.466717072049406	1	CLASP2,SLIT2,ABL1	ROBO1
Translocation of ZAP-70 to Immunological synapse	23	3	0.0402358787693416	0.650750442515441	3	1	1	CD3D,LCK,CD3G
Macroautophagy	56	9	0.0404690009558473	0.651892220216479	9	0.46900212638304	1	PRKAG1,TSC1,GABARAPL3,ATG7,ULK1,ATG4B,ATG4D,LAMTOR4,LAMTOR1	MTMR14,ATG3,ATG4C,PIK3C3
Mismatch repair - Homo sapiens (human)	23	5	0.0420889639182334	0.65452757877138	5	0.442591863438931	1	MSH2,MLH3,POLD3,MSH6,RPA3	POLD1,LIG1
Ibuprofen Metabolism Pathway	23	5	0.0420889639182334	0.65452757877138	5	1	1	ERP29,UGT2B7,PDIA6,SLC22A6,SLC22A8
cystic fibrosis transmembrane conductance regulator (cftr) and beta 2 adrenergic receptor (b2ar) pathway	22	5	0.0420889639182334	0.65452757877138	5	1	1	PRKAR2A,GNB1,PRKAR1B,PRKACG,CFTR
Codeine Metabolism Pathway	4	2	0.0427857017327781	0.65452757877138	2	1	1	UGT2B7,CYP2D6
The fatty acid cycling model	5	2	0.0427857017327781	0.65452757877138	2	0.243762902421694	1	UCP2,UCP3	SLC25A27
The proton buffering model	5	2	0.0427857017327781	0.65452757877138	2	0.243762902421694	1	UCP2,UCP3	SLC25A27
Mitochondrial Uncoupling Proteins	5	2	0.0427857017327781	0.65452757877138	2	0.243762902421694	1	UCP2,UCP3	SLC25A27
ER-Phagosome pathway	6	2	0.0427857017327781	0.65452757877138	2	0.243762902421694	1	SEC61A1,SEC61A2	SEC61B
Synthesis of IPs in the nucleus	4	2	0.0427857017327781	0.65452757877138	2	1	1	IPMK,IP6K2
Regulation of Commissural axon pathfinding by Slit and Robo	4	2	0.0427857017327781	0.65452757877138	2	0.243762902421694	1	ROBO3,SLIT2	ROBO1
glycerol degradation	5	2	0.0427857017327781	0.65452757877138	2	1	1	GK3P,GPD2
tetrapyrrole biosynthesis	5	2	0.0427857017327781	0.65452757877138	2	1	1	ALAD,UROS
Regulation of Actin Cytoskeleton	151	19	0.0428709170551416	0.65452757877138	19	0.463980718968669	1	GSN,PIK3CD,PIP4K2C,SSH2,PAK6,RASSF7,RRAS,MRAS,RHOA,MOS,GIT1,SOS2,SOS1,PIP5K1B,IQGAP1,WASF2,PDGFA,CHRM1,ARHGAP35	GNA13,MYL3,PIK3R5,DIAPH3,PIK3C3,DOCK1,ARPC5,FGF22,FGF12,MAP2K2
Alpha6Beta4Integrin	71	11	0.0429171660974502	0.65452757877138	11	0.321460361137134	1	ERBB2IP,EIF6,LAMB1,ABL1,LAMB2,YES1,YWHAB,PIK3CD,RHOA,SFN,EIF4E	FYN,SMAD2,LAMA2,PRKCA,DST,MET
Vesicle-mediated transport	195	24	0.0432324575015318	0.656838587267591	24	0.883291746481766	1	PRKAG1,CPD,CD36,TXNDC5,BLOC1S6,AP1M2,CLINT1,SEC24C,SEC24B,SNAP23,AP1G2,ARCN1,SFN,DNM1,APOE,CHMP3,IGF2R,HSP90AA1,AP2M1,CLTA,CHMP4B,YWHAB,AP4M1,HGS	ARFGAP1,MASP1,CLTB,GJA1,CHMP5,SH3GL2,MYO6,AP4E1,CTSZ
insulin Mam	82	12	0.0450440688303267	0.677505265482878	12	0.971539703759258	1	PIK3CD,TSC1,SFN,RICTOR,PTEN,PRKAG1,YWHAB,SOS1,HRAS,EIF4E,SOS2,EIF4G1	SHC3,MAP2K2
Aryl Hydrocarbon Receptor	46	8	0.0450994529753	0.677505265482878	8	0.956950517061609	1	CD36,NCOA7,CDC37,HRAS,LPL,HPGDS,E2F1,HSP90AA1	NFE2L2
Insulin Pathway	45	8	0.0450994529753	0.677505265482878	8	0.956950517061609	1	HRAS,RAPGEF1,SOS1,PRKCI,PRKCZ,EXOC6,EXOC7,PTPRA	CAV1
Prostate Cancer	72	11	0.0469520617559471	0.700366556418042	11	0.703519386781231	1	HRAS,RAPGEF1,RICTOR,HSD17B3,HSD17B4,SOS1,ARID1A,PTEN,ACTL6A,CPN1,ATF1	CRKL,MKRN2,DOCK1,MAP2K2
Fructose and mannose metabolism - Homo sapiens (human)	32	6	0.0475678012534091	0.700366556418042	6	0.877103370295346	1	FBP1,PMM2,ENOSF1,ALDOA,PFKFB4,MPI	PFKP
Formation of transcription-coupled NER (TC-NER) repair complex	31	6	0.0475678012534091	0.700366556418042	6	1	1	TCEA1P2,GTF2H3,POLR2D,POLR2F,MNAT1,POLR2H
Dual incision reaction in TC-NER	31	6	0.0475678012534091	0.700366556418042	6	1	1	TCEA1P2,GTF2H3,POLR2D,POLR2F,MNAT1,POLR2H
Chromatin organization	253	29	0.0477299891409905	0.700366556418042	29	0.871742458404195	1	COPRS,PRMT1,BRD8,ARID5B,ARID1A,YEATS2,PHF21A,EP400,ARID4B,KAT7,SAP130,KDM3A,PHF2,HDAC1,NCOA2,TBL1XR1,CDK4,GATAD2A,SMARCA2,KDM4C,KDM4B,SUZ12,MTA3,KMT2A,KMT2D,NSD1,RUVBL1,EPC1,ACTL6A	DPY30,SETD3,KDM5A,CHD3,TADA2A,ARID2,KDM6B,AEBP2,BRPF1,MEAF6,SMYD2,ATF2
Chromatin modifying enzymes	253	29	0.0477299891409905	0.700366556418042	29	0.871742458404195	1	COPRS,PRMT1,BRD8,ARID5B,ARID1A,YEATS2,PHF21A,EP400,ARID4B,KAT7,SAP130,KDM3A,PHF2,HDAC1,NCOA2,TBL1XR1,CDK4,GATAD2A,SMARCA2,KDM4C,KDM4B,SUZ12,MTA3,KMT2A,KMT2D,NSD1,RUVBL1,EPC1,ACTL6A	DPY30,SETD3,KDM5A,CHD3,TADA2A,ARID2,KDM6B,AEBP2,BRPF1,MEAF6,SMYD2,ATF2
TNF	67	10	0.0486228768161266	0.700366556418042	10	0.928000938314535	1	PSMD5,RIPK2,PSMD12,MAP3K5,TRAF2,PSMD2,MAPK9,PSMD11,PSMB5,PSMB2	PSMA2,PSMB1
Ibuprofen Pathway, Pharmacokinetics	16	4	0.0491991647375754	0.700366556418042	4	1	1	UGT2B7,SLC22A6,AMACR,SLC22A8
Butyrate Response Factor 1 (BRF1) destabilizes mRNA	17	4	0.0491991647375754	0.700366556418042	4	1	1	YWHAB,EXOSC7,EXOSC2,EXOSC3
Tristetraprolin (TTP) destabilizes mRNA	17	4	0.0491991647375754	0.700366556418042	4	1	1	EXOSC7,YWHAB,EXOSC2,EXOSC3
Regulation of innate immune responses to cytosolic DNA	16	4	0.0491991647375754	0.700366556418042	4	1	1	IRF3,DDX41,TREX1,ATRIP
Regulation of KIT signaling	16	4	0.0491991647375754	0.700366556418042	4	0.294322959368454	1	SOS1,LYN,YES1,LCK	PRKCA,FYN
Hedgehog ,on, state	38	7	0.0499375571597269	0.700366556418042	7	0.736411714516778	1	BOC,CDC73,GLI1,ULK3,DHH,SPOP,GAS1	SMURF2,EFCAB7
Glycosaminoglycan biosynthesis - heparan sulfate / heparin - Homo sapiens (human)	24	5	0.0499388768724907	0.700366556418042	5	0.19997954273686	1	HS3ST1,NDST2,B3GALT6,XYLT2,HS6ST1	HS3ST2,HS3ST3B1,XYLT1
Deadenylation of mRNA	23	5	0.0499388768724907	0.700366556418042	5	0.79952409432136	1	PARN,CNOT11,EIF4E,EIF4G1,EIF4A3	CNOT2
how progesterone initiates the oocyte maturation	23	5	0.0499388768724907	0.700366556418042	5	0.46569779874389	1	HRAS,PRKAR2A,GNB1,PRKAR1B,PRKACG	PGR,MYT1
Thromboxane signalling through TP receptor	23	5	0.0499388768724907	0.700366556418042	5	0.065453879487992	1	GNG13,GNG4,GNB1,GNAQ,GNA14	GNG10,GNG2,GNGT2,GNA13
Ephrin B reverse signaling	24	5	0.0499388768724907	0.700366556418042	5	0.79952409432136	1	DNM1,YES1,RGS3,LYN,LCK	FYN
Cytosolic tRNA aminoacylation	24	5	0.0499388768724907	0.700366556418042	5	1	1	IARS,QARS,MARS,TARS,EEF1E1
Transcription-coupled NER (TC-NER)	47	8	0.0504674788951117	0.705313790412171	8	0.826069482393714	1	TCEA1P2,POLD3,GTF2H3,POLR2D,POLR2F,MNAT1,POLR2H,RPA3	POLD1,LIG1
Diseases of signal transduction	180	22	0.0523156000865301	0.715946348802813	22	0.975729476561819	1	PIK3CD,ERLEC1,HRAS,FRS2,RICTOR,MAML3,MAML1,TNKS2,OS9,LCK,HDAC1,CDC37,PSEN2,HEY2,TBL1XR1,SOS1,STAT5B,HSP90AA1,NRG4,PDGFA,NOTCH1,DLL4	FYN,ZFYVE9,FGF22,SMAD2,TGFBR1,NRG3
Peroxisome - Homo sapiens (human)	83	12	0.0530771310673025	0.715946348802813	12	0.634340821396653	1	PEX14,PEX16,PEX5L,HSD17B4,AMACR,NUDT19,PXMP4,PEX3,PEX5,ACSL3,ACOX1,PIPOX	AGPS,PEX12,SOD1,PEX2,ACSL6
Vincristine Action Pathway	10	3	0.053727212911904	0.715946348802813	3	0.142830790635058	1	TUBA1B,ABCC10,ABCC3	TUBB1,ABCB1
Vindesine Action Pathway	10	3	0.053727212911904	0.715946348802813	3	0.142830790635058	1	TUBA1B,ABCC10,ABCC3	TUBB1,ABCB1
Steroid Biosynthesis	10	3	0.053727212911904	0.715946348802813	3	1	1	HSD17B3,HSD17B4,CPN1
mRNA decay by 3, to 5, exoribonuclease	11	3	0.053727212911904	0.715946348802813	3	1	1	EXOSC2,EXOSC3,EXOSC7
3-oxo-10R-octadecatrienoate beta-oxidation	11	3	0.053727212911904	0.715946348802813	3	1	1	ACAA2,ACOX1,HSD17B4
Ethanol oxidation	10	3	0.053727212911904	0.715946348802813	3	0.502704436651001	1	ADH7,ADH4,ACSS2	ALDH1A1
Notch-HLH transcription pathway	13	3	0.053727212911904	0.715946348802813	3	1	1	MAML3,MAML1,NOTCH1
Acetylcholine regulates insulin secretion	10	3	0.053727212911904	0.715946348802813	3	0.502704436651001	1	PLCB2,GNAQ,GNA14	PRKCA
Gap junction degradation	10	3	0.053727212911904	0.715946348802813	3	0.0256987618136628	0.691796870030883	AP2M1,DNM1,CLTA	GJA1,CLTB,MYO6
Biotin transport and metabolism	11	3	0.053727212911904	0.715946348802813	3	0.502704436651001	1	PCCB,HLCS,MCCC1	ACACA
NICD traffics to nucleus	13	3	0.053727212911904	0.715946348802813	3	1	1	MAML3,MAML1,NOTCH1
Phosphorylation of CD3 and TCR zeta chains	25	3	0.053727212911904	0.715946348802813	3	1	1	CD3D,LCK,CD3G
Signalling by NGF	384	42	0.0540389734641471	0.716663511129308	42	0.487204423918951	1	PIK3CD,CAMK2G,PTEN,LAT,RASGRP3,RIT2,RPS6KA1,PRKAR1B,LCK,SPRED2,ARHGEF2,HDAC1,PRKAR2A,PSEN2,RALGDS,DAB2IP,IQGAP1,YWHAB,PRKCI,SOS1,RAPGEF1,SOS2,HRAS,FRS2,RICTOR,NRG4,SQSTM1,DNM1,KBTBD7,RHOA,VAV2,AGO4,AGO1,AGO3,AP2M1,PAQR3,PRKACG,CLTA,RIPK2,PDGFA,PTPRA,ATF1	CRKL,RASGRP1,JAK3,JAK1,KSR2,PDE1A,SPRED1,AP2B1,MEF2C,ITGB3BP,FYN,PRKCA,SHC3,ADCY2,FGF22,SH3GL2,IL3,MAP2K2,NRG3,ITSN1,TEK,MAPK7,DUSP5,PHLPP1,GRIN2D
Signal amplification	31	6	0.0546744039904185	0.716663511129308	6	0.0545987074823773	1	GNAT3,GNG13,GNG4,GNB1,GNAQ,GNA14	GNG10,GNGT2,PLA2G4A,GNG2,GNA13
Collagen degradation	33	6	0.0546744039904185	0.716663511129308	6	0.885402378780108	1	COL25A1,COL18A1,COL9A2,COL23A1,COL14A1,COL12A1	CTSL
Valine Leucine Isoleucine degradation	32	6	0.0546744039904185	0.716663511129308	6	0.628133115752491	1	PCCB,HIBADH,ACAA2,AUH,ALDH6A1,MCCC1	ALDH1A1,ALDH3A2
Pre-NOTCH Expression and Processing	32	6	0.0546744039904185	0.716663511129308	6	0.628133115752491	1	E2F3,E2F1,NOTCH1,AGO4,AGO1,AGO3	B4GALT1,ST3GAL6
Respiratory electron transport, ATP synthesis by chemiosmotic coupling, and heat production by uncoupling proteins.	116	14	0.055066193072921	0.719447884089532	14	0.798661921991108	1	NDUFB9,NDUFB5,NDUFA12,NDUFA13,UQCRC1,NDUFAF3,ATP5L,NDUFA8,ETFA,COX5A,ATP5G2,UCP2,UCP3,COX7A2L	SLC25A27,COX16,NDUFAF5,ATP5G3,NDUFS6
cAMP signaling pathway - Homo sapiens (human)	200	24	0.0558621758610874	0.725342282295427	24	0.091584278215965	1	RAPGEF4,PIK3CD,PTGER3,GLI1,CAMK2G,PLCE1,CFTR,RRAS,TSHR,PPP1R1B,PRKACG,HCAR3,HCAR2,HCAR1,PDE4A,RHOA,VAV2,CNGB3,CACNA1D,MAPK9,ACOX1,PDE4D,CALML6,CHRM1	ATP2B2,PLD1,HCN2,GABBR2,ADCY2,PIK3R5,CACNA1C,SUCNR1,OXTR,PDE4B,MAP2K2,ATP1A3,TNNI3,DRD2,CREB3L2,CREB3L3,GRIN2D,HTR1B
Deadenylation-dependent mRNA decay	49	8	0.0562311447740348	0.725342282295427	8	0.962571040338305	1	CNOT11,EXOSC2,EXOSC3,EXOSC7,PARN,EIF4E,EIF4G1,EIF4A3	CNOT2
chrebp regulation by carbohydrates and camp	42	7	0.0563350506782098	0.725342282295427	7	0.494922054133275	1	PRKAG1,PRKAR2A,PRKACG,ACSM1,GNB1,CHRM1,PRKAR1B	CCR5,ADRA1B,CCR3
Vasopressin regulates renal water homeostasis via Aquaporins	40	7	0.0563350506782098	0.725342282295427	7	0.267743263227258	1	AVP,PRKAR2A,PRKACG,GNG13,GNB1,PRKAR1B,GNG4	GNG10,GNGT2,ADCY2,GNG2
RNA transport - Homo sapiens (human)	171	20	0.0569422928661463	0.725342282295427	20	0.458614997161577	1	NUP214,ACIN1,EIF2B1,EIF4G1,NUP205,POM121C,XPO5,RPP25,SENP2,EIF4E,EIF4A3,EIF2B5,EIF2B2,UPF2,PABPC1L,GEMIN6,SMN1,KPNB1,SRRM1,NUP35	SUMO1,SNORD3B-1,SNORD3B-2,POP4,POM121,RGPD4,EEF1A2,PABPC4L,SNORD3C,SNORD3A,NMD3
Regulation of actin cytoskeleton - Homo sapiens (human)	214	25	0.0573978958122139	0.725342282295427	25	0.194111992597906	1	GSN,PIK3CD,PIP4K2C,SSH2,SOS1,RRAS,PIKFYVE,MRAS,PAK6,VAV2,PFN2,PFN3,SOS2,RHOA,HRAS,PIP5K1B,MOS,LIMK2,IQGAP1,IQGAP2,WASF2,GIT1,PDGFA,CHRM1,ARHGAP35	CRKL,DIAPH3,ITGA8,ARPC5L,PDGFC,PIK3R5,ARPC5,GNA13,FGF12,DOCK1,PPP1R12C,MYL12B,MYL12A,MAP2K2,ITGB6,ITGB8,FGF22
Protein digestion and absorption - Homo sapiens (human)	90	12	0.0574351583103394	0.725342282295427	12	0.094943317785533	1	KCNE3,COL7A1,CPB1,SLC7A8,CPA3,SLC3A2,COL12A1,COL9A2,COL18A1,COL6A2,COL14A1,COL6A1	COL15A1,COL13A1,KCNQ1,MEP1B,SLC8A3,COL5A1,ATP1A3,COL6A3,SLC1A1
Signaling by Hedgehog	81	12	0.0574351583103394	0.725342282295427	12	0.804449345537464	1	OS9,ULK3,PRKAR2A,BOC,PRKAR1B,GLI1,DHH,SPOP,ERLEC1,CDC73,PRKACG,GAS1	SMURF2,CUL1,ADCY2,EFCAB7
beta-catenin independent WNT signaling	90	13	0.0584865188166777	0.725342282295427	13	0.261087760257987	1	GNG13,ROR2,ROR1,GNG4,CLTA,PLCB2,RHOA,PDE6G,AP2M1,GNB1,DVL3,DVL1,PPP3CB	GNG10,GNG2,CLTB,AP2B1,SMURF2,PRICKLE1,PRKCA,GNGT2
Statin Pathway, Pharmacodynamics	25	5	0.0585888674558203	0.725342282295427	5	0.488224699679704	1	APOC2,APOC1,APOE,LPL,MTTP	ABCB1,HMGCR
Prostaglandin Leukotriene metabolism	25	5	0.0585888674558203	0.725342282295427	5	0.488224699679704	1	CBR1,HPGDS,LTC4S,SETD4,PTGES2	GGT2,ALOX15B
ADP signalling through P2Y purinoceptor 1	24	5	0.0585888674558203	0.725342282295427	5	0.0745231227452712	1	GNG13,GNG4,GNB1,GNAQ,GNA14	GNG10,PLA2G4A,GNG2,GNGT2
Pyrimidine metabolism - Homo sapiens (human)	104	14	0.0590647539058576	0.725342282295427	14	0.966880278809814	1	PRIM1,AK9,POLR1B,POLR1C,TXNRD2,UCK1,POLR2D,POLR2F,POLR2H,POLE3,POLD3,ITPA,NT5C2,CANT1	POLR1E,DCTD,POLD1
Factors involved in megakaryocyte development and platelet production	114	15	0.0592711579237301	0.725342282295427	15	0.598717762312569	1	MAFF,AKAP1,KIF5A,PHF21A,DOCK4,JMJD1C,HDAC1,PRKAR2A,KIF11,ABL1,DOCK10,PRKAR1B,RAD51B,KIF20A,PRKACG	MAFK,GATA3,DOCK8,DOCK2,DOCK1,CAPZA2,AK3
Glycosaminoglycan degradation - Homo sapiens (human)	19	4	0.0599141010226335	0.725342282295427	4	1	1	HEXA,SGSH,HPSE2,GUSB
Bisphosphonate Pathway, Pharmacodynamics	17	4	0.0599141010226335	0.725342282295427	4	0.695080947575558	1	HRAS,MRAS,RRAS,RHOA	HMGCR
Fructose intolerance, hereditary	18	4	0.0599141010226335	0.725342282295427	4	1	1	PHPT1,MPI,FBP1,ALDOA
Fructose and Mannose Degradation	18	4	0.0599141010226335	0.725342282295427	4	1	1	PHPT1,MPI,FBP1,ALDOA
Fructosuria	18	4	0.0599141010226335	0.725342282295427	4	1	1	PHPT1,MPI,FBP1,ALDOA
dermatan sulfate biosynthesis	17	4	0.0599141010226335	0.725342282295427	4	0.319871326869464	1	B3GALT6,CHPF,XYLT2,CSGALNACT1	XYLT1,B3GAT2
fatty acid &beta;-oxidation (peroxisome)	19	4	0.0599141010226335	0.725342282295427	4	0.695080947575558	1	ACOX1,ACSL3,HSD17B4,ACAA2	ACSL6
STING mediated induction of host immune responses	17	4	0.0599141010226335	0.725342282295427	4	0.695080947575558	1	DDX41,TREX1,ATRIP,IRF3	MB21D1
Regulation of signaling by CBL	18	4	0.0599141010226335	0.725342282295427	4	0.319871326869464	1	PIK3CD,LYN,RAPGEF1,YES1	CRKL,FYN
Chylomicron-mediated lipid transport	17	4	0.0599141010226335	0.725342282295427	4	1	1	APOE,LPL,MTTP,APOC2
mTOR signaling pathway - Homo sapiens (human)	60	9	0.0606364016034548	0.725342282295427	9	0.899121783093525	1	ULK1,TSC1,RICTOR,PIK3CD,ULK3,EIF4E,CAB39L,RPS6KA1,PTEN	PIK3R5,PRKCA
Fatty Acid Beta Oxidation	34	6	0.0623875452331286	0.725342282295427	6	0.8931412182365	1	GPD2,DLD,ACSS2,SLC25A20,LPL,ACSL3	ACSL6
EPO signaling pathway	33	6	0.0623875452331286	0.725342282295427	6	0.64549835563193	1	HRAS,LYN,SOS1,VAV2,STAT5B,RAPGEF1	BCL2L1,CRKL
Pyruvate metabolism	34	6	0.0623875452331286	0.725342282295427	6	0.367654517560909	1	GLO1,DLD,ACSS2,HAGHL,ACYP2,PKM	ALDH3A2,ALDH1A1,ACACA
Ibuprofen Action Pathway	50	8	0.0623960478246592	0.725342282295427	8	0.843712636974909	1	CBR1,LTC4S,ERP29,UGT2B7,PDIA6,GPX1,SLC22A6,SLC22A8	ALOX12B,ALOX15B
Constitutive Signaling by NOTCH1 PEST Domain Mutants	53	8	0.0623960478246592	0.725342282295427	8	1	1	HDAC1,MAML3,MAML1,PSEN2,DLL4,HEY2,TBL1XR1,NOTCH1
Signaling by NOTCH1 PEST Domain Mutants in Cancer	53	8	0.0623960478246592	0.725342282295427	8	1	1	HDAC1,MAML3,MAML1,PSEN2,DLL4,HEY2,TBL1XR1,NOTCH1
Signaling by NOTCH1 HD+PEST Domain Mutants in Cancer	53	8	0.0623960478246592	0.725342282295427	8	1	1	HDAC1,MAML3,MAML1,PSEN2,DLL4,HEY2,TBL1XR1,NOTCH1
Signaling by NOTCH1 in Cancer	53	8	0.0623960478246592	0.725342282295427	8	1	1	HDAC1,MAML3,MAML1,PSEN2,DLL4,HEY2,TBL1XR1,NOTCH1
Constitutive Signaling by NOTCH1 HD+PEST Domain Mutants	53	8	0.0623960478246592	0.725342282295427	8	1	1	HDAC1,MAML3,MAML1,PSEN2,DLL4,HEY2,TBL1XR1,NOTCH1
Eukaryotic Transcription Initiation	41	7	0.0632175434561772	0.725342282295427	7	0.76195814118203	1	GTF2H3,POLR2F,MNAT1,POLR2H,TAF6,TAF5,POLR1B	POLR1E,TBP
RNA Polymerase III Abortive And Retractive Initiation	40	7	0.0632175434561772	0.725342282295427	7	0.76195814118203	1	POU2F1,GTF3C4,POLR1C,GTF3C5,POLR2F,POLR2H,NFIB	SNAPC3,TBP
RNA Polymerase III Transcription	40	7	0.0632175434561772	0.725342282295427	7	0.76195814118203	1	POU2F1,GTF3C4,POLR1C,GTF3C5,POLR2F,POLR2H,NFIB	SNAPC3,TBP
Vitamin E metabolism	43	7	0.0632175434561772	0.725342282295427	7	1	1	ACAA2,NUP214,ACOX1,HSD17B4,AMACR,NUP35,NUP205
actions of nitric oxide in the heart	42	7	0.0632175434561772	0.725342282295427	7	0.76195814118203	1	PRKAR2A,HSP90AA1,CHRM1,GNB1,PRKAR1B,GNAQ,PRKACG	CAV1,GUCY2D
Signaling by NOTCH	106	14	0.0632551071128546	0.725342282295427	14	0.968576213415436	1	MAML3,MAML1,AGO4,AGO1,HDAC1,AGO3,TLE4,PSEN2,DLL4,HEY2,TBL1XR1,E2F3,E2F1,NOTCH1	CUL1,B4GALT1,ST3GAL6
G2/M Transition	114	15	0.0632745958894609	0.725342282295427	15	0.941453183452735	1	ALMS1,CSNK1D,CSNK1E,SFI1,CEP70,TUBA1A,HAUS2,ODF2,LIN52,DCTN2,CEP250,MNAT1,CDK5RAP2,HSP90AA1,AJUBA	CUL1,CEP192,CEP76,MYBL2
Beta-agonist/Beta-blocker Pathway, Pharmacodynamics	66	10	0.063654513457755	0.725342282295427	10	0.448578143044039	1	GNB1,GNB1L,SLC9A2,CACNA1D,PRKACG,GNG4,PLCB2,PRKCZ,PDE4A,PDE4D	CACNA1C,PRKCA,ADCY2,GNG2,PDE4B
insulin	78	11	0.065641514460045	0.725342282295427	11	0.963985297089017	1	PIK3CD,TSC1,YWHAB,HRAS,EIF4E,SOS2,SOS1,EIF4G1,SFN,PTEN,PRKAG1	SHC3,MAP2K2
ErbB signaling pathway - Homo sapiens (human)	87	12	0.0668524618604832	0.725342282295427	12	0.491717277540391	1	PIK3CD,CBLC,CBLB,CAMK2G,PAK6,ABL1,MAPK9,HRAS,SOS2,SOS1,STAT5B,NRG4	CRKL,SHC3,PIK3R5,MAP2K2,NRG3,PRKCA
Sulindac Metabolic Pathway	5	2	0.0671107809098249	0.725342282295427	2	1	1	MSRB3,MSRB2
Hypoxia-mediated EMT and Stemness	5	2	0.0671107809098249	0.725342282295427	2	1	1	MIR200A,MIR200B
negative regulation of TCF-dependent signaling by DVL-interacting proteins	5	2	0.0671107809098249	0.725342282295427	2	1	1	DVL3,DVL1
Sodium-coupled phosphate cotransporters	5	2	0.0671107809098249	0.725342282295427	2	1	1	SLC20A1,SLC34A1
Sulfide oxidation to sulfate	5	2	0.0671107809098249	0.725342282295427	2	1	1	SQRDL,SLC25A10
Synthesis of GDP-mannose	5	2	0.0671107809098249	0.725342282295427	2	1	1	PMM2,MPI
Organic anion transport	5	2	0.0671107809098249	0.725342282295427	2	1	1	SLC22A6,SLC22A8
Beta-oxidation of very long chain fatty acids	6	2	0.0671107809098249	0.725342282295427	2	1	1	ACOX1,HSD17B4
Vasopressin-like receptors	6	2	0.0671107809098249	0.725342282295427	2	0.29478759547891	1	OXT,AVP	OXTR
WNT5A-dependent internalization of FZD2, FZD5 and ROR2	5	2	0.0671107809098249	0.725342282295427	2	1	1	ROR1,ROR2
Sodium-coupled sulphate, di- and tri-carboxylate transporters	5	2	0.0671107809098249	0.725342282295427	2	1	1	SLC13A1,SLC13A4
urea cycle	6	2	0.0671107809098249	0.725342282295427	2	1	1	ARG2,ASS1
Vitamin D (calciferol) metabolism	6	2	0.0671107809098249	0.725342282295427	2	0.29478759547891	1	GC,CYP27B1	LRP2
G2 Phase	5	2	0.0671107809098249	0.725342282295427	2	1	1	E2F3,E2F1
Activation of RAS in B cells	5	2	0.0671107809098249	0.725342282295427	2	0.29478759547891	1	RASGRP3,HRAS	RASGRP1
Phosphatidylinositol signaling system - Homo sapiens (human)	98	13	0.0674728557778638	0.725342282295427	13	0.167485109678806	1	IPMK,PIK3CD,MTMR2,IMPA2,IP6K2,PTEN,PLCB2,PIKFYVE,CALML6,PLCE1,PIP4K2C,DGKE,PIP5K1B	MTMR4,PIK3C3,PIK3R5,PI4KA,MTMR14,DGKI,SYNJ1,DGKB,PRKCA
Glycosphingolipid biosynthesis - lacto and neolacto series - Homo sapiens (human)	26	5	0.0680375674500218	0.725342282295427	5	0.236135392926383	1	B3GNT5,GCNT2,B3GALT5,B3GALT2,ABO	ST3GAL6,B4GALT1,B3GNT3
Vinblastine Action Pathway	11	3	0.0690779296446272	0.725342282295427	3	0.167105220951943	1	TUBA1B,ABCC10,ABCC3	TUBB1,ABCB1
Vinorelbine Action Pathway	11	3	0.0690779296446272	0.725342282295427	3	0.167105220951943	1	TUBA1B,ABCC10,ABCC3	TUBB1,ABCB1
cxcr4 signaling pathway	11	3	0.0690779296446272	0.725342282295427	3	1	1	GNAQ,HRAS,GNB1
Signaling by FGFR4 in disease	11	3	0.0690779296446272	0.725342282295427	3	1	1	SOS1,HRAS,FRS2
PECAM1 interactions	12	3	0.0690779296446272	0.725342282295427	3	0.536264358220907	1	LCK,LYN,YES1	FYN
icosapentaenoate biosynthesis II (metazoa)	13	3	0.0690779296446272	0.725342282295427	3	0.536264358220907	1	ACSM1,ACSL3,ACSM3	ACSL6
Trihydroxycoprostanoyl-CoA beta-oxidation	12	3	0.0690779296446272	0.725342282295427	3	1	1	ACOX1,AMACR,HSD17B4
NF-kB activation through FADD/RIP-1 pathway mediated by caspase-8 and -10	12	3	0.0690779296446272	0.725342282295427	3	0.536264358220907	1	IFIH1,TRIM25,RNF135	DDX58
il 3 signaling pathway	12	3	0.0690779296446272	0.725342282295427	3	0.536264358220907	1	SOS1,HRAS,STAT5B	IL3
Gap junction trafficking	12	3	0.0690779296446272	0.725342282295427	3	0.0335958542090751	0.811764886943374	AP2M1,DNM1,CLTA	CLTB,GJA1,MYO6
Dimethyl-branched-chain fatty acid mitochondrial beta-oxidation	12	3	0.0690779296446272	0.725342282295427	3	0.536264358220907	1	AMACR,HSD17B4,ACAA2	ACADSB
Mitotic Telophase/Cytokinesis	14	3	0.0690779296446272	0.725342282295427	3	0.536264358220907	1	STAG1,PDS5B,KIF20A	SMC3
epo signaling pathway	11	3	0.0690779296446272	0.725342282295427	3	1	1	SOS1,HRAS,STAT5B
Antigen processing: Ubiquitination & Proteasome degradation	180	21	0.0690847567025645	0.725342282295427	21	0.568925026769629	1	HECTD1,ASB18,STUB1,CBLB,UBE4A,RNF182,UBE2D1,KEAP1,PJA2,UBE2E2,UBE2O,CDC26,CDC23,UBE2S,FBXO4,UBE2J2,TRIM39-RPP21,UBOX5,ATG7,UBE2G1,ARIH2	ASB2,ASB7,ANAPC10,PARK2,CUL1,SMURF2,RNF138,UBE2E3,KLHL9,CDC34,CDC27
TSH signaling pathway	66	10	0.0692610556268134	0.725342282295427	10	0.155753840894223	1	HRAS,TSHR,CDK4,KCNIP3,GNAQ,RALGDS,GNB1,RPS6KA1,PDE4D,E2F1	CCNE1,JAK1,MYL12B,PLD1,ADCY2,GNG2,GNA13
Ubiquitin mediated proteolysis - Homo sapiens (human)	137	17	0.0702975684499829	0.734280070450212	17	0.37194827527806	1	UBE2J2,STUB1,CBLC,CBLB,UBE4B,UBE4A,UBE2D1,UBE2E2,UBE2O,CDC26,CDC23,UBE2S,FBXO4,PML,KEAP1,UBE2G1,UBOX5	ANAPC10,PARK2,CUL1,KLHL9,SMURF2,UBE2E3,RFWD2,CDC34,UBE2QL1,CDC27
tRNA Aminoacylation	42	7	0.0705882768292491	0.734750328909569	7	1	1	PPA2,IARS,YARS2,QARS,MARS,TARS,EEF1E1
Lysosome Vesicle Biogenesis	35	6	0.0707089571077272	0.734750328909569	6	0.180198146894077	1	AP1M2,CLTA,TXNDC5,AP4M1,HGS,AP1G2	SH3GL2,CLTB,AP4E1,CTSZ
Pathways in cancer - Homo sapiens (human)	398	43	0.0711155336775432	0.736111826324665	43	0.276240158523652	1	PIK3CD,PTGER3,CBLC,STK4,PTEN,RASGRP3,CBLB,PGF,E2F3,E2F2,E2F1,HDAC1,GNG13,GNG4,LAMB1,LAMB2,CCDC6,RALGDS,GNB1,PML,CDK4,LPAR2,MSH6,DVL3,DCC,HRAS,PRKACG,PLCB2,LAMC3,GNAQ,MSH2,DVL1,TRAF2,RHOA,ABL1,MAPK9,SOS2,SOS1,STAT5B,HSP90AA1,GLI1,PDGFA,TRAF4	CRKL,RASGRP1,JAK1,LAMA2,RXRA,MITF,GNG10,GNG2,CCNE1,GNA13,TGFBR1,LPAR1,ETS1,PRKCA,PLD1,ADCY2,RUNX1,MET,FGF22,WNT3,MAP2K2,WNT9B,BCL2L1,SMAD2,PIK3R5,FGF12,DAPK3,DAPK1,GNGT2
Inactivation of APC/C via direct inhibition of the APC/C complex	19	4	0.0717575976297542	0.736111826324665	4	0.345185917382676	1	UBE2D1,BUB1B,CDC23,CDC26	CDC27,ANAPC10
Inhibition of the proteolytic activity of APC/C required for the onset of anaphase by mitotic spindle checkpoint components	19	4	0.0717575976297542	0.736111826324665	4	0.345185917382676	1	UBE2D1,BUB1B,CDC23,CDC26	CDC27,ANAPC10
HS-GAG degradation	21	4	0.0717575976297542	0.736111826324665	4	0.715663008175139	1	GPC2,SGSH,HPSE2,GUSB	GPC6
Degradation of beta catenin	18	4	0.0717575976297542	0.736111826324665	4	0.715663008175139	1	DVL1,DVL3,CSNK1D,CSNK1E	CUL1
SRP-dependent cotranslational protein targeting to membrane	118	14	0.0722210843805839	0.738976452679904	14	0.919537239491323	1	RPS5,RPL23A,RPS20,TRAM1,SRP68,RPS11,RPL28,SRP9P1,SEC11A,RPL36,RPL31,SSR2,SEC61A1,SEC61A2	RPL18A,SEC61B,RPL38,RPL35
Cell cycle - Homo sapiens (human)	124	16	0.0754818650737072	0.770375981706462	16	0.430976858418772	1	BUB1B,CDKN2D,SFN,STAG1,CDC26,CDC23,CDC14B,HDAC1,ABL1,CDK4,MAD1L1,YWHAB,MCM7,E2F3,E2F2,E2F1	ANAPC10,CUL1,CCNE1,CDC27,SMAD2,CDC7,SMC3,ORC4,MCM3
RNA Polymerase III Transcription Initiation From Type 2 Promoter	26	5	0.0782767803574641	0.786637636992578	5	0.837449871400561	1	GTF3C4,POLR1C,GTF3C5,POLR2F,POLR2H	TBP
Glypican 1 network	26	5	0.0782767803574641	0.786637636992578	5	0.0944338344287676	1	PRNP,YES1,SLIT2,LYN,LCK	SMAD2,TDGF1,FYN,TGFBR1
D-<i>myo</i>-inositol (1,4,5)-trisphosphate biosynthesis	26	5	0.0782767803574641	0.786637636992578	5	0.837449871400561	1	PIP4K2C,PLCB2,PIP5K1P1,PIP5K1B,PLCE1	PI4KA
Proteasome - Homo sapiens (human)	44	7	0.0784480316123239	0.786637636992578	7	0.314060634650447	1	PSMB11,PSMD2,PSME4,PSMD11,PSMD12,PSMB5,PSMB2	PSMF1,PSMA2,PSMD14,PSMB1
MHC class II antigen presentation	58	7	0.0784480316123239	0.786637636992578	7	0.314060634650447	1	AP1M2,CLTA,AP2M1,SEC24B,SEC24C,CTSV,DNM1	AP2B1,SH3GL2,CTSL,LGMN
NOTCH1 Intracellular Domain Regulates Transcription	47	7	0.0784480316123239	0.786637636992578	7	0.946899256205226	1	HDAC1,TLE4,MAML3,HEY2,TBL1XR1,MAML1,NOTCH1	CUL1
Inositol phosphate metabolism	46	7	0.0784480316123239	0.786637636992578	7	0.946899256205226	1	IPMK,PLCE1,PLCB2,IMPA2,IP6K2,PTEN,MINPP1	SYNJ1
Retinol metabolism - Homo sapiens (human)	65	9	0.0793493977622075	0.789752939017902	9	0.983835533114642	1	UGT2A3,UGT2B10,HSD17B6,RDH11,UGT2B7,RDH12,ADH7,ADH5,ADH4	ALDH1A1
Coregulation of Androgen receptor activity	61	9	0.0793493977622075	0.789752939017902	9	1	1	MED1,HIP1,NCOA2,KDM4C,GSN,CTDSP2,TMF1,PATZ1,KDM3A
TCR signaling in na&xef;ve CD4+ T cells	68	9	0.0793493977622075	0.789752939017902	9	0.56959432567628	1	HRAS,FYB,SOS1,PTEN,LAT,STK39,CD3D,LCK,CD3G	RASGRP1,PRKCA,ITK,FYN
NGF signalling via TRKA from the plasma membrane	309	34	0.0823337120385923	0.816855124866976	34	0.27067220300105	1	SPRED2,PIK3CD,CAMK2G,PTEN,LAT,RAPGEF1,RASGRP3,FRS2,AGO3,DNM1,RICTOR,KBTBD7,RPS6KA1,AGO4,AGO1,PRKAR2A,RHOA,AP2M1,SOS1,RALGDS,PAQR3,DAB2IP,RIT2,PRKAR1B,PRKACG,LCK,IQGAP1,YWHAB,NRG4,PDGFA,CLTA,HRAS,PTPRA,ATF1	CRKL,SPRED1,ADCY2,SHC3,JAK3,JAK1,KSR2,PHLPP1,MEF2C,MAPK7,SH3GL2,TEK,DUSP5,IL3,RASGRP1,MAP2K2,PDE1A,FYN,AP2B1,NRG3,GRIN2D,PRKCA,FGF22
Protein folding	55	8	0.0833294493157225	0.816855124866976	8	0.677790000296137	1	SPHK1,FBXO4,TUBA1C,TUBA1B,TUBA1A,FBXW2,TBCE,CCT2	FBXW10,CCT8,TUBB1
Glycosaminoglycan biosynthesis - chondroitin sulfate / dermatan sulfate - Homo sapiens (human)	20	4	0.0846944692361894	0.816855124866976	4	0.370182019590416	1	B3GALT6,XYLT2,CHPF,CSGALNACT1	CHST11,XYLT1
Statin Pathway - Generalized, Pharmacokinetics	20	4	0.0846944692361894	0.816855124866976	4	0.734856396429846	1	UGT2B7,CYP2D6,SLC22A6,SLC22A8	ABCB1
Blood Clotting Cascade	22	4	0.0846944692361894	0.816855124866976	4	1	1	SERPINB2,KLKB1,F12,F11
nitric oxide signaling pathway	19	4	0.0846944692361894	0.816855124866976	4	0.370182019590416	1	PRKACG,PRKAR1B,PPP3CB,PRKAR2A	PRKCA,GRIN2D
ras signaling pathway	20	4	0.0846944692361894	0.816855124866976	4	0.370182019590416	1	RALGDS,SOS1,HRAS,RHOA	BCL2L1,PLD1
Post-chaperonin tubulin folding pathway	19	4	0.0846944692361894	0.816855124866976	4	0.734856396429846	1	TUBA1C,TUBA1B,TBCE,TUBA1A	TUBB1
Mono-unsaturated fatty acid beta-oxidation	21	4	0.0846944692361894	0.816855124866976	4	0.370182019590416	1	ACOX1,ACAA2,ACSL3,HSD17B4	ACSL6,ACADSB
superpathway of D-<i>myo</i>-inositol (1,4,5)-trisphosphate metabolism	20	4	0.0846944692361894	0.816855124866976	4	0.734856396429846	1	IMPA2,PTEN,IPMK,MINPP1	SYNJ1
prion pathway	19	4	0.0846944692361894	0.816855124866976	4	0.370182019590416	1	PRNP,LAMB2,LAMB1,LAMC3	LAMA2,GFAP
MAPK signaling pathway - Homo sapiens (human)	255	28	0.0853553335352896	0.816855124866976	28	0.64509269969059	1	CACNB2,CACNA1D,MAP3K5,DDIT3,STK4,SOS1,HRAS,TRAF2,RRAS,MAPKAPK5,PPM1B,MAPK9,MRAS,ECSIT,RPS6KA1,MOS,SOS2,RASGRP3,TAOK1,MAPK8IP1,TAOK2,PRKACG,MAP4K3,MAP4K4,PPP3CB,CACNA1G,PDGFA,MAP3K13	CRKL,CACNA2D3,MAPK7,MEF2C,FGF22,CACNA1C,TGFBR1,DUSP5,FGF12,MAP2K2,PRKCA,PLA2G4C,PLA2G4A,RASGRP1,ATF2
leucine degradation	12	3	0.0861560944478649	0.816855124866976	3	0.567560501297517	1	DLD,AUH,MCCC1	DBT
Bile salt and organic anion SLC transporters	12	3	0.0861560944478649	0.816855124866976	3	0.192006784378198	1	SLC13A1,SLC16A3,SLC13A4	SLC47A2,SLC47A1
&gamma;-linolenate biosynthesis	14	3	0.0861560944478649	0.816855124866976	3	0.567560501297517	1	ACSM1,ACSL3,ACSM3	ACSL6
Fatty acid degradation - Homo sapiens (human)	44	7	0.0867951560731963	0.816855124866976	7	0.561678689330159	1	ACAA2,ACOX1,CPT1C,ADH7,ADH5,ADH4,ACSL3	ALDH3A2,ACADSB,ACSL6
Myometrial Relaxation and Contraction Pathways	155	19	0.0882892706971957	0.816855124866976	19	0.579192909362774	1	MAFF,GNG13,CAMK2G,GRK6,CNN1,SFN,GNG4,OXT,GNAQ,PDE4D,PRKAR2A,PRKAR1B,RGS14,PRKD1,GNB1,RGS3,YWHAB,PRKCZ,ATF1	ETS2,ADCY2,GNG2,OXTR,GJA1,PDE4B,LPAR1,RGS9,PRKCA,ATF2
CD4 T cell receptor signaling-NFkB cascade	96	11	0.0885763433001828	0.816855124866976	11	0.611822486590137	1	PIK3CD,LAT,CD3D,CD3G,PSMD11,PSMD12,LCK,PSMB5,PSMB2,PSMD5,PSMD2	RASGRP1,PSMA2,ITK,PSMB1,FYN
RNA Polymerase III Transcription Initiation	35	6	0.0891641966953938	0.816855124866976	6	0.693734602447615	1	GTF3C4,POLR1C,GTF3C5,POLR2F,POLR2H,POU2F1	SNAPC3,TBP
EGF	28	5	0.0892919112118578	0.816855124866976	5	0.552091308012285	1	HRAS,YWHAB,SOS2,SOS1,SFN	MAP2K2,SHC3
RNA Pol II CTD phosphorylation and interaction with CE	28	5	0.0892919112118578	0.816855124866976	5	0.848425200761649	1	GTF2H3,POLR2D,POLR2F,MNAT1,POLR2H	RNGTT
Energy dependent regulation of mTOR by LKB1-AMPK	28	5	0.0892919112118578	0.816855124866976	5	1	1	PRKAG1,TSC1,CAB39L,LAMTOR4,LAMTOR1
IL8- and CXCR1-mediated signaling events	28	5	0.0892919112118578	0.816855124866976	5	0.105233940882129	1	DNM1,LYN,PLCB2,GNB1,GNA14	PIK3R6,PRKCA,PLD1,GNG2
RNA Pol II CTD phosphorylation and interaction with CE	28	5	0.0892919112118578	0.816855124866976	5	0.848425200761649	1	GTF2H3,POLR2D,POLR2F,MNAT1,POLR2H	RNGTT
RNA Polymerase III Transcription Initiation From Type 1 Promoter	27	5	0.0892919112118578	0.816855124866976	5	0.848425200761649	1	GTF3C4,POLR1C,GTF3C5,POLR2F,POLR2H	TBP
Sema4D in semaphorin signaling	27	5	0.0892919112118578	0.816855124866976	5	0.552091308012285	1	LIMK2,PLXNB1,RHOA,RRAS,ARHGAP35	MET,MYL12B
Dipyridamole (Antiplatelet) Action Pathway	1	1	0.0898112964513429	0.816855124866976	1	1	1	PDE4D
Cilostazol Action Pathway	1	1	0.0898112964513429	0.816855124866976	1	1	1	PDE4D
geranylgeranyldiphosphate biosynthesis	1	1	0.0898112964513429	0.816855124866976	1	1	1	GGPS1
Defective CFTR causes cystic fibrosis	1	1	0.0898112964513429	0.816855124866976	1	1	1	CFTR
D-mannose degradation	1	1	0.0898112964513429	0.816855124866976	1	1	1	MPI
ABC transporter disorders	1	1	0.0898112964513429	0.816855124866976	1	1	1	CFTR
Disorders of transmembrane transporters	1	1	0.0898112964513429	0.816855124866976	1	1	1	CFTR
phosphatidylserine biosynthesis I	1	1	0.0898112964513429	0.816855124866976	1	1	1	PTDSS1
Entry of Influenza Virion into Host Cell via Endocytosis	1	1	0.0898112964513429	0.816855124866976	1	1	1	CLTA
Synthesis of IPs in the ER lumen	1	1	0.0898112964513429	0.816855124866976	1	1	1	MINPP1
Hyaluronan biosynthesis and export	1	1	0.0898112964513429	0.816855124866976	1	1	1	ABCC5
phosphatidylserine biosynthesis II	1	1	0.0898112964513429	0.816855124866976	1	1	1	PTDSS2
Neurotrophin signaling pathway - Homo sapiens (human)	120	15	0.0911001208841741	0.82317877764167	15	0.664612788030549	1	RAPGEF1,PIK3CD,CAMK2G,HRAS,FRS2,RHOA,RPS6KA1,MAP3K5,CALML6,ABL1,PSEN2,MAPK9,SOS2,SOS1,RIPK2	CRKL,SHC3,PIK3R5,MATK,MAPK7,MAP2K2,ARHGDIB
Integrin	124	15	0.0911001208841741	0.82317877764167	15	0.0463651840759234	0.9998427598308	RAPGEF1,COL7A1,HRAS,DOCK4,RHOA,LCK,COL12A1,DOCK10,COL9A2,SOS2,SOS1,COL8A2,COL18A1,COL6A1,COL6A2	CAV1,SHC3,COL15A1,ITGA8,DOCK8,DOCK2,ITGB8,SMC3,COL5A1,MAP2K2,FYN,ITGB6,DOCK1
Signaling events mediated by PTP1B	53	8	0.0911222581084272	0.82317877764167	8	0.690572931352041	1	YES1,PRLR,LYN,FER,RHOA,STAT5B,LAT,LCK	CAV1,FYN,LEPR
Hemostasis	492	51	0.0914122424639221	0.82394270679279	51	0.237001164171507	1	PIK3CD,AKAP1,LAT,PRKAR1B,PDE10A,ADRA2A,GNG13,GNG4,F12,F11,HDAC1,PRKAR2A,KIF11,GNB1,KLKB1,SLC16A3,CD36,RAPGEF4,GP9,KIF5A,HRAS,DOCK4,HABP4,JMJD1C,GNAQ,SLC3A2,SRGN,RAD51B,YES1,ALDOA,SERPINB8,LCK,MAFF,SERPINB2,LYN,SLC7A8,PHF21A,DOCK10,RHOA,VAV2,PRKCZ,ABL1,DAGLB,SOS1,PRKACG,KIF20A,GNAT3,THPO,DGKE,PDGFA,GNA14	SCG3,PIK3R5,GATA3,RASGRP1,KCNMA1,JAK1,BSG,CAPZA2,AK3,PDE1A,PLA2G4A,GNG10,GNG2,TRPC7,ANGPT4,MERTK,FYN,PRKCA,CAV1,JAK3,DOCK8,DOCK2,DOCK1,SLC8A3,IL3,MAFK,SOD1,ATP2B2,PIK3R6,GNGT2,DGKB,TEK,DOK2,DGKI,SELE,GNA13
RNA Polymerase II Pre-transcription Events	66	9	0.0935702134715832	0.832275881895302	9	0.596324439574993	1	GTF2A1,TCEA1P2,GTF2H3,POLR2D,POLR2F,MNAT1,POLR2H,TAF6,TAF5	NELFCD,TAF1L,SUPT4H1,TBP
CDC42 signaling events	71	10	0.0947305113544215	0.832275881895302	10	0.703519386781231	1	LIMK2,HRAS,IQGAP1,YES1,MAPK9,CDC42BPA,PRKCZ,SEPT2,EXOC7,VAV2	DIAPH3,PLD1,ARPC5,ATF2
Nevirapine Pathway, Pharmacokinetics	6	2	0.0947878151018158	0.832275881895302	2	1	1	CYP2D6,ABCC10
inositol pyrophosphates biosynthesis	7	2	0.0947878151018158	0.832275881895302	2	1	1	IPMK,IP6K2
urate biosynthesis/inosine 5,-phosphate degradation	6	2	0.0947878151018158	0.832275881895302	2	1	1	IMPDH2,NT5C2
CREB phosphorylation	7	2	0.0947878151018158	0.832275881895302	2	1	1	RPS6KA1,ATF1
lysine degradation II (pipecolate pathway)	6	2	0.0947878151018158	0.832275881895302	2	0.342371092128453	1	PIPOX,DHTKD1	CRYM
GLI proteins bind promoters of Hh responsive genes to promote transcription	6	2	0.0947878151018158	0.832275881895302	2	1	1	GLI1,BOC
GDP-mannose biosynthesis	6	2	0.0947878151018158	0.832275881895302	2	1	1	PMM2,MPI
Synthesis of 5-eicosatetraenoic acids	6	2	0.0947878151018158	0.832275881895302	2	1	1	GPX1,LTC4S
chondroitin and dermatan biosynthesis	6	2	0.0947878151018158	0.832275881895302	2	1	1	CHPF,CSGALNACT1
Metabolism of proteins	686	66	0.0948267459551616	0.832275881895302	66	0.469583484305676	1	PMM2,EDEM3,SERP1,CCT2,STAG1,SENP2,NUP35,EIF4E,PRKCSH,RPL23A,TBCE,SPHK1,EIF4G1,FXN,MGAT4B,B3GNT5,EIF2B5,EDEM2,SEC24C,SEC24B,ALG3,SEC62,ADAMTSL2,CPA3,GALNT7,EIF2B2,EIF2B1,SRP9P1,FBXW2,TRAM1,NSMCE2,EEF1A1P5,MGAT5,SEC11A,SSR2,TOMM40,INHBC,INHBE,NUP214,CPB1,SUMF1,RPS5,FBXO4,UGGT1,RPS20,SRP68,GNE,RPL28,PIGH,PIGV,SEC61A1,SEC61A2,ADAMTS12,NUP205,TOMM22,TUBA1C,TUBA1B,TUBA1A,INHA,MPI,PML,SEC63,PAPPA2,RPS11…	SUMO1,MUC15,FBXW10,CCT8,SMC3,SMC5,WBSCR17,EEF1A2,SPON1,ST6GALNAC3,MGAT4C,SLC25A13,B3GNT3,MANEA,ALG2,ALG6,ADAMTSL3,ADAMTSL1,SEC61B,ST3GAL6,DPH5,EEF2,SLC30A7,SLC30A6,CTSZ,B4GALT1,B4GALT6,POM121,RPL18A,ADAMTS14,ADAMTS17,GALNT12,GCNT4,TUBB1,PIGG,MBTPS1,ADAMTS19,CMAS,GNPNAT1,ACE,TOMM70A,RPL38,RPL35
Zidovudine Pathway, Pharmacokinetics/Pharmacodynamics	20	4	0.0986784104210494	0.848561560370872	4	0.752754764384719	1	UGT2B7,SLC22A6,ABCC5,SLC22A8	ABCB1
phosphoinositides and their downstream targets	21	4	0.0986784104210494	0.848561560370872	4	0.752754764384719	1	PRKCZ,EEA1,VAV2,LYN	PFKP
lissencephaly gene (lis1) in neuronal migration and development	20	4	0.0986784104210494	0.848561560370872	4	0.752754764384719	1	ABL1,CDK5R1,DCTN2,DNAH8	DNAH6
Synthesis of bile acids and bile salts via 7alpha-hydroxycholesterol	24	4	0.0986784104210494	0.848561560370872	4	0.752754764384719	1	NCOA2,HSD17B4,AMACR,SLC27A5	RXRA
chondroitin sulfate biosynthesis	21	4	0.0986784104210494	0.848561560370872	4	0.148733548318757	1	XYLT2,B3GALT6,CHPF,CSGALNACT1	CHST11,XYLT1,B3GAT2
G beta:gamma signalling through PLC beta	20	4	0.0986784104210494	0.848561560370872	4	0.148733548318757	1	PLCB2,GNB1,GNG13,GNG4	GNG10,GNG2,GNGT2
Intrinsic Pathway of Fibrin Clot Formation	22	4	0.0986784104210494	0.848561560370872	4	1	1	GP9,KLKB1,F12,F11
Pentose and glucuronate interconversions - Homo sapiens (human)	36	6	0.0992825750891899	0.848561560370872	6	0.919213546495498	1	UGT2A3,RPEL1,UGT2B10,RPE,GUSB,UGT2B7	ALDH3A2
GPCR Adenosine A2A receptor	36	6	0.0992825750891899	0.848561560370872	6	0.222835866846124	1	CBLB,PRKAR2A,RAPGEF1,CBLC,PRKAR1B,PRKACG	CRKL,MAP2K2,GNGT2,ADCY2
Regulation of RAC1 activity	38	6	0.0992825750891899	0.848561560370872	6	0.222835866846124	1	ARHGAP9,PREX2,ARHGEF2,SOS1,SPATA13,VAV2	DOCK2,DOCK1,CHN1,ELMO1
Pancreatic secretion - Homo sapiens (human)	96	12	0.100875555414182	0.848561560370872	12	0.25145429381665	1	SLC12A2,CPB1,CFTR,CPA3,CEL,PLCB2,SLC26A3,RHOA,PLA2G10,GNAQ,SLC4A4,TRPC1	ATP2B2,ADCY2,KCNMA1,KCNQ1,SCTR,ATP1A3,AMY2B,PRKCA
Transport of inorganic cations/anions and amino acids/oligopeptides	95	12	0.100875555414182	0.848561560370872	12	0.145575148597147	1	SLC25A10,SLC34A1,SLC12A2,SLC7A8,SLC9A2,SLC26A3,SLC26A6,SLC26A7,SLC3A2,SLC4A4,SLC4A3,SLC20A1	SLC9A9,SLC6A12,SLC8A3,SLC4A10,SLC5A5,SLC24A4,SLC24A2,SLC24A3,SLC1A1
Homologous recombination - Homo sapiens (human)	29	5	0.101062457761717	0.848561560370872	5	0.858659809470333	1	XRCC2,RAD51B,POLD3,RPA3,EME1	POLD1
Gastric Cancer Network 1	29	5	0.101062457761717	0.848561560370872	5	0.292098359018725	1	RUVBL1,GATS,C21orf33,NOTCH1,ACTL6A	MYBL2,TPX2,CEP192
heparan sulfate biosynthesis	29	5	0.101062457761717	0.848561560370872	5	0.0372462143130904	0.853683232056032	HS3ST1,NDST2,B3GALT6,XYLT2,HS6ST1	HS3ST4,HS3ST2,B3GAT2,HS3ST3B1,XYLT1
Proteoglycan biosynthesis	30	5	0.101062457761717	0.848561560370872	5	0.292098359018725	1	B3GALT6,XYLT2,CSGALNACT1,ARCN1,CHPF	B3GAT2,XYLT1,CHST11
HS-GAG biosynthesis	31	5	0.101062457761717	0.848561560370872	5	0.116565228643635	1	HS3ST1,NDST2,GPC2,HS6ST1,SLC35D2	HS3ST4,HS3ST2,HS3ST3B1,GPC6
Reelin signaling pathway	28	5	0.101062457761717	0.848561560370872	5	0.292098359018725	1	ARHGEF2,RAPGEF1,DAB1,CDK5R1,MAPK8IP1	CRKL,DAB1,FYN
Glycolysis and Gluconeogenesis	66	9	0.101202780073453	0.848561560370872	9	0.98689681282851	1	ADHFE1,SLC25A10,NUP214,DLD,ENO1,SLC16A3,PKM,NUP35,NUP205	PFKP
DroToll-like	65	9	0.101202780073453	0.848561560370872	9	0.797840627660738	1	PSMD5,PSMD12,PSEN2,PSMD11,TLL1,PSMD2,RHBDL1,PSMB5,PSMB2	PSMA2,CNDP1,PSMB1
Small cell lung cancer - Homo sapiens (human)	86	11	0.10166803669215	0.848561560370872	11	0.634340821396653	1	PIK3CD,PTEN,TRAF2,LAMB1,LAMB2,LAMC3,CDK4,TRAF4,E2F3,E2F2,E2F1	BCL2L1,CCNE1,PIK3R5,LAMA2,RXRA
Degradation of the extracellular matrix	84	11	0.10166803669215	0.848561560370872	11	0.974718700781849	1	COL14A1,LAMB1,COL25A1,KLKB1,TLL1,COL18A1,COL9A2,COL23A1,MMP24,CTSV,COL12A1	BSG,CTSL
Alzheimer,s disease - Homo sapiens (human)	168	19	0.1020470300202	0.848561560370872	19	0.904657911006877	1	NDUFB9,NDUFB5,CACNA1D,NDUFA12,LPL,UQCRC1,APOE,CDK5R1,PLCB2,GNAQ,CALML6,IDE,PSEN2,NDUFA13,NDUFA8,COX5A,ATP5G2,COX7A2L,PPP3CB	CACNA1C,COX8C,GRIN2D,COX4I2,ATP5G3,BACE2,NDUFS6
Glycosphingolipid biosynthesis - globo series - Homo sapiens (human)	14	3	0.104810586736259	0.848561560370872	3	1	1	B3GALT5,HEXA,GBGT1
Methotrexate Pathway, Pharmacokinetics	13	3	0.104810586736259	0.848561560370872	3	0.596745500646196	1	SLC22A6,ABCC3,SLC22A8	ABCB1
Pentose Phosphate Pathway	14	3	0.104810586736259	0.848561560370872	3	1	1	FBP1,ALDOA,RPE
Glucose-6-phosphate dehydrogenase deficiency	14	3	0.104810586736259	0.848561560370872	3	1	1	FBP1,ALDOA,RPE
Ribose-5-phosphate isomerase deficiency	14	3	0.104810586736259	0.848561560370872	3	1	1	FBP1,ALDOA,RPE
Transaldolase deficiency	14	3	0.104810586736259	0.848561560370872	3	1	1	FBP1,ALDOA,RPE
il 6 signaling pathway	13	3	0.104810586736259	0.848561560370872	3	0.217340509113365	1	SOS1,IL6R,HRAS	JAK3,JAK1
Glycoprotein hormones	13	3	0.104810586736259	0.848561560370872	3	1	1	INHA,INHBC,INHBE
valine degradation	13	3	0.104810586736259	0.848561560370872	3	0.596745500646196	1	DLD,ALDH6A1,HIBADH	DBT
bile acid biosynthesis, neutral pathway	14	3	0.104810586736259	0.848561560370872	3	1	1	ACAA2,AMACR,SLC27A5
Gap junction trafficking and regulation	14	3	0.104810586736259	0.848561560370872	3	0.0526712983347795	1	AP2M1,DNM1,CLTA	CLTB,GJA1,MYO6
Removal of the Flap Intermediate	14	3	0.104810586736259	0.848561560370872	3	0.596745500646196	1	RPA3,POLD3,PRIM1	POLD1
akap95 role in mitosis and chromosome dynamics	14	3	0.104810586736259	0.848561560370872	3	1	1	PRKAG1,PRKAR2A,PRKACG
Retrograde neurotrophin signalling	13	3	0.104810586736259	0.848561560370872	3	0.217340509113365	1	AP2M1,DNM1,CLTA	AP2B1,SH3GL2
Chaperonin-mediated protein folding	49	7	0.104933067550225	0.848561560370872	7	0.592975418802921	1	SPHK1,FBXO4,TUBA1C,TUBA1B,TUBA1A,FBXW2,CCT2	FBXW10,CCT8,TUBB1
Integrin-linked kinase signaling	46	7	0.104933067550225	0.848561560370872	7	1	1	PPP1R14C,RICTOR,IQGAP1,RUVBL1,CDC37,NACA,HSP90AA1
Fc gamma R-mediated phagocytosis - Homo sapiens (human)	92	12	0.107396945659952	0.866649297424633	12	0.261087760257987	1	GSN,PIK3CD,PLA2G6,LYN,LAT,VAV2,MARCKSL1,PIP5K1B,ASAP3,SPHK1,LIMK2,WASF2	CRKL,PLD1,DOCK2,PIK3R5,ARPC5,PLA2G4A,ARPC5L,PRKCA
Lysine metabolism	59	8	0.107916890979964	0.866649297424633	8	1	1	CERCAM,NUP214,SLC25A21,DLST,NUP35,PIPOX,NSD1,NUP205
Signal Transduction	2320	212	0.107924238776497	0.866649297424633	212	0.508597248556886	1	PIK3CD,RIT2,TAS2R14,RPS6KA1,PRKAR1B,SPHK1,OR6B1,SPRED2,PTH2R,DLD,NPFFR2,GAS1,PRKAR2A,TJP2,PDK4,APOE,SKIL,GCGR,ARHGAP35,KIF5A,QRFP,ARHGAP9,RICTOR,PRLR,NMB,RDH11,RDH12,COL6A1,COL6A2,CAB39L,RXFP3,EIF4G1,RHOV,RHOA,LRIG1,AVP,PRKCZ,AGO4,AGO1,AGO3,ADH4,PRKACG,GNAT3,GNA14,ATF1,BUB1B,CDC73,PTGER3,CAMK2G,STK4,GMIP,NCOA2,HCRT,PDE10A,CTNNBIP1,APITD1-CORT,TAS2R50,ADRA2A,FGFBP3,TAS1R3,TAS2R20,RAPGEF4,OXT,OR2A1…	NMU,PIK3C3,MYL12B,TTR,HRH1,KSR2,GRAPL,RAG1,SMAD9,SMAD5,SMAD2,NPHP4,SPRED1,CCRL2,MEF2C,OR4D1,FYN,ARHGAP32,WIPF3,CUL1,OR1L4,OR1L6,OR1L1,OR1L3,SFRP1,ALDH1A1,PRICKLE1,RGS9,COL6A3,ARHGAP29,RNF43,RHOJ,MATK,TEK,GNA13,GRIN2D,OR13C5,ADRA1B,OR13C2,OR13C8,ARHGAP12,ARHGAP18,RLN3,JAK3,GUCY2D,OXTR,ATP6V1B1,ATP6V1B2,MTMR4,AP2B1,MAPK7,S1PR3,LPAR1,ITGB3BP,ARHGDIB,PRKCA,PHLPP1,SHC3,GNG10,FST,DACT1,GRM7,OR5C1,WNT3,…
miRNA Regulation of DNA Damage Response	89	11	0.10861891758072	0.866649297424633	11	0.976176623276831	1	MIR3074,SFN,ABL1,ATRIP,MIR106B,PML,TLK1,MIR210,CDK4,MCM7,E2F1	TP53AIP1,CCNE1
Mitotic G1-G1/S phases	84	11	0.10861891758072	0.866649297424633	11	0.467853044875531	1	HDAC1,E2F2,LIN52,CDKN2D,PRIM1,CDK4,MCM7,MNAT1,E2F3,E2F1,RPA3	CDC7,CCNE1,DYRK1A,CUL1,ORC4,MCM3
Transcription of the HIV genome	68	9	0.109180022752724	0.866649297424633	9	0.421602299000846	1	GTF2A1,TCEA1P2,GTF2H3,POLR2D,POLR2F,MNAT1,POLR2H,TAF6,TAF5	RNGTT,NELFCD,TAF1L,SUPT4H1,TBP
mTOR signaling pathway	64	9	0.109180022752724	0.866649297424633	9	0.250484272538282	1	HRAS,PML,TSC1,RICTOR,YWHAB,ULK1,EIF4E,RPS6KA1,SFN	CCNE1,PPARGC1A,PLD1,PRKCA,MAP2K2,EEF2
Semaphorin interactions	67	9	0.109180022752724	0.866649297424633	9	0.622036852364923	1	LIMK2,PLXNC1,PLXNB1,CDK5R1,ARHGAP35,FARP2,RHOA,RRAS,HSP90AA1	MET,FYN,MYL12B,PLXNA4
Regulation of nuclear beta catenin signaling and target gene transcription	80	10	0.109293200861415	0.866649297424633	10	0.724307516492119	1	HDAC1,TLE4,NCOA2,CACNA1G,DVL3,YWHAB,CTNNBIP1,CBY1,TBL1XR1,SFN	TNIK,IGF2BP1,MITF,CUL1
Fat digestion and absorption - Homo sapiens (human)	41	6	0.109978681722548	0.866649297424633	6	0.722781980201427	1	CEL,CD36,SLC27A4,PLA2G10,MTTP,AGPAT2	FABP2,ABCA1
Class C/3 (Metabotropic glutamate/pheromone receptors)	40	6	0.109978681722548	0.866649297424633	6	0.722781980201427	1	TAS2R20,TAS2R50,TAS2R31,TAS2R19,TAS2R14,TAS1R3	GABBR2,GRM7
Cyclin D associated events in G1	38	6	0.109978681722548	0.866649297424633	6	0.924669978892556	1	CDKN2D,MNAT1,E2F3,E2F2,E2F1,CDK4	CUL1
G1 Phase	38	6	0.109978681722548	0.866649297424633	6	0.924669978892556	1	CDKN2D,MNAT1,E2F3,E2F2,E2F1,CDK4	CUL1
Developmental Biology	584	58	0.110280353048638	0.867322541329583	58	0.0558696436382105	1	PRNP,CAMK2G,ABLIM1,LAT,FARP2,PLXNC1,RPS6KA1,GIT1,NCOA2,PFN2,SLIT2,CLTA,ANK3,SPRED2,PAK6,RRAS,LAMB1,SHB,RASGRP3,HRAS,DAB2IP,AGAP2,PTPRA,IQGAP1,ROBO3,ARHGAP35,CACNA1D,DCC,CACNA1G,MED27,CDK5R1,YES1,LIMK2,FRS2,NRG4,COL6A1,COL6A2,BOC,LYN,YWHAB,DNM1,KBTBD7,PLXNB1,RHOA,VAV2,SOS2,ABL1,CACNB2,AP2M1,HHEX,SIAH2,PAQR3,COL9A2,SOS1,MED1,HSP90AA1,PDGFA,CLASP2	NFASC,RASGRP1,CHL1,JAK1,KSR2,KCNQ2,SMAD2,RXRA,SLIT3,ANK2,MED7,AP2B1,MEF2C,ACVR1C,ACVR2A,DOCK1,SOX2,FYN,EOMES,CACNA1C,SHC3,SPRED1,PPARGC1A,UNC5D,FGF22,SH3GL2,FOXD3,MYL12B,MYL12A,ADAM11,PLXNA4,IL3,MAP2K2,NRG3,COL6A3,ITSN1,HELZ2,ROBO1,GFRA2,ARPC5,EPHA6,TEK,DUSP5,MET,TDGF1,JAK3,GRIN2D
Signaling by ERBB2	276	30	0.111635902003953	0.87163498155214	30	0.425788067347838	1	ERBB2IP,SPRED2,CDC37,STUB1,PIK3CD,CAMK2G,PTEN,LAT,RASGRP3,FRS2,RICTOR,KBTBD7,AGO4,AGO1,PRKAR2A,SOS1,HRAS,PAQR3,DAB2IP,PRKAR1B,PRKACG,HSP90AA1,LCK,IQGAP1,YES1,AGO3,YWHAB,NRG4,PDGFA,PTPRA	SPRED1,ADCY2,SHC3,RASGRP1,JAK3,JAK1,KSR2,PHLPP1,TEK,DUSP5,IL3,MATK,MAP2K2,PDE1A,FYN,NRG3,GRIN2D,PRKCA,FGF22
Gluconeogenesis	31	5	0.113562546019028	0.87163498155214	5	0.868203666208541	1	SLC25A10,ENO1,ALDOA,PRKACG,FBP1	SLC25A13
activation of camp-dependent protein kinase pka	31	5	0.113562546019028	0.87163498155214	5	0.31098652078729	1	PRKAR2A,PRKACG,GNB1,CHRM1,PRKAR1B	CCR5,ADRA1B,CCR3
Prostaglandin formation from dihomo gama-linoleic acid	31	5	0.113562546019028	0.87163498155214	5	1	1	CBR1,NUP214,SETD4,NUP35,NUP205
mRNA Capping	30	5	0.113562546019028	0.87163498155214	5	0.868203666208541	1	GTF2H3,POLR2D,POLR2F,MNAT1,POLR2H	RNGTT
Fructose Mannose metabolism	30	5	0.113562546019028	0.87163498155214	5	1	1	FBP1,PMM2,ALDOA,PFKFB4,MPI
Formation of tubulin folding intermediates by CCT/TriC	21	4	0.113653726091192	0.87163498155214	4	0.418941031953183	1	CCT2,TUBA1C,TUBA1B,TUBA1A	CCT8,TUBB1
Recycling pathway of L1	27	4	0.113653726091192	0.87163498155214	4	0.418941031953183	1	DNM1,AP2M1,RPS6KA1,CLTA	AP2B1,SH3GL2
Presynaptic function of Kainate receptors	21	4	0.113653726091192	0.87163498155214	4	0.165327951961056	1	PLCB2,GNB1,GNG13,GNG4	GNG10,GNG2,GNGT2
Dual incision reaction in GG-NER	22	4	0.113653726091192	0.87163498155214	4	1	1	RAD23B,GTF2H3,MNAT1,RPA3
Formation of incision complex in GG-NER	22	4	0.113653726091192	0.87163498155214	4	1	1	RAD23B,GTF2H3,MNAT1,RPA3
Di-unsaturated fatty acid beta-oxidation	23	4	0.113653726091192	0.87163498155214	4	0.769445451006296	1	ACOX1,ACAA2,HSD17B4,ACSL3	ACSL6
Sphingosine 1-phosphate (S1P) pathway	21	4	0.113653726091192	0.87163498155214	4	0.165327951961056	1	GNAQ,SPHK1,S1PR5,GNA14	SGPL1,S1PR3,GNA13
Valine, leucine and isoleucine degradation - Homo sapiens (human)	47	7	0.11470894243704	0.874710205541765	7	0.608068707997201	1	HIBADH,ACAA2,DLD,AUH,ALDH6A1,MCCC1,PCCB	ALDH3A2,ACADSB,DBT
Proton Pump Inhibitor Pathway, Pharmacodynamics	46	7	0.11470894243704	0.874710205541765	7	0.608068707997201	1	PLCE1,AKAP2,PRKCI,PLCB2,PRKCZ,AKAP1,PRKD1	ADCY2,PIK3R5,PRKCA
Notch-mediated HES/HEY network	48	7	0.11470894243704	0.874710205541765	7	0.826069482393714	1	HDAC1,MAML1,GAA,HEY2,E2F1,PTF1A,NOTCH1	RCAN1,RBBP8
Thyroid hormone signaling pathway - Homo sapiens (human)	119	14	0.116096192801563	0.883082372563338	14	0.465991859397677	1	PIK3CD,DIO2,MED27,THRB,HRAS,MED1,MED12L,PLCB2,HDAC1,PLCE1,NCOA2,MYH6,PRKACG,NOTCH1	PIK3R5,ATP1A3,RCAN1,RCAN2,RXRA,MAP2K2,PFKP,PRKCA
Pyrimidine metabolism	135	16	0.11624719339652	0.883082372563338	16	0.648046544917219	1	PKM,ARCN1,NUP205,POLR1B,POLR1C,TXNRD2,POLR2D,POLR2F,POLR2H,POLE3,POLD3,PUS1,NUP214,NT5C2,NUP35,CANT1	POLR1E,PAPD7,POLRMT,POLQ,POLK,POLI,POLD1,AK3
BMP2 signaling TGF-beta MV	56	8	0.116908609618688	0.883087561495265	8	0.164625999735717	1	BMPR1B,MAML3,MAML1,GDF5,INHBC,INHBE,BMP6,INHA	SMAD9,SMAD5,SMAD2,ACVR2A,TGFBR1,BMP5
Role of Calcineurin-dependent NFAT signaling in lymphocytes	56	8	0.116908609618688	0.883087561495265	8	0.513326661347509	1	CHP1,YWHAB,MAPK9,KPNB1,NUP214,PRKCZ,SFN,NRON	BCL2L1,RCAN1,RCAN2,PRKCA
Platelet activation, signaling and aggregation	229	25	0.118340134045077	0.883087561495265	25	0.213930019684535	1	CD36,RAPGEF4,GNG13,THPO,GP9,LYN,GNG4,LAT,PDGFA,HABP4,RHOA,GNAQ,VAV2,LCK,PIK3CD,ADRA2A,SRGN,DAGLB,GNB1,SOS1,GNAT3,DGKE,PRKCZ,ALDOA,GNA14	SCG3,GNG10,SOD1,DGKB,GNG2,RASGRP1,PIK3R6,PIK3R5,JAK3,JAK1,GNGT2,TRPC7,IL3,FYN,DGKI,PRKCA,PLA2G4A,GNA13
Amoebiasis - Homo sapiens (human)	109	13	0.118722008792545	0.883087561495265	13	0.6838112639698	1	PIK3CD,SERPINB2,PLCB2,LAMB1,LAMB2,SERPINB10,LAMC3,GNAQ,ARG2,GNAL,C9,PRKACG,GNA14	PIK3R5,TLR4,LAMA2,COL5A1,IL12A,PRKCA
SLC-mediated transmembrane transport	262	28	0.119356939077849	0.883087561495265	28	0.046363648852676	0.9998427598308	SLC22A6,CP,SLC34A1,SLC12A2,NUP214,SLC2A8,NUP205,SLC7A8,SLC31A1,SLC9A2,LCN15,SLC25A10,SLC26A3,SLC26A6,SLC26A7,SLC3A2,AVP,SLC22A8,SLC4A4,SLC4A3,SLC13A1,SLC13A4,SLC27A4,SLC35D2,SLC44A2,SLC20A1,SLC16A3,NUP35	SLC30A6,SLC47A2,SLC47A1,SLC41A2,RUNX1,SLC30A7,SLC9A9,SLC35A3,POM121,SLC14A2,SLC39A2,SLC18A1,SLC6A12,SLC8A3,SLC6A13,SLC27A6,SLC35D1,SLC5A5,SLC4A10,SLC5A4,SLC24A4,SLC24A2,SLC24A3,SLC1A1
Pyruvate metabolism - Homo sapiens (human)	40	6	0.121236392578076	0.883087561495265	6	0.47744676252512	1	DLD,GLO1,PKM,ACSS2,HAGHL,ACYP2	GRHPR,ALDH3A2,ACACA
ABC-family proteins mediated transport	42	6	0.121236392578076	0.883087561495265	6	0.110267884338077	1	ABCB6,ABCC10,PEX3,CFTR,ABCC5,ABCC3	ABCE1,ABCB1,ABCB5,ABCC9,ABCA4
Separation of Sister Chromatids	119	14	0.122486832944341	0.883087561495265	14	0.627776412873085	1	BUB1B,CENPK,CENPP,UBE2D1,STAG1,CDC26,CDC23,KNTC1,PDS5B,TAOK1,APITD1,MAD1L1,CLASP2,APITD1-CORT	ANAPC10,SGOL1,SPDL1,CDC27,NDC80,SMC3,ITGB3BP
Validated targets of C-MYC transcriptional activation	89	11	0.123321390868959	0.883087561495265	11	1	1	EIF4G1,MIR429,RUVBL1,EIF4E,ENO1,CDK4,HSP90AA1,CDCA7,MIR200A,E2F3,ACTL6A
Ifosfamide Pathway, Pharmacodynamics	14	3	0.124878106921913	0.883087561495265	3	0.623961704252594	1	ADH7,ADH5,ADH4	ALDH1A1
Glycolysis	15	3	0.124878106921913	0.883087561495265	3	1	1	ENO1,ALDOA,GALM
Glycogenosis, Type VII. Tarui disease	15	3	0.124878106921913	0.883087561495265	3	1	1	ENO1,ALDOA,GALM
Fanconi-bickel syndrome	15	3	0.124878106921913	0.883087561495265	3	1	1	ENO1,ALDOA,GALM
transcription regulation by methyltransferase of carm1	14	3	0.124878106921913	0.883087561495265	3	0.623961704252594	1	PRKAR2A,PRKACG,PRKAR1B	RXRA
phosphorylation of mek1 by cdk5/p35 down regulates the map kinase pathway	14	3	0.124878106921913	0.883087561495265	3	0.623961704252594	1	SOS1,HRAS,CDK5R1	MAP2K2
eukaryotic protein translation	16	3	0.124878106921913	0.883087561495265	3	1	1	EIF4G1,EIF6,EIF4E
PIWI-interacting RNA (piRNA) biogenesis	14	3	0.124878106921913	0.883087561495265	3	0.623961704252594	1	PIWIL4,TDRD9,TDRD12	TDRD6
Glycosphingolipid biosynthesis - neolactoseries	16	3	0.124878106921913	0.883087561495265	3	0.623961704252594	1	GCNT2,ABO,ARCN1	ST3GAL6
Mismatch repair (MMR) directed by MSH2:MSH3 (MutSbeta)	14	3	0.124878106921913	0.883087561495265	3	0.242934853763013	1	MSH2,POLD3,RPA3	POLD1,LIG1
Recycling of bile acids and salts	15	3	0.124878106921913	0.883087561495265	3	0.623961704252594	1	NCOA2,SLC27A5,ABCC3	RXRA
Synthesis of Prostaglandins (PG) and Thromboxanes (TX)	15	3	0.124878106921913	0.883087561495265	3	1	1	CBR1,HPGDS,SETD4
D-<i>myo</i>-inositol (1,3,4)-trisphosphate biosynthesis	15	3	0.124878106921913	0.883087561495265	3	0.623961704252594	1	IPMK,PTEN,MINPP1	SYNJ1
PD-1 signaling	28	3	0.124878106921913	0.883087561495265	3	1	1	LCK,CD3D,CD3G
IL-3 Signaling Pathway	49	7	0.124942557028066	0.883087561495265	7	0.0947005511175234	1	HRAS,RAPGEF1,PIK3CD,YWHAB,LYN,SOS1,STAT5B	BCL2L1,CRKL,CCR3,JAK1,FYN,IL3
t cell receptor signaling pathway	55	7	0.124942557028066	0.883087561495265	7	0.208790007519735	1	HRAS,SOS1,LAT,PPP3CB,CD3D,LCK,CD3G	NCF2,ARFGAP1,FYN,PRKCA,CHN1
PCP/CE pathway	47	7	0.124942557028066	0.883087561495265	7	0.208790007519735	1	CLTA,AP2M1,DVL3,DVL1,RHOA,ROR2,ROR1	CLTB,AP2B1,PRICKLE1,PRKCA,SMURF2
Aquaporin-mediated transport	48	7	0.124942557028066	0.883087561495265	7	0.392252065886309	1	PRKAR2A,PRKACG,GNG13,GNB1,PRKAR1B,AVP,GNG4	GNG10,GNGT2,ADCY2,GNG2
Hedgehog signaling events mediated by Gli proteins	48	7	0.124942557028066	0.883087561495265	7	0.835104415875647	1	HDAC1,MTSS1,CSNK1D,CSNK1E,SPOP,GNB1,GLI1	FOXA2,GNG2
Methotrexate Pathway (Brain Cell), Pharmacokinetics	7	2	0.125018966736698	0.883087561495265	2	0.386745369440708	1	SLC22A6,SLC22A8	ABCB1
Tramadol Pharmacokinetics	7	2	0.125018966736698	0.883087561495265	2	1	1	UGT2B7,CYP2D6
Tramadol Metabolism Pathway	7	2	0.125018966736698	0.883087561495265	2	1	1	UGT2B7,CYP2D6
Nectin/Necl trans heterodimerization	7	2	0.125018966736698	0.883087561495265	2	1	1	PVR,PVRL2
glycoaminoglycan-protein linkage region biosynthesis	7	2	0.125018966736698	0.883087561495265	2	0.0761254282549241	1	B3GALT6,XYLT2	XYLT1,B3GAT2
Anchoring fibril formation	7	2	0.125018966736698	0.883087561495265	2	1	1	TLL1,COL7A1
Porphyrin metabolism	7	2	0.125018966736698	0.883087561495265	2	1	1	ALAD,UROS
thyroid hormone metabolism II (via conjugation and/or degradation)	7	2	0.125018966736698	0.883087561495265	2	1	1	DIO2,UGT2B10
rna polymerase iii transcription	7	2	0.125018966736698	0.883087561495265	2	1	1	GTF3C5,GTF3C4
sucrose degradation	8	2	0.125018966736698	0.883087561495265	2	1	1	ALDOA,GALM
Cohesin Loading onto Chromatin	10	2	0.125018966736698	0.883087561495265	2	0.386745369440708	1	STAG1,PDS5B	SMC3
p75 NTR receptor-mediated signalling	82	10	0.125054533764475	0.883087561495265	10	0.963985297089017	1	HDAC1,RIPK2,PSEN2,ARHGEF2,SOS1,PRKCI,RHOA,SOS2,SQSTM1,VAV2	ITGB3BP,ITSN1
Axon guidance - Homo sapiens (human)	127	15	0.125595692015072	0.883765219052819	15	0.833194846872314	1	NTNG2,DCC,RGS3,ABLIM1,ROBO3,PAK6,HRAS,PLXNB1,RHOA,PLXNC1,ABL1,SEMA3C,LIMK2,SLIT2,PPP3CB	FYN,ROBO1,UNC5D,EPHA6,MET,SLIT3
Mitotic Anaphase	130	15	0.125595692015072	0.883765219052819	15	0.715484580094716	1	BUB1B,CENPK,CENPP,UBE2D1,LEMD3,STAG1,CDC26,CDC23,APITD1,KNTC1,PDS5B,TAOK1,MAD1L1,CLASP2,APITD1-CORT	ANAPC10,SGOL1,SPDL1,CDC27,NDC80,SMC3,ITGB3BP
Circadian rhythm - Homo sapiens (human)	30	5	0.126761494972152	0.883765219052819	5	0.610112247691214	1	PRKAG1,NPAS2,CRY2,CSNK1D,CSNK1E	RORB,CUL1
RNA polymerase - Homo sapiens (human)	31	5	0.126761494972152	0.883765219052819	5	0.877103370295346	1	POLR1C,POLR2D,POLR2F,POLR2H,POLR1B	POLR1E
WNT-Ncore	32	5	0.126761494972152	0.883765219052819	5	0.140712608898528	1	WIF1,CDC73,ROR2,CBY1,YWHAB	SMURF2,NKD1,GATA3,SFRP1
Statin Pathway	31	5	0.126761494972152	0.883765219052819	5	0.610112247691214	1	APOC2,APOC1,APOE,LPL,MTTP	HMGCR,ABCA1
mcalpain and friends in cell motility	30	5	0.126761494972152	0.883765219052819	5	0.877103370295346	1	HRAS,PRKAR2A,PRKAR1B,SOS1,PRKACG	MAP2K2
Gluconeogenesis	22	4	0.129557006574071	0.883765219052819	4	1	1	FBP1,ENO1,ALDOA,GALM
Glycogenosis, Type IA. Von gierke disease	22	4	0.129557006574071	0.883765219052819	4	1	1	FBP1,ENO1,ALDOA,GALM
Glycogenosis, Type IC	22	4	0.129557006574071	0.883765219052819	4	1	1	FBP1,ENO1,ALDOA,GALM
Glycogen Storage Disease Type 1A (GSD1A) or Von Gierke Disease	22	4	0.129557006574071	0.883765219052819	4	1	1	FBP1,ENO1,ALDOA,GALM
Triosephosphate isomerase	22	4	0.129557006574071	0.883765219052819	4	1	1	FBP1,ENO1,ALDOA,GALM
Fructose-1,6-diphosphatase deficiency	22	4	0.129557006574071	0.883765219052819	4	1	1	FBP1,ENO1,ALDOA,GALM
Phosphoenolpyruvate carboxykinase deficiency 1 (PEPCK1)	22	4	0.129557006574071	0.883765219052819	4	1	1	FBP1,ENO1,ALDOA,GALM
Glycogenosis, Type IB	22	4	0.129557006574071	0.883765219052819	4	1	1	FBP1,ENO1,ALDOA,GALM
proteasome complex	24	4	0.129557006574071	0.883765219052819	4	0.182432717095703	1	PSMD11,PSMD12,PSMB5,PSMB2	PSMA2,PSMD14,PSMB1
ADP signalling through P2Y purinoceptor 12	22	4	0.129557006574071	0.883765219052819	4	0.182432717095703	1	GNAT3,GNG13,GNB1,GNG4	GNG10,GNG2,GNGT2
Nicotinate Nicotinamide metabolism	23	4	0.129557006574071	0.883765219052819	4	1	1	NADK,NMNAT1,NT5C2,MTMR2
TRAF6 mediated NF-kB activation	24	4	0.129557006574071	0.883765219052819	4	0.785009907557123	1	IFIH1,RNF135,TRAF2,TRIM25	DDX58
Immune System	1166	107	0.129557204887324	0.883765219052819	107	0.0520344964350425	1	AP1M2,PIK3CD,CBLB,CAMK2G,UBE4A,DDX41,PTEN,LAT,RASGRP3,UBE2D1,TNFRSF4,RPS6KA1,SIGIRR,EIF4A3,PRKCSH,PRKAR1B,CDC26,IFIH1,EEA1,ARIH2,CLTA,EIF4E3,AGO1,PPP3CB,SPRED2,NCKIPSD,SEC24B,TRPC1,TRIM39-RPP21,DHX36,TREX1,ATRIP,TRAF2,UBE2E2,ECSIT,EIF4E,IRF3,PRKAR2A,PVR,HRAS,DAB2IP,MAPK9,KEAP1,IQGAP1,FYB,IL6R,RICTOR,YWHAB,PAQR3,SEC61A2,RAET1E,CD36,RAPGEF4,HECTD1,RAPGEF1,TRIM25,CTSV,RNF182,CD3D,CD3G,TNFRSF18,PPM1B…	IFNAR1,CD226,SUMO1,IFNA17,IFNA16,IFNA14,CAPZA2,PIK3C3,RASGRP1,JAK1,KSR2,IL3,EDARADD,DUSP5,ELMO1,CDC34,SH3GL2,IFNA13,IFNA21,MEF2C,PDE1A,SHC3,SEC61B,SPRED1,ASB2,ASB7,PLD1,CYLD,MASP1,AP2B1,MAPK7,HAVCR2,UBE2E3,BTLA,IFNA10,CRKL,FYN,NOD2,PRKCA,PARK2,CUL1,CTSL,ITK,FCN2,DOCK1,IFNGR2,CD200,ADCY2,CD207,SMURF2,MADCAM1,RNF138,FCN1,CCR2,LGMN,GZMM,MAP2K2,NLRC4,MB21D1,NRG3,FGF22,BCL2L1,ANAPC10,KLHL9,TLR4,ARPC5,…
Gap junction - Homo sapiens (human)	89	11	0.131067175887863	0.891034648281726	11	0.112544502875226	1	CSNK1D,HRAS,TUBA1C,TUBA1B,TUBA1A,PLCB2,GNAQ,SOS2,SOS1,PRKACG,PDGFA	ADCY2,TUBB1,GJA1,MAPK7,LPAR1,MAP2K2,PDGFC,PRKCA,DRD2
Electron Transport Chain	103	11	0.131067175887863	0.891034648281726	11	0.928578054465169	1	NDUFB9,NDUFB5,UQCRC1,ATP5L,NDUFA12,NDUFA8,COX5A,ATP5G2,UCP2,UCP3,COX7A2L	SLC25A27,ATP5G3,NDUFS6
Glycerophospholipid metabolism	136	15	0.131990981923417	0.894283494079097	15	0.58488837936911	1	NUP214,LPL,ARCN1,GK3P,ATP8B2,NUP205,PLA2G10,MTTP,ADHFE1,SLC3A2,AGPAT2,GPD2,DGKE,SLC16A9,NUP35	PLA2G7,PLD1,ALDH3A2,AGPS,PLA2G4C,DGKI,DGKB,PLA2G4A
Mitotic Metaphase and Anaphase	131	15	0.131990981923417	0.894283494079097	15	0.723433914051927	1	BUB1B,CENPK,CENPP,UBE2D1,LEMD3,STAG1,CDC26,CDC23,APITD1,KNTC1,PDS5B,TAOK1,MAD1L1,CLASP2,APITD1-CORT	ANAPC10,SGOL1,SPDL1,CDC27,NDC80,SMC3,ITGB3BP
NOD pathway	40	6	0.13303663655987	0.898333247881548	6	0.494922054133275	1	ERBB2IP,COPS6,RIPK2,NDUFA13,NAIP,HSP90AA1	NLRC4,CARD8,NOD2
Iron uptake and transport	43	6	0.13303663655987	0.898333247881548	6	0.749465209672643	1	LCN2,ATP6V1C2,CYBRD1,ATP6V0A2,CP,SLC22A17	ATP6V1B2,ATP6V1B1
Golgi Associated Vesicle Biogenesis	54	7	0.135621229331087	0.912497202067673	7	0.843712636974909	1	AP1M2,CPD,CLTA,IGF2R,TXNDC5,BLOC1S6,CLINT1	SH3GL2,AP4E1
TCR signaling	67	7	0.135621229331087	0.912497202067673	7	0.965099942537526	1	FYB,LAT,PTEN,RIPK2,CD3D,LCK,CD3G	ITK
Lysosome - Homo sapiens (human)	123	14	0.135862004098565	0.912497202067673	14	0.781849805255703	1	AP1M2,GUSB,CTSV,CLTA,SUMF1,AP1G2,ATP6V0A2,ACP5,IGF2R,LAMP3,SGSH,GAA,AP4M1,HEXA	CTSL,CTSZ,CLTB,LGMN,AP4E1,PSAPL1
Notch Signaling Pathway	61	8	0.136044210131256	0.912497202067673	8	0.904589346081088	1	HDAC1,MAML1,MAML3,PSEN2,DLL4,HEY2,NOTCH1,LCK	CUL1,GATA3
ErbB1 downstream signaling	106	13	0.139741964805814	0.924779134688175	13	0.268159889646285	1	SFN,HRAS,RICTOR,VAV2,ARF4,RALGDS,MAPK9,SOS1,IQGAP1,WASF2,YWHAB,PRKCZ,ATF1	BCL2L1,DIAPH3,PLD1,ARPC5,MEF2C,MAPK7,MAP2K2,PRKCA,ATF2
Bile acid and bile salt metabolism	35	5	0.140624397084024	0.924779134688175	5	0.628133115752491	1	NCOA2,HSD17B4,AMACR,SLC27A5,ABCC3	CYP39A1,RXRA
Activation of Kainate Receptors upon glutamate binding	32	5	0.140624397084024	0.924779134688175	5	0.153470223923143	1	GNG13,PLCB2,GNB1,GRIK1,GNG4	GNG10,GNGT2,GRIK5,GNG2
Alpha-synuclein signaling	32	5	0.140624397084024	0.924779134688175	5	0.348809660802701	1	YES1,STUB1,LYN,PLCB2,LCK	FYN,PARK2,PLD1
Lissencephaly gene (LIS1) in neuronal migration and development	31	5	0.140624397084024	0.924779134688175	5	0.628133115752491	1	ABL1,DAB1,IQGAP1,CDK5R1,RHOA	DAB1,PLA2G7
role of egf receptor transactivation by gpcrs in cardiac hypertrophy	33	5	0.140624397084024	0.924779134688175	5	0.348809660802701	1	HRAS,GNB1,RHOA,RPS6KA1,SOS1	MAP2K2,ADAM12,PRKCA
Wnt Canonical	119	14	0.142842385836058	0.924779134688175	14	0.788862778837899	1	DVL3,CSNK1E,WIF1,CBY1,PSMD11,PSMD12,TLE4,PSMB5,PSMB2,PSMD5,PSMD2,DVL1,DKK3,CTNNBIP1	CUL1,PSMA2,SFRP4,WNT3,PSMB1,WNT9B
Wnt Mammals	119	14	0.142842385836058	0.924779134688175	14	0.788862778837899	1	DVL3,CSNK1E,WIF1,CBY1,PSMD11,PSMD12,TLE4,PSMB5,PSMB2,PSMD5,PSMD2,DVL1,DKK3,CTNNBIP1	CUL1,PSMA2,SFRP4,WNT3,PSMB1,WNT9B
G1 to S cell cycle control	68	9	0.144438654982757	0.924779134688175	9	0.475216101503401	1	MNAT1,PRIM1,CDKN2D,MCM7,E2F3,E2F2,E2F1,RPA3,CDK4	CCNE1,ORC4,MYT1,MCM3,CREB3L3
Signaling by NOTCH1	72	9	0.144438654982757	0.924779134688175	9	0.990766155488794	1	HDAC1,PSEN2,MAML3,DLL4,TLE4,HEY2,TBL1XR1,MAML1,NOTCH1	CUL1
Wnt	68	9	0.144438654982757	0.924779134688175	9	0.670251869169559	1	MESDC2,YES1,ROR2,DVL3,DVL1,YWHAB,RHOA,ROR1,CSNK1E	WNT3,PRKCA,RSPO1,SFRP1
Viral Messenger RNA Synthesis	41	6	0.145357652989934	0.924779134688175	6	0.938926804852593	1	NUP214,POLR2D,POLR2F,POLR2H,NUP35,NUP205	POM121
Cell-cell junction organization	60	8	0.146169149982641	0.924779134688175	8	0.909778767127465	1	CLDN17,CLDN14,PVR,PVRL2,CDH7,PRKCI,CDH24,CLDN8	CTNND1,CDH5
Morphine Metabolism Pathway	16	3	0.146188856531439	0.924779134688175	3	1	1	UGT2B7,PDIA6,ERP29
Hereditary Coproporphyria (HCP)	15	3	0.146188856531439	0.924779134688175	3	0.649341866288381	1	ALAD,UROS,GUSB	COX10
Porphyria Variegata (PV)	15	3	0.146188856531439	0.924779134688175	3	0.649341866288381	1	ALAD,UROS,GUSB	COX10
Congenital Erythropoietic Porphyria (CEP) or Gunther Disease	15	3	0.146188856531439	0.924779134688175	3	0.649341866288381	1	ALAD,UROS,GUSB	COX10
Acute Intermittent Porphyria	15	3	0.146188856531439	0.924779134688175	3	0.649341866288381	1	ALAD,UROS,GUSB	COX10
Porphyrin Metabolism	15	3	0.146188856531439	0.924779134688175	3	0.649341866288381	1	ALAD,UROS,GUSB	COX10
IGF-Ncore	16	3	0.146188856531439	0.924779134688175	3	0.268639435751582	1	PPP4C,PTEN,IGF2R	GRAP,PTPN2
Fatty Acid Omega Oxidation	15	3	0.146188856531439	0.924779134688175	3	0.649341866288381	1	ADH7,CYP2D6,ADH4	ALDH1A1
Interactome of polycomb repressive complex 2 (PRC2)	16	3	0.146188856531439	0.924779134688175	3	0.649341866288381	1	THRAP3,BCLAF1,SUZ12	AEBP2
p75NTR signals via NF-kB	16	3	0.146188856531439	0.924779134688175	3	1	1	PRKCI,SQSTM1,RIPK2
Peptide hormone biosynthesis	15	3	0.146188856531439	0.924779134688175	3	1	1	INHA,INHBC,INHBE
Processive synthesis on the lagging strand	16	3	0.146188856531439	0.924779134688175	3	0.268639435751582	1	RPA3,POLD3,PRIM1	POLD1,LIG1
Omega-3 fatty acid metabolism	16	3	0.146188856531439	0.924779134688175	3	0.649341866288381	1	ACOX1,ACSL3,HSD17B4	ACSL6
Circadian rhythm pathway	16	3	0.146188856531439	0.924779134688175	3	1	1	CRY2,NPAS2,CSNK1E
ccr3 signaling in eosinophils	23	4	0.146318718090193	0.924779134688175	4	0.46569779874389	1	HRAS,GNB1,RHOA,GNAQ	CCR3,PRKCA
Fas	24	4	0.146318718090193	0.924779134688175	4	1	1	MAP3K5,YWHAB,MAPK9,SFN
Synthesis of bile acids and bile salts	27	4	0.146318718090193	0.924779134688175	4	0.46569779874389	1	NCOA2,HSD17B4,AMACR,SLC27A5	CYP39A1,RXRA
RNA Polymerase III Transcription Termination	23	4	0.146318718090193	0.924779134688175	4	1	1	POLR1C,POLR2F,POLR2H,NFIB
Laminin interactions	23	4	0.146318718090193	0.924779134688175	4	0.79952409432136	1	LAMB1,LAMB2,COL18A1,LAMC3	LAMA2
Adrenaline,noradrenaline inhibits insulin secretion	23	4	0.146318718090193	0.924779134688175	4	0.19997954273686	1	ADRA2A,GNG13,GNB1,GNG4	GNG10,GNG2,GNGT2
Vitamin B9 (folate) metabolism	26	4	0.146318718090193	0.924779134688175	4	0.46569779874389	1	MTHFS,ARCN1,FTCD,FOLR3	SLC25A13,MTHFD1L
Regulation of RAS by GAPs	23	4	0.146318718090193	0.924779134688175	4	0.79952409432136	1	HRAS,SPRED2,KBTBD7,DAB2IP	SPRED1
APC-Cdc20 mediated degradation of Nek2A	24	4	0.146318718090193	0.924779134688175	4	0.46569779874389	1	BUB1B,UBE2D1,CDC26,CDC23	ANAPC10,CDC27
RIG-I/MDA5 mediated induction of IFN-alpha/beta pathways	53	7	0.146730409935042	0.924779134688175	7	0.967458054528234	1	IFIH1,DHX36,RNF135,TRAF2,TRIM25,IRF3,TAX1BP1	DDX58
IL3	51	7	0.146730409935042	0.924779134688175	7	0.651061281771696	1	HRAS,PIK3CD,YWHAB,LYN,KCNIP3,STAT5B,ATF1	CRKL,PRKCA,IL3
AndrogenReceptor	143	16	0.147293805729671	0.924779134688175	16	0.806920140839239	1	TMF1,PRMT1,PATZ1,KAT7,PTEN,GSN,HSP90AA1,PAK6,NSD1,KDM3A,HDAC1,NCOA2,CDC37,MNAT1,KDM4C,GTF2H3	CAV1,DBT,CCNE1,BAG1,NELFCD,DAPK3,ATF2
Androgen receptor signaling pathway	89	11	0.147328313903202	0.924779134688175	11	0.84010654287275	1	PATZ1,KAT7,PTEN,BMF,DSTN,RHOA,PAK6,STUB1,HDAC1,NCOA2,LIMK2	CCNE1,SUMO1,CAV1,BAG1
Fatty acid, triacylglycerol, and ketone body metabolism	98	11	0.147328313903202	0.924779134688175	11	0.360645577941611	1	PCCB,SLC25A20,ACSL3,GK3P,MED1,NCOA2,TBL1XR1,AGPAT2,GPD2,LPIN1,HSD17B3	HELZ2,ACSL6,CHD9,ACACA,RXRA,AGPAT4,LPIN2
Ras signaling pathway - Homo sapiens (human)	227	24	0.152235978856227	0.932417040946556	24	0.0544512447012008	1	GNG13,SOS1,PIK3CD,PLA2G6,STK4,GNG4,PLCE1,PAK6,RASGRP3,HRAS,RRAS,MRAS,LAT,PLA2G10,CALML6,SOS2,ABL1,RHOA,RALGDS,GNB1,MAPK9,PRKACG,PGF,PDGFA	BCL2L1,PLD1,FGF12,GNG2,RASGRP1,PIK3R5,KSR2,ANGPT4,FGF22,GNG10,PLA2G4C,TEK,MAP2K2,MET,SHC3,ETS2,ETS1,PDGFC,PRKCA,PLA2G4A,GNGT2
KitReceptor	71	9	0.154057003040484	0.932417040946556	9	0.0153976098010709	0.574269473126008	CBLB,HRAS,SPRED2,ABL1,YES1,STAT5B,LYN,RPS6KA1,SOS1	CRKL,SPRED1,MITF,GRAP,JAK3,PRKCA,FYN,GRAPL,MATK,ATF2
TP53 Regulates Metabolic Genes	76	9	0.154057003040484	0.932417040946556	9	0.991390446457619	1	COX5A,PRKAG1,PTEN,SFN,TSC1,YWHAB,COX7A2L,LAMTOR1,LAMTOR4	COX16
Transcriptional Regulation by TP53	76	9	0.154057003040484	0.932417040946556	9	0.991390446457619	1	COX5A,PRKAG1,PTEN,SFN,TSC1,YWHAB,COX7A2L,LAMTOR1,LAMTOR4	COX16
p38 MAPK Signaling Pathway	34	5	0.155112702982338	0.932417040946556	5	0.367654517560909	1	HRAS,TRAF2,MAPKAPK5,MAP3K5,DDIT3	TGFBR1,PLA2G4A,ATF2
Thrombin signalling through proteinase activated receptors (PARs)	32	5	0.155112702982338	0.932417040946556	5	0.166642712140016	1	GNG13,GNG4,GNB1,GNAQ,GNA14	GNG10,GNGT2,GNA13,GNG2
Formation of the Early Elongation Complex	34	5	0.155112702982338	0.932417040946556	5	0.64549835563193	1	GTF2H3,POLR2D,POLR2F,MNAT1,POLR2H	NELFCD,SUPT4H1
Formation of the HIV-1 Early Elongation Complex	34	5	0.155112702982338	0.932417040946556	5	0.64549835563193	1	GTF2H3,POLR2D,POLR2F,MNAT1,POLR2H	NELFCD,SUPT4H1
bioactive peptide induced signaling pathway	33	5	0.155112702982338	0.932417040946556	5	0.64549835563193	1	HRAS,CAMK2G,GNB1,SOS1,STAT5B	FYN,PRKCA
Pravastatin Pathway, Pharmacokinetics	9	2	0.157122586068745	0.932417040946556	2	0.428126773474004	1	SLC22A6,SLC22A8	ABCB1
Tenofovir/Adefovir Pathway, Pharmacokinetics	8	2	0.157122586068745	0.932417040946556	2	1	1	SLC22A6,ABCC10
Nevirapine Metabolism Pathway	8	2	0.157122586068745	0.932417040946556	2	0.428126773474004	1	CYP2D6,ABCC10	ALDH1A1
Vitamin D Metabolism	10	2	0.157122586068745	0.932417040946556	2	0.428126773474004	1	GC,CYP27B1	RXRA
Heme Biosynthesis	9	2	0.157122586068745	0.932417040946556	2	1	1	ALAD,UROS
role of parkin in ubiquitin-proteasomal pathway	8	2	0.157122586068745	0.932417040946556	2	0.0132750893967704	0.574269473126008	UBE2G1,UBE2E2	SUMO1,PARK2,GPR37
Beta-oxidation of pristanoyl-CoA	8	2	0.157122586068745	0.932417040946556	2	1	1	AMACR,HSD17B4
2-oxobutanoate degradation	8	2	0.157122586068745	0.932417040946556	2	0.428126773474004	1	DLD,PCCB	DBT
Urea cycle	9	2	0.157122586068745	0.932417040946556	2	1	1	ARG2,ASS1
Degradation of cysteine and homocysteine	8	2	0.157122586068745	0.932417040946556	2	1	1	SQRDL,SLC25A10
Transport of fatty acids	8	2	0.157122586068745	0.932417040946556	2	0.428126773474004	1	LCN15,SLC27A4	SLC27A6
MAP kinase cascade	8	2	0.157122586068745	0.932417040946556	2	0.428126773474004	1	HRAS,YWHAB	MAP2K2
noradrenaline and adrenaline degradation	10	2	0.157122586068745	0.932417040946556	2	0.428126773474004	1	ADH4,LRTOMT	ALDH3A2
Establishment of Sister Chromatid Cohesion	11	2	0.157122586068745	0.932417040946556	2	0.428126773474004	1	STAG1,PDS5B	SMC3
heme biosynthesis	9	2	0.157122586068745	0.932417040946556	2	1	1	ALAD,UROS
S1P5 pathway	8	2	0.157122586068745	0.932417040946556	2	1	1	S1PR5,RHOA
A third proteolytic cleavage releases NICD	9	2	0.157122586068745	0.932417040946556	2	1	1	PSEN2,NOTCH1
CD4 T cell receptor signaling-JNK cascade	53	6	0.158175260331765	0.932417040946556	6	0.528961383470671	1	MAPK9,LAT,PPP3CB,CD3D,LCK,CD3G	RASGRP1,ITK,MAP2K2
Apoptosis-related network due to altered Notch3 in ovarian cancer	53	7	0.158253821991677	0.932417040946556	7	0.859714354724842	1	HDAC1,RIPK2,ABL1,APOE,CARD14,SQSTM1,BCL3	ETS1,CUL1
GPVI-mediated activation cascade	54	7	0.158253821991677	0.932417040946556	7	0.118711591103023	1	PIK3CD,LYN,PRKCZ,RHOA,VAV2,LAT,LCK	FYN,PIK3R6,PIK3R5,JAK1,JAK3,IL3
Choline metabolism in cancer - Homo sapiens (human)	101	12	0.159677470982722	0.932417040946556	12	0.0621766082220461	1	PIK3CD,PDGFA,HRAS,TSC1,MAPK9,RALGDS,SOS2,SOS1,PIP5K1B,WASF2,DGKE,SLC44A2	LYPLA1,PLD1,PIK3R5,GPCPD1,MAP2K2,DGKI,DGKB,PDGFC,PRKCA,PLA2G4C,PLA2G4A
Respiratory electron transport	93	10	0.160030070997995	0.932417040946556	10	0.904032217543886	1	NDUFB9,NDUFB5,NDUFA12,NDUFA13,UQCRC1,NDUFAF3,NDUFA8,ETFA,COX5A,COX7A2L	COX16,NDUFAF5,NDUFS6
Serotonergic synapse - Homo sapiens (human)	113	13	0.162646576344756	0.932417040946556	13	0.0280350921033943	0.736080016181559	GNG13,GNG4,HRAS,CYP2D6,PRKACG,PLCB2,GNAQ,CACNA1D,TRPC1,GNB1,HTR3D,HTR3E,HTR3C	CACNA1C,GNG10,GNG2,SLC18A1,ALOX12B,KCNJ3,KCNJ5,PRKCA,ALOX15B,PLA2G4C,PLA2G4A,GNGT2,HTR1B
Pentose phosphate pathway - Homo sapiens (human)	29	4	0.163864688217068	0.932417040946556	4	0.813058850610128	1	RPEL1,FBP1,RPE,ALDOA	PFKP
tpo signaling pathway	25	4	0.163864688217068	0.932417040946556	4	0.813058850610128	1	HRAS,THPO,SOS1,STAT5B	PRKCA
skeletal muscle hypertrophy is regulated via akt-mtor pathway	25	4	0.163864688217068	0.932417040946556	4	1	1	EIF2B5,EIF4E,EIF4G1,PTEN
Saturated fatty acids beta-oxidation	25	4	0.163864688217068	0.932417040946556	4	0.813058850610128	1	ACAA2,HSD17B4,SLC25A20,ACOX1	ACADSB
IL6	74	9	0.163979800713361	0.932417040946556	9	0.852832343927986	1	HDAC1,HRAS,SOS1,STAT5B,IL6R,EIF4E,LYN,EIF2A,HSP90AA1	FYN,MAP2K2,JAK1
Corticotropin-releasing hormone	92	11	0.164582038207966	0.932417040946556	11	0.852758704838288	1	GRK6,MAP3K5,RHOA,GNAQ,NCOA2,MAPK9,GNB1,HSP90AA1,TFAP2A,PRKCI,NR4A2	PRKCA,TLR4,GJA1,ACACA
Natural killer cell mediated cytotoxicity - Homo sapiens (human)	134	14	0.164922092861658	0.932417040946556	14	0.000105677233238621	0.0223090201326374	RAET1E,RAET1G,RAET1L,PIK3CD,ULBP2,ULBP3,ULBP1,LAT,VAV2,LCK,HRAS,SOS1,SOS2,PPP3CB	FYN,IFNAR1,IFNA13,IFNA10,IFNA17,IFNA16,IFNA14,SHC3,PIK3R5,IFNGR2,IFNA8,MAP2K2,IFNA2,IFNA1,IFNA7,IFNA6,IFNA5,IFNA4,IFNA21,PRKCA
Regulation of retinoblastoma protein	64	8	0.167476139778685	0.932417040946556	8	0.216807015517108	1	HDAC1,ABL1,CDK4,MAPK9,E2F2,E2F3,E2F1,ATF7	MITF,CCNE1,MET,TBP,MEF2C,ATF2
Metabolism of lipids and lipoproteins	516	49	0.167982401983331	0.932417040946556	49	0.0300195970790729	0.762079771418742	PIK3CD,SPTLC1,PTEN,APOE,LTC4S,GC,PRKD1,GPX1,NCOA2,SLC27A5,SPHK1,LPIN1,MTTP,HSD17B3,HSD17B4,KPNB1,HEXA,MTMR2,AMACR,LPL,GK3P,MED1,CEL,PLA2G10,ACOX1,ABCC3,PCCB,APOC2,GGPS1,PLA2G6,CYP27B1,SLC25A20,SETD4,PIP5K1B,SUMF1,MSMO1,PTDSS1,PTDSS2,TBL1XR1,AGPAT2,GPD2,CBR1,SLC44A2,HPGDS,VAPB,ACSL3,PIKFYVE,PRKACG,CPNE3	SGPL1,PIK3C3,STARD6,VAPA,ABCA1,ACER2,LPIN2,ETNK1,PLA2G4C,PLA2G4A,HMGCR,PPM1L,MTMR4,PLD1,PI4KA,FABP2,GPCPD1,MTMR14,CAV1,CERS3,PITPNB,CYP19A1,ALOX12B,COL4A3BP,LRP2,AGPAT4,PHOSPHO1,RPS18P1,CYP39A1,HELZ2,MBTPS1,ACSL6,CHD9,PIK3R6,PIK3R5,CRLS1,AGPS,SRD5A1,ACACA,SYNJ1,RXRA,GGT2,ALOX15B
Other glycan degradation - Homo sapiens (human)	18	3	0.168571093099254	0.932417040946556	3	1	1	HEXA,ENGASE,FUCA2
Primary bile acid biosynthesis - Homo sapiens (human)	17	3	0.168571093099254	0.932417040946556	3	0.673009793416376	1	AMACR,SLC27A5,HSD17B4	CYP39A1
Bile Acid Biosynthesis	17	3	0.168571093099254	0.932417040946556	3	0.673009793416376	1	AMACR,SLC27A5,HSD17B4	CYP39A1
27-Hydroxylase Deficiency	17	3	0.168571093099254	0.932417040946556	3	0.673009793416376	1	AMACR,SLC27A5,HSD17B4	CYP39A1
Congenital Bile Acid Synthesis Defect Type II	17	3	0.168571093099254	0.932417040946556	3	0.673009793416376	1	AMACR,SLC27A5,HSD17B4	CYP39A1
Cerebrotendinous Xanthomatosis (CTX)	17	3	0.168571093099254	0.932417040946556	3	0.673009793416376	1	AMACR,SLC27A5,HSD17B4	CYP39A1
Zellweger Syndrome	17	3	0.168571093099254	0.932417040946556	3	0.673009793416376	1	AMACR,SLC27A5,HSD17B4	CYP39A1
Familial Hypercholanemia (FHCA)	17	3	0.168571093099254	0.932417040946556	3	0.673009793416376	1	AMACR,SLC27A5,HSD17B4	CYP39A1
Congenital Bile Acid Synthesis Defect Type III	17	3	0.168571093099254	0.932417040946556	3	0.673009793416376	1	AMACR,SLC27A5,HSD17B4	CYP39A1
Melatonin metabolism and effects	17	3	0.168571093099254	0.932417040946556	3	1	1	CSNK1D,CRY2,CSNK1E
Mitochondrial LC-Fatty Acid Beta-Oxidation	17	3	0.168571093099254	0.932417040946556	3	1	1	ACSF2,SLC25A20,ACSL3
Rap1 signalling	16	3	0.168571093099254	0.932417040946556	3	0.673009793416376	1	RAPGEF4,YWHAB,PRKACG	RASGRP1
PKA activation	16	3	0.168571093099254	0.932417040946556	3	0.673009793416376	1	PRKAR2A,PRKACG,PRKAR1B	ADCY2
RHO GTPases activate CIT	16	3	0.168571093099254	0.932417040946556	3	0.673009793416376	1	CIT,RHOA,PRC1	MYL12B
the co-stimulatory signal during t-cell activation	20	3	0.168571093099254	0.932417040946556	3	0.673009793416376	1	LCK,CD3D,CD3G	ITK
Glucocorticoid receptor regulatory network	80	10	0.169456633871802	0.932417040946556	10	0.908593593081359	1	HDAC1,TBX21,NCOA2,CDK5R1,MAPK9,SFN,STAT5B,PRKACG,HSP90AA1,POU2F1	SELE,GATA3,TBP
TOR Signaling	34	5	0.170184800459947	0.932417040946556	5	0.900357682287642	1	PRKAG1,RICTOR,TSC1,ULK3,ULK1	PRKCA
Alpha 6 Beta 4 signaling pathway	33	5	0.170184800459947	0.932417040946556	5	0.662214368599952	1	HRAS,LAMB1,LAMB2,RHOA,SOS1	LAMA2,PRKCA
phospholipids as signalling intermediaries	33	5	0.170184800459947	0.932417040946556	5	0.662214368599952	1	SPHK1,PDGFA,HRAS,GNB1,SOS1	PRKCA,MAP2K2
BMP signaling Dro	34	5	0.170184800459947	0.932417040946556	5	0.180198146894077	1	BMPR1B,MAML3,MAML1,GDF5,BMP6	SMAD9,SMAD5,SMAD2,BMP5
IL8- and CXCR2-mediated signaling events	34	5	0.170184800459947	0.932417040946556	5	0.0683658101730664	1	DNM1,LYN,PLCB2,GNB1,GNA14	DOCK2,PIK3R6,PRKCA,GNG2,ELMO1
EPHA forward signaling	33	5	0.170184800459947	0.932417040946556	5	0.180198146894077	1	YES1,LYN,RHOA,VAV2,LCK	CRKL,EPHA6,FYN,PIK3R6
Circadian Clock	34	5	0.170184800459947	0.932417040946556	5	0.900357682287642	1	NPAS2,CRY2,CSNK1D,CSNK1E,AVP	PPARGC1A
Downstream TCR signaling	49	5	0.170184800459947	0.932417040946556	5	1	1	RIPK2,PTEN,CD3D,LCK,CD3G
Purine metabolism	34	5	0.170184800459947	0.932417040946556	5	0.662214368599952	1	IMPDH2,NT5C2,GMPS,GPX1,DGUOK	GART,GDA
Nucleotide excision repair - Homo sapiens (human)	47	6	0.171463131785006	0.932417040946556	6	0.785327416987363	1	RAD23B,GTF2H3,MNAT1,RPA3,POLE3,POLD3	POLD1,LIG1
PDGF	44	6	0.171463131785006	0.932417040946556	6	0.785327416987363	1	HRAS,PIK3CD,PDGFA,SOS2,SOS1,STAT5B	SHC3,MAP2K2
Formation of HIV-1 elongation complex containing HIV-1 Tat	44	6	0.171463131785006	0.932417040946556	6	0.785327416987363	1	TCEA1P2,GTF2H3,POLR2D,POLR2F,MNAT1,POLR2H	NELFCD,SUPT4H1
Tat-mediated elongation of the HIV-1 transcript	44	6	0.171463131785006	0.932417040946556	6	0.785327416987363	1	TCEA1P2,GTF2H3,POLR2D,POLR2F,MNAT1,POLR2H	NELFCD,SUPT4H1
HIV Transcription Elongation	44	6	0.171463131785006	0.932417040946556	6	0.785327416987363	1	TCEA1P2,GTF2H3,POLR2D,POLR2F,MNAT1,POLR2H	NELFCD,SUPT4H1
RAGE	45	6	0.171463131785006	0.932417040946556	6	0.314060634650447	1	HRAS,RHOA,DDIT3,RPS6KA1,PRKCZ,MAPK9	CCNE1,MAPK7,PLA2G4A,MAP2K2
Prednisolone Action Pathway	2	1	0.17155915637461	0.932417040946556	1	1	1	HSP90AA1
Prednisolone Metabolism Pathway	2	1	0.17155915637461	0.932417040946556	1	1	1	HSP90AA1
Aripiprazole Metabolic Pathway	2	1	0.17155915637461	0.932417040946556	1	1	1	CYP2D6
Conjugation of phenylacetate with glutamine	2	1	0.17155915637461	0.932417040946556	1	1	1	ACSM1
sulfate activation for sulfonation	2	1	0.17155915637461	0.932417040946556	1	1	1	PAPSS2
D-<i>myo</i>-inositol (3,4,5,6)-tetrakisphosphate biosynthesis	2	1	0.17155915637461	0.932417040946556	1	1	1	IPMK
2-amino-3-carboxymuconate semialdehyde degradation to glutaryl-CoA	2	1	0.17155915637461	0.932417040946556	1	1	1	DHTKD1
Activation of Na-permeable Kainate Receptors	2	1	0.17155915637461	0.932417040946556	1	1	1	GRIK1
glycerol-3-phosphate shuttle	2	1	0.17155915637461	0.932417040946556	1	1	1	GPD2
XAV939 inhibits tankyrase, stabilizing AXIN	2	1	0.17155915637461	0.932417040946556	1	1	1	TNKS2
Signaling by WNT in cancer	3	1	0.17155915637461	0.932417040946556	1	1	1	TNKS2
NOSIP mediated eNOS trafficking	2	1	0.17155915637461	0.932417040946556	1	1	1	NOSIP
DNA Damage Recognition in GG-NER	2	1	0.17155915637461	0.932417040946556	1	1	1	RAD23B
Interconversion of polyamines	3	1	0.17155915637461	0.932417040946556	1	1	1	SMOX
Nef mediated downregulation of CD28 cell surface expression	2	1	0.17155915637461	0.932417040946556	1	1	1	AP2M1
alanine biosynthesis/degradation	2	1	0.17155915637461	0.932417040946556	1	1	1	GPT2
NAD phosphorylation and dephosphorylation	2	1	0.17155915637461	0.932417040946556	1	1	1	NADK
Amplification of signal from unattached kinetochores via a MAD2 inhibitory signal	2	1	0.17155915637461	0.932417040946556	1	1	1	MAD1L1
Amplification of signal from the kinetochores	2	1	0.17155915637461	0.932417040946556	1	1	1	MAD1L1
Inhibition of Host mRNA Processing and RNA Silencing	2	1	0.17155915637461	0.932417040946556	1	1	1	PABPN1
vitamin D<sub>3</sub> biosynthesis	3	1	0.17155915637461	0.932417040946556	1	1	1	CYP27B1
Pyrophosphate hydrolysis	2	1	0.17155915637461	0.932417040946556	1	1	1	PPA2
formaldehyde oxidation	2	1	0.17155915637461	0.932417040946556	1	1	1	ADH5
Glypican 2 network	2	1	0.17155915637461	0.932417040946556	1	1	1	GPC2
&beta;-alanine degradation	2	1	0.17155915637461	0.932417040946556	1	1	1	ALDH6A1
PAOs oxidise polyamines to amines	2	1	0.17155915637461	0.932417040946556	1	1	1	SMOX
Amine Oxidase reactions	4	1	0.17155915637461	0.932417040946556	1	1	1	SMOX
Sphingolipid signaling pathway - Homo sapiens (human)	120	14	0.172650377213862	0.937078028423276	14	0.273628744526053	1	PIK3CD,SPTLC1,PTEN,PLCB2,HRAS,RHOA,GNAQ,PRKCZ,S1PR5,NSMAF,MAP3K5,MAPK9,SPHK1,TRAF2	SGPL1,CERS3,PLD1,PIK3R5,S1PR3,FYN,MAP2K2,ACER2,GNA13,PRKCA
GnRH signaling pathway - Homo sapiens (human)	92	11	0.173566285781449	0.940776178742421	11	0.25145429381665	1	CACNA1D,CAMK2G,HRAS,GNRH2,PLCB2,GNAQ,CALML6,MAPK9,SOS2,SOS1,PRKACG	CACNA1C,PLD1,ADCY2,MAPK7,MAP2K2,PRKCA,PLA2G4C,PLA2G4A
G alpha (12/13) signalling events	75	9	0.174196908979434	0.942920110548595	9	0.3335988266167	1	VAV2,ARHGEF2,GNG13,PLXNB1,SOS1,GNB1,RHOA,SOS2,GNG4	GNG10,ADRA1B,ITSN1,GNG2,GNGT2,GNA13
MAPK Signaling Pathway	167	18	0.176095165404869	0.951910658273492	18	0.746019937164271	1	MAP3K5,DDIT3,TRAF2,MAPKAPK5,PPM1B,MRAS,ECSIT,MOS,MAPK9,PLA2G10,TAOK1,TAOK2,SOS2,MAP4K3,MAP4K4,PRKCZ,MAP3K13,PPP3CB	CRKL,RASGRP1,ACVR1C,MEF2C,MAPK7,DUSP5,TGFBR1,MAP2K2,ATF2
Cell Cycle	103	12	0.176640451309054	0.953573149664356	12	0.908070584685235	1	BUB1B,CDC14B,HDAC1,ABL1,TBC1D8,CDK4,MAD1L1,YWHAB,MCM7,E2F3,E2F2,E2F1	CCNE1,CDC7,ORC4,MCM3
cell cycle: g1/s check point	25	4	0.182117473125077	0.966745400893169	4	0.825680239845442	1	HDAC1,ABL1,E2F1,CDK4	CCNE1
Activation of BH3-only proteins	25	4	0.182117473125077	0.966745400893169	4	1	1	YWHAB,BMF,E2F1,SFN
Propanoate metabolism	25	4	0.182117473125077	0.966745400893169	4	0.510145508962601	1	PCCB,ACAA2,ACSS2,ALDH6A1	ALDH3A2,ALDH1A1
Vitamin D3 (cholecalciferol) metabolism	27	4	0.182117473125077	0.966745400893169	4	1	1	CYP27B1,NUP214,NUP35,NUP205
Cdc20:Phospho-APC/C mediated degradation of Cyclin A	26	4	0.182117473125077	0.966745400893169	4	0.510145508962601	1	BUB1B,UBE2D1,CDC26,CDC23	ANAPC10,CDC27
mtor signaling pathway	25	4	0.182117473125077	0.966745400893169	4	1	1	TSC1,EIF4E,EIF4G1,PTEN
Proteasome Degradation	64	7	0.182470485289701	0.966745400893169	7	0.874202514868156	1	PSMD2,PSMD5,UBE2D1,PSMD11,PSMD12,PSMB5,PSMB2	PSMA2,PSMB1
protein ubiquitylation	47	6	0.185193073792326	0.966745400893169	6	0.561678689330159	1	UBE2J2,UBE2D1,UBE2G1,UBE2E2,UBE2S,UBE2O	UBE2QL1,CDC34,UBE2E3
Formation of RNA Pol II elongation complex	45	6	0.185193073792326	0.966745400893169	6	0.796237111019422	1	TCEA1P2,GTF2H3,POLR2D,POLR2F,MNAT1,POLR2H	NELFCD,SUPT4H1
RNA Polymerase II Transcription Elongation	45	6	0.185193073792326	0.966745400893169	6	0.796237111019422	1	TCEA1P2,GTF2H3,POLR2D,POLR2F,MNAT1,POLR2H	NELFCD,SUPT4H1
Formation of HIV elongation complex in the absence of HIV Tat	45	6	0.185193073792326	0.966745400893169	6	0.796237111019422	1	TCEA1P2,GTF2H3,POLR2D,POLR2F,MNAT1,POLR2H	NELFCD,SUPT4H1
PAR1-mediated thrombin signaling events	43	6	0.185193073792326	0.966745400893169	6	0.561678689330159	1	DNM1,RHOA,PLCB2,GNB1,GNAQ,GNA14	PRKCA,GNG2,GNA13
Regulation of RhoA activity	47	6	0.185193073792326	0.966745400893169	6	0.950486450138221	1	ARHGEF2,ARHGAP35,FARP1,RHOA,VAV2,ARHGAP9	ARHGDIB
DNA replication - Homo sapiens (human)	36	5	0.185796579514717	0.966745400893169	5	0.40500945638589	1	POLD3,PRIM1,MCM7,RPA3,POLE3	POLD1,LIG1,MCM3
EPHA-mediated growth cone collapse	34	5	0.185796579514717	0.966745400893169	5	0.40500945638589	1	YES1,LYN,SHB,RHOA,HSP90AA1	EPHA6,FYN,MYL12B
HGF	35	5	0.185796579514717	0.966745400893169	5	0.0759039751607727	1	PIK3CD,HRAS,RAPGEF1,SOS2,SOS1	CRKL,DOCK1,MAP2K2,SHC3,MET
Global Genomic NER (GG-NER)	35	5	0.185796579514717	0.966745400893169	5	0.67828967561333	1	RAD23B,POLD3,GTF2H3,MNAT1,RPA3	POLD1,LIG1
Class I PI3K signaling events mediated by Akt	35	5	0.185796579514717	0.966745400893169	5	0.907087015823228	1	RICTOR,MAP3K5,YWHAB,SFN,HSP90AA1	BCL2L1
RHO GTPases Activate Formins	115	13	0.187332492721644	0.966745400893169	13	0.759755896030162	1	BUB1B,CENPK,CENPP,RHOA,PFN2,KNTC1,TAOK1,APITD1,MAD1L1,DVL3,DVL1,CLASP2,APITD1-CORT	DIAPH3,SGOL1,SPDL1,NDC80,SCAI,ITGB3BP
Epigenetic regulation of gene expression	126	14	0.18863590880497	0.966745400893169	14	0.965116191666367	1	POLR1B,POLR1C,ARID4B,SAP130,POLR2F,HDAC1,POLR2H,TET3,MNAT1,UHRF1,TAF1D,SUZ12,GTF2H3,MBD2	POLR1E,TBP,AEBP2,DNMT3B
Metabolism of water-soluble vitamins and cofactors	83	10	0.189073367296203	0.966745400893169	10	0.467853044875531	1	NADK,ACP5,PCCB,MMADHC,MCCC1,NMNAT1,PPCDC,THTPA,HLCS,SLC23A2	DHFRL1,SLC52A3,ACACA,MTRR,GPHN,SLC19A3
Metabolism of vitamins and cofactors	83	10	0.189073367296203	0.966745400893169	10	0.467853044875531	1	NADK,ACP5,PCCB,MMADHC,MCCC1,NMNAT1,PPCDC,THTPA,HLCS,SLC23A2	DHFRL1,SLC52A3,ACACA,MTRR,GPHN,SLC19A3
RNA Polymerase I, RNA Polymerase III, and Mitochondrial Transcription	147	16	0.189916985707865	0.966745400893169	16	0.963394804959004	1	POLR1C,GTF3C5,GTF3C4,POLR2F,HDAC1,POLR2H,MNAT1,TAF1D,POLR1B,GATAD2A,MTA3,TFAM,GTF2H3,NFIB,MBD2,POU2F1	SNAPC3,POLR1E,CHD3,TBP,POLRMT
Integrated Breast Cancer Pathway	64	8	0.190102709996484	0.966745400893169	8	0.797840627660738	1	HDAC1,RASGRP3,DHTKD1,ABL1,ERAL1,TSC1,CSNK1D,E2F1	ANXA1,HMGCR,CYP19A1
LPA receptor mediated events	63	8	0.190102709996484	0.966745400893169	8	0.408021503249848	1	HRAS,LYN,GNB1,LPAR2,RHOA,GNAQ,GNA14,PRKD1	ADRA1B,ADCY2,GNG2,GNA13,LPAR1
Beta Oxidation of Very Long Chain Fatty Acids	10	2	0.190518788154289	0.966745400893169	2	1	1	SLC25A20,PEX14
Threonine and 2-Oxobutanoate Degradation	9	2	0.190518788154289	0.966745400893169	2	0.466717072049406	1	DLD,PCCB	DBT
Adrenoleukodystrophy, X-linked	10	2	0.190518788154289	0.966745400893169	2	1	1	SLC25A20,PEX14
Carnitine-acylcarnitine translocase deficiency	10	2	0.190518788154289	0.966745400893169	2	1	1	SLC25A20,PEX14
EV release from cardiac cells and their functional effects	10	2	0.190518788154289	0.966745400893169	2	1	1	MIR126,MIR150
Mismatch repair	9	2	0.190518788154289	0.966745400893169	2	0.119404384870779	1	MSH6,MSH2	POLD1,LIG1
regulation of transcriptional activity by pml	10	2	0.190518788154289	0.966745400893169	2	0.466717072049406	1	PML,PRAM1	SUMO1
C20 prostanoid biosynthesis	9	2	0.190518788154289	0.966745400893169	2	1	1	PTGES2,HPGDS
Lysosphingolipid and LPA receptors	9	2	0.190518788154289	0.966745400893169	2	0.119404384870779	1	S1PR5,LPAR2	S1PR3,LPAR1
SHC-related events triggered by IGF1R	9	2	0.190518788154289	0.966745400893169	2	1	1	SOS1,HRAS
EGFR Transactivation by Gastrin	10	2	0.190518788154289	0.966745400893169	2	0.466717072049406	1	SOS1,HRAS	PRKCA
Relaxin receptors	9	2	0.190518788154289	0.966745400893169	2	0.119404384870779	1	RXFP3,RXFP4	INSL3,RLN3
Glycogen synthesis	10	2	0.190518788154289	0.966745400893169	2	0.466717072049406	1	PPP1R3C,GYG1	EPM2A
Nef Mediated CD4 Down-regulation	9	2	0.190518788154289	0.966745400893169	2	0.466717072049406	1	LCK,AP2M1	AP2B1
Bicarbonate transporters	9	2	0.190518788154289	0.966745400893169	2	0.466717072049406	1	SLC4A4,SLC4A3	SLC4A10
COPII (Coat Protein 2) Mediated Vesicle Transport	9	2	0.190518788154289	0.966745400893169	2	1	1	SEC24C,SEC24B
ER to Golgi Transport	9	2	0.190518788154289	0.966745400893169	2	1	1	SEC24C,SEC24B
Synthesis of PIPs at the late endosome membrane	10	2	0.190518788154289	0.966745400893169	2	0.119404384870779	1	PIKFYVE,MTMR2	PIK3C3,MTMR4
Crosslinking of collagen fibrils	9	2	0.190518788154289	0.966745400893169	2	1	1	TLL1,LOXL1
EGFR-dependent Endothelin signaling events	9	2	0.190518788154289	0.966745400893169	2	1	1	SOS1,HRAS
Steroid biosynthesis - Homo sapiens (human)	20	3	0.19185473425853	0.966745400893169	3	1	1	MSMO1,CYP27B1,CEL
Selenocompound metabolism - Homo sapiens (human)	17	3	0.19185473425853	0.966745400893169	3	0.695080947575558	1	TXNRD2,PAPSS2,MARS	PSTK
Cyclophosphamide Pathway, Pharmacodynamics	17	3	0.19185473425853	0.966745400893169	3	0.695080947575558	1	ADH7,ADH5,ADH4	ALDH1A1
endocytotic role of ndk phosphins and dynamin	17	3	0.19185473425853	0.966745400893169	3	0.695080947575558	1	AP2M1,DNM1,PPP3CB	SYNJ1
Conversion from APC/C:Cdc20 to APC/C:Cdh1 in late anaphase	18	3	0.19185473425853	0.966745400893169	3	0.319871326869464	1	CDC23,UBE2D1,CDC26	ANAPC10,CDC27
PKA-mediated phosphorylation of CREB	17	3	0.19185473425853	0.966745400893169	3	0.695080947575558	1	PRKAR2A,PRKACG,PRKAR1B	ADCY2
PKA activation in glucagon signalling	17	3	0.19185473425853	0.966745400893169	3	0.695080947575558	1	PRKAR2A,PRKACG,PRKAR1B	ADCY2
Phosphorylation of the APC/C	18	3	0.19185473425853	0.966745400893169	3	0.319871326869464	1	CDC23,UBE2D1,CDC26	ANAPC10,CDC27
Purine metabolism	223	23	0.192963076692326	0.971110289351216	23	0.028261361877826	0.736080016181559	SLC25A10,NUP214,PKM,ARCN1,NUP205,POLR1B,POLR1C,DNM1,DGUOK,POLR2D,POLR2F,DYNC2H1,POLR2H,POLE3,ATP5L,POLD3,GFM1,NT5C2,ATP5G2,ATP6V0A2,NUP35,CANT1,ABCC5	SLC25A13,LPO,ATP2B2,POLR1E,XPO7,GUCY2D,SLC14A2,PAPD7,MPO,POLRMT,POLQ,POLK,POLI,POLD1,EEF1A2,AK3,ATP1A3,SLC5A5,ATP6V1B1,ATP6V1B2,ATP5G3,SLC1A1
RNA Polymerase II Transcription	110	12	0.194430013442316	0.977266646512695	12	0.6838112639698	1	POLR2D,POLR2F,POLR2H,TAF6,TAF5,MNAT1,GTF2A1,TCEA1P2,PABPN1,GTF2H3,SNRPB,SRRM1	SUPT4H1,RNGTT,TBP,NELFCD,TAF1L,NFX1
Antiarrhythmic Pathway, Pharmacodynamics	55	7	0.195123896708732	0.979526845680505	7	0.000699220092085784	0.10387302923541	KCNE3,KCNE4,CACNA1G,CACNB2,CACNA1D,ADRA2A,KCNJ4	KCNE1,CACNA1C,SLC8A3,KCNAB2,HCN2,KCNQ1,KCNJ3,GJA1,KCNJ5,ANK2,ABCC9
DNA Repair	147	16	0.197552294317836	0.987596132132011	16	0.91991464381674	1	NPLOC4,TRIM25,TDP2,POLR2F,POLR2H,POLR2D,RAD23B,MUTYH,POLD3,FANCC,MSH6,MNAT1,MSH2,TCEA1P2,GTF2H3,RPA3	OGG1,LIG1,BRIP1,POLK,POLI,POLD1
Signaling by Rho GTPases	401	39	0.198055326680853	0.987596132132011	39	0.955280910196046	1	BUB1B,GMIP,DEPDC1B,APITD1,NCOA2,KNTC1,PRC1,MAD1L1,APITD1-CORT,ARHGEF2,CENPK,NCKIPSD,CENPP,SFN,PFN2,TAOK1,IQGAP1,IQGAP2,DVL1,YWHAB,ARHGAP35,SOS1,KIF5A,ARHGAP9,RHOT1,RHOT2,LIMK2,WASF2,KDM4C,DVL3,CFTR,RHOV,RHOA,VAV2,ABL1,SOS2,ARHGAP11A,CIT,CLASP2	ARHGAP12,ARHGAP18,RHOJ,DIAPH3,NDC80,ITGB3BP,ARHGDIB,ARHGAP32,WIPF3,CHN1,SGOL1,MYL12B,SPDL1,SCAI,ITSN1,ARHGAP29,ARPC5,NCF2
agrin in postsynaptic differentiation	47	6	0.199335303907831	0.987596132132011	6	0.57750954859286	1	LAMB1,LAMB2,DVL1,CHRM1,LAMC3,PAK6	MUSK,LAMA2,NRG3
Calcineurin-regulated NFAT-dependent transcription in lymphocytes	49	6	0.199335303907831	0.987596132132011	6	0.80665270923021	1	TBX21,CBLB,CDK4,E2F1,SLC3A2,POU2F1	GATA3,IL3
RhoA signaling pathway	45	6	0.199335303907831	0.987596132132011	6	0.34532361273991	1	LIMK2,CIT,PRKCZ,RHOA,PIP5K1B,PTEN	SCAI,SH3GL2,PLD1,ATF2
Peptide hormone metabolism	48	6	0.199335303907831	0.987596132132011	6	0.34532361273991	1	CPA3,INHBC,INHBE,INHA,SEC11A,CPB1	SLC30A7,SLC30A6,ACE,CTSZ
Dorso-ventral axis formation - Homo sapiens (human)	27	4	0.200997599082824	0.987596132132011	4	0.531439450967457	1	PIWIL4,SOS2,SOS1,NOTCH1	ETS1,ETS2
adp-ribosylation factor	28	4	0.200997599082824	0.987596132132011	4	0.00667514752485254	0.461620977968682	CLTA,ARFGEF1,KDELR2,KDELR3	NCF2,CLTB,CHN1,ARFGAP1,CYTH1,KDELR1
Cooperation of Prefoldin and TriC/CCT in actin and tubulin folding	28	4	0.200997599082824	0.987596132132011	4	0.531439450967457	1	TUBA1C,TUBA1B,TUBA1A,CCT2	CCT8,TUBB1
Activation of Matrix Metalloproteinases	30	4	0.200997599082824	0.987596132132011	4	1	1	KLKB1,COL18A1,MMP24,CTSV
Omega-6 fatty acid metabolism	28	4	0.200997599082824	0.987596132132011	4	0.837449871400561	1	ACOX1,ACAA2,HSD17B4,ACSL3	ACSL6
APC:Cdc20 mediated degradation of cell cycle proteins prior to satisfation of the cell cycle checkpoint	27	4	0.200997599082824	0.987596132132011	4	0.531439450967457	1	BUB1B,UBE2D1,CDC26,CDC23	ANAPC10,CDC27
B Cell Receptor Signaling Pathway	98	11	0.201863951003199	0.987596132132011	11	0.427990878086689	1	RAPGEF1,RASGRP3,HRAS,RPS6KA1,VAV2,LCK,MAPK9,LYN,SOS1,PIP5K1B,E2F3	CRKL,MEF2C,ATF2,CD81,MAP2K2,FYN,ETS1
Long-term potentiation - Homo sapiens (human)	67	8	0.201873282686485	0.987596132132011	8	0.622036852364923	1	HRAS,PLCB2,CAMK2G,RPS6KA1,GNAQ,CALML6,PRKACG,PPP3CB	MAP2K2,CACNA1C,PRKCA,GRIN2D
Validated nuclear estrogen receptor alpha network	64	8	0.201873282686485	0.987596132132011	8	0.622036852364923	1	HDAC1,MED1,NCOA2,CALCOCO1,DDX17,COL18A1,SAFB,NCOA7	DSCAM,SOD1,PGR,LMO4
BCR signaling pathway	68	8	0.201873282686485	0.987596132132011	8	0.806630816425529	1	VAV2,HRAS,LYN,SH3BP5,PTEN,CAMK2G,SOS1,PPP3CB	ETS1,IBTK,POU2F2
Post NMDA receptor activation events	37	5	0.201901976651271	0.987596132132011	5	0.913362086804863	1	HRAS,RRAS,RPS6KA1,CAMK2G,PRKACG	GRIN2D
Signaling events mediated by HDAC Class II	38	5	0.201901976651271	0.987596132132011	5	0.423448382847625	1	TUBA1B,YWHAB,GNB1,NUP214,HSP90AA1	SUMO1,MEF2C,GNG2
N-cadherin signaling events	36	5	0.201901976651271	0.987596132132011	5	0.693734602447615	1	GSN,DAGLB,CAMK2G,FER,RHOA	CTNND1,GJA1
Arf6 signaling events	35	5	0.201901976651271	0.987596132132011	5	0.913362086804863	1	USP6,TSHR,GNA14,GNAQ,GIT1	MET
E-cadherin signaling in the nascent adherens junction	36	5	0.201901976651271	0.987596132132011	5	0.913362086804863	1	RAPGEF1,IQGAP1,WASF2,RHOA,VAV2	CTNND1
Infectious disease	249	25	0.202537484546342	0.988756047693792	25	0.0434074453282911	0.951405809900413	AP1M2,NUP205,PABPN1,CLTA,GTF2H3,ATP6V1C2,POLR2D,POLR2F,POLR2H,TAF6,TAF5,IPO5,LCK,CHMP3,GTF2A1,HSP90AA1,AP2M1,CHMP4B,NUP214,MNAT1,SV2C,TCEA1P2,ATP6V0A2,KPNB1,NUP35	NCF2,LIG1,SUPT4H1,SYT1,ELMO1,DOCK2,RNGTT,AP2B1,POM121,CCR5,CHMP5,LTF,PSIP1,ALK,NELFCD,TAF1L,TBP,ANTXR1,MAP2K2,FYN,ATP6V1B1,ATP6V1B2,EEF2
MicroRNAs in cancer - Homo sapiens (human)	297	28	0.20346613908282	0.988756047693792	28	0.789416706502427	1	BCL2L2,MIR199B,MIR451A,PTEN,FOXP1,BMF,MIR150,HRAS,RHOA,MIR106B,ABL1,MIR126,MIR27B,SOS2,MIR25,MIR210,MIR23B,SOS1,NOTCH1,MIR26A2,MIR200A,MIR200B,PDGFA,MIR32,HDAC1,E2F3,E2F2,E2F1	CRKL,CCNE1,ZEB2,MIR7-1,MIR206,HNRNPK,MAPK7,IGF2BP1,MAP2K2,WNT3,MET,ABCB1,DNMT3B,PRKCA,MIR133B
Purine nucleotides nucleosides metabolism	107	12	0.203618778081229	0.988756047693792	12	0.382859200718562	1	GMPS,PKM,NUDT5,PDE6G,PDE10A,PDE4A,PDE4D,PAPSS2,IMPDH2,NT5C2,ITPA,CANT1	ADCY2,GUCY2D,GART,GCH1,PDE6H,GDA,PDE4B,PDE1A
Rho GTPase cycle	123	13	0.204713854134191	0.988756047693792	13	0.486487727340795	1	ARHGEF2,GMIP,DEPDC1B,ARHGAP9,ARHGAP11A,RHOV,RHOA,VAV2,RHOT1,RHOT2,SOS2,SOS1,ARHGAP35	CHN1,ITSN1,ARHGAP29,ARHGAP12,ARHGAP18,RHOJ,ARHGDIB,ARHGAP32
Late Phase of HIV Life Cycle	129	14	0.205296240299061	0.988756047693792	14	0.723433914051927	1	NUP214,NUP205,GTF2H3,POLR2D,POLR2F,POLR2H,TAF6,TAF5,CHMP3,CHMP4B,MNAT1,GTF2A1,TCEA1P2,NUP35	RNGTT,POM121,TBP,CHMP5,SUPT4H1,NELFCD,TAF1L
EPH-Ephrin signaling	77	9	0.206500506805708	0.988756047693792	9	0.370276522137215	1	LIMK2,HRAS,YES1,VAV2,LYN,SHB,RHOA,GIT1,HSP90AA1	ITSN1,FYN,EPHA6,ARPC5,MYL12B,MYL12A
Extracellular matrix organization	263	26	0.206914889844831	0.988756047693792	26	0.291570227241147	1	LTBP1,COL23A1,CTSV,COL7A1,LAMB1,LAMB2,COL8A2,LAMC3,DDR2,COL12A1,TLL1,ASPN,COL25A1,COL9A2,COL18A1,PCOLCE2,LOXL1,GDF5,PDGFA,KLKB1,FBN2,MMP24,COL6A2,PTPRS,COL14A1,COL6A1	MUSK,MFAP4,CTSL,MADCAM1,COL15A1,NRXN1,TTR,COL13A1,COL5A1,DST,COL6A3,ITGA8,ADAMTS14,BSG,LAMA2,ITGB6,PRKCA,ITGB8,COL20A1
mapkinase signaling pathway	57	7	0.208112174157697	0.988756047693792	7	0.498733220012786	1	MAP4K3,HRAS,MAP4K4,MAP3K5,MAP3K13,MAPK9,RPS6KA1	MAP2K2,MAPK7,MEF2C,ATF2
B cell receptor signaling	101	11	0.211718353287422	0.988756047693792	11	0.880714213819078	1	PIK3CD,HRAS,PSMD11,PSMD12,LCK,SOS2,SOS1,PSMB5,PSMB2,PSMD5,PSMD2	FYN,PSMA2,PSMB1,MAP2K2
Oxidative phosphorylation - Homo sapiens (human)	133	13	0.213664594638822	0.988756047693792	13	0.64647646957978	1	NDUFB9,NDUFB5,NDUFA12,NDUFA13,ATP5G2,UQCRC1,PPA2,ATP5L,NDUFA8,COX5A,ATP6V0A2,ATP6V1C2,COX7A2L	ATP6V1B2,COX8C,COX10,COX4I2,ATP6V1B1,ATP5G3,NDUFS6
Type II diabetes mellitus - Homo sapiens (human)	48	6	0.213858724885925	0.988756047693792	6	0.816591187854736	1	PIK3CD,CACNA1G,CACNA1D,MAPK9,PKM,PRKCZ	CACNA1C,PIK3R5
Endocrine and other factor-regulated calcium reabsorption - Homo sapiens (human)	48	6	0.213858724885925	0.988756047693792	6	0.360987365652015	1	CLTA,AP2M1,PLCB2,GNAQ,PRKACG,DNM1	CLTB,AP2B1,ATP1A3,PRKCA
Vitamin B3 (nicotinate and nicotinamide) metabolism	47	6	0.213858724885925	0.988756047693792	6	0.956950517061609	1	NADK,NUP214,NT5C2,NMNAT1,NUP35,NUP205	SIRT6
Arginine biosynthesis - Homo sapiens (human)	20	3	0.215874161584285	0.988756047693792	3	1	1	GPT2,ARG2,ASS1
Aminocaproic Acid Action Pathway	20	3	0.215874161584285	0.988756047693792	3	1	1	KLKB1,F12,F11
Tranexamic Acid Action Pathway	20	3	0.215874161584285	0.988756047693792	3	1	1	KLKB1,F12,F11
Urokinase Action Pathway	20	3	0.215874161584285	0.988756047693792	3	1	1	KLKB1,F12,F11
Reteplase Action Pathway	20	3	0.215874161584285	0.988756047693792	3	1	1	KLKB1,F12,F11
Streptokinase Action Pathway	20	3	0.215874161584285	0.988756047693792	3	1	1	KLKB1,F12,F11
Tenecteplase Action Pathway	20	3	0.215874161584285	0.988756047693792	3	1	1	KLKB1,F12,F11
Alteplase Action Pathway	20	3	0.215874161584285	0.988756047693792	3	1	1	KLKB1,F12,F11
Anistreplase Action Pathway	20	3	0.215874161584285	0.988756047693792	3	1	1	KLKB1,F12,F11
Aprotinin Action Pathway	20	3	0.215874161584285	0.988756047693792	3	1	1	KLKB1,F12,F11
Phenindione Action Pathway	20	3	0.215874161584285	0.988756047693792	3	1	1	KLKB1,F12,F11
Dicoumarol Action Pathway	20	3	0.215874161584285	0.988756047693792	3	1	1	KLKB1,F12,F11
Mitochondrial Electron Transport Chain	20	3	0.215874161584285	0.988756047693792	3	1	1	UQCRC1,GPD2,ATP5G2
Warfarin Action Pathway	20	3	0.215874161584285	0.988756047693792	3	1	1	KLKB1,F12,F11
Acenocoumarol Action Pathway	20	3	0.215874161584285	0.988756047693792	3	1	1	KLKB1,F12,F11
Coagulation	20	3	0.215874161584285	0.988756047693792	3	1	1	KLKB1,F12,F11
Bivalirudin Action Pathway	20	3	0.215874161584285	0.988756047693792	3	1	1	KLKB1,F12,F11
Argatroban Action Pathway	20	3	0.215874161584285	0.988756047693792	3	1	1	KLKB1,F12,F11
Phenprocoumon Action Pathway	20	3	0.215874161584285	0.988756047693792	3	1	1	KLKB1,F12,F11
Dicumarol Action Pathway	20	3	0.215874161584285	0.988756047693792	3	1	1	KLKB1,F12,F11
Ximelagatran Action Pathway	20	3	0.215874161584285	0.988756047693792	3	1	1	KLKB1,F12,F11
Etoposide Action Pathway	19	3	0.215874161584285	0.988756047693792	3	0.345185917382676	1	PDIA6,ERP29,ABCC3	ABCB1,MPO
Lepirudin Action Pathway	20	3	0.215874161584285	0.988756047693792	3	1	1	KLKB1,F12,F11
Etoposide Metabolism Pathway	19	3	0.215874161584285	0.988756047693792	3	0.345185917382676	1	PDIA6,ERP29,ABCC3	ABCB1,MPO
RNA Polymerase III Chain Elongation	18	3	0.215874161584285	0.988756047693792	3	1	1	POLR2H,POLR1C,POLR2F
Hypoxic and oxygen homeostasis regulation of HIF-1-alpha	19	3	0.215874161584285	0.988756047693792	3	1	1	COPS5,HSP90AA1,OS9
EPHA2 forward signaling	18	3	0.215874161584285	0.988756047693792	3	0.715663008175139	1	VAV2,ARHGAP35,RHOA	ACP1
Aminosugars metabolism	20	3	0.215874161584285	0.988756047693792	3	0.345185917382676	1	PFKFB4,GNE,MPI	GNPNAT1,CMAS
Transcription	240	24	0.216610491128697	0.988756047693792	24	0.942700224014504	1	POLR2F,MTA3,POLR1C,GTF3C5,GTF3C4,TAF6,TAF5,POLR2D,HDAC1,POLR2H,MNAT1,TAF1D,POLR1B,GATAD2A,GTF2A1,TCEA1P2,PABPN1,TFAM,GTF2H3,SNRPB,NFIB,SRRM1,MBD2,POU2F1	SNAPC3,SUPT4H1,POLR1E,RNGTT,TBP,POLRMT,NELFCD,TAF1L,NFX1,CHD3
IL2	76	9	0.217777641534494	0.988756047693792	9	0.0605769513697128	1	SOS1,STAT5B,LYN,SHB,PRKCZ,PIK3CD,EIF4E,HSP90AA1,LCK	CRKL,CCNE1,ETS2,ETS1,JAK3,JAK1,FYN,MAP2K2,ATF2
G13 Signaling Pathway	38	5	0.218453493032252	0.988756047693792	5	0.708560997632634	1	CIT,IQGAP1,IQGAP2,PIK3CD,RHOA	ARHGDIB,GNA13
IL2 signaling events mediated by PI3K	37	5	0.218453493032252	0.988756047693792	5	0.441685884302307	1	PRKCZ,SOS1,E2F1,HSP90AA1,LCK	BCL2L1,JAK3,JAK1
Retinoid metabolism and transport	42	5	0.218453493032252	0.988756047693792	5	0.441685884302307	1	LPL,APOC2,APOE,GPC2,RDH11	TTR,GPC6,LRP2
Triglyceride Biosynthesis	47	5	0.218453493032252	0.988756047693792	5	0.222835866846124	1	LPIN1,HSD17B3,ACSL3,GK3P,AGPAT2	LPIN2,ACACA,ACSL6,AGPAT4
GMCSF-mediated signaling events	37	5	0.218453493032252	0.988756047693792	5	0.919213546495498	1	HRAS,LYN,SOS1,STAT5B,PRKACG	MAP2K2
Trk receptor signaling mediated by PI3K and PLC-gamma	36	5	0.218453493032252	0.988756047693792	5	1	1	HRAS,YWHAB,AGAP2,SOS1,SFN
Disease	482	46	0.219172078276271	0.988756047693792	46	0.720617185527176	1	PIK3CD,SV2C,POLR2D,POLR2F,CHMP4B,KPNB1,NUP35,TNKS2,ATP6V0A2,HDAC1,AP2M1,POLR2H,PSEN2,AP1M2,GTF2A1,DLL4,NOTCH1,ATP6V1C2,NUP214,ERLEC1,HRAS,RICTOR,MAML3,MAML1,LCK,CHMP3,TBL1XR1,TCEA1P2,FRS2,NRG4,CFTR,NUP205,CLTA,OS9,TAF6,TAF5,IPO5,CDC37,MNAT1,HEY2,SOS1,STAT5B,HSP90AA1,PDGFA,PABPN1,GTF2H3	TAF1L,PSIP1,SMAD2,LTF,ALK,ATP6V1B1,ATP6V1B2,EEF2,SYT1,ELMO1,RNGTT,AP2B1,TBP,TGFBR1,NELFCD,FYN,ZFYVE9,DOCK2,POM121,FGF22,CCR5,CHMP5,ANTXR1,MAP2K2,NRG3,LIG1,SUPT4H1,NCF2
Visual phototransduction	96	10	0.220264195938084	0.988756047693792	10	0.338322050082816	1	APOC2,LPL,METAP1,APOE,PDE6G,GNB1,HSD17B6,GPC2,RDH11,RDH12	TTR,GUCY2D,LRP2,ABCA4,RGS9,PRKCA,GPC6
NOTCH-Ncore	28	4	0.220424675234297	0.988756047693792	4	1	1	MAML3,LTC4S,DLL4,GALM
MAPK Cascade	29	4	0.220424675234297	0.988756047693792	4	0.848425200761649	1	HRAS,MBP,MAP2,RRAS	MAP2K2
thrombin signaling and protease-activated receptors	27	4	0.220424675234297	0.988756047693792	4	0.273291237907108	1	RHOA,GNB1,ARFGEF1,GNAQ	PRKCA,CYTH1,GNA13
multi-step regulation of transcription by pitx2	28	4	0.220424675234297	0.988756047693792	4	0.848425200761649	1	HDAC1,WIF1,DVL1,MED1	NKD1
CREB phosphorylation through the activation of Ras	29	4	0.220424675234297	0.988756047693792	4	0.848425200761649	1	HRAS,RRAS,RPS6KA1,CAMK2G	GRIN2D
deactivation of the beta-catenin transactivating complex	30	4	0.220424675234297	0.988756047693792	4	0.552091308012285	1	TLE4,SOX6,CBY1,CTNNBIP1	SOX2,SOX7
Extension of Telomeres	29	4	0.220424675234297	0.988756047693792	4	0.552091308012285	1	RUVBL1,POLD3,PRIM1,RPA3	POLD1,LIG1
Association of TriC/CCT with target proteins during biosynthesis	29	4	0.220424675234297	0.988756047693792	4	0.552091308012285	1	SPHK1,FBXO4,CCT2,FBXW2	FBXW10,CCT8
IL3-mediated signaling events	28	4	0.220424675234297	0.988756047693792	4	0.552091308012285	1	HDAC1,PRKACG,SRP9P1,STAT5B	BCL2L1,IL3
GPCR GroupI metabotropic glutamate receptor	28	4	0.220424675234297	0.988756047693792	4	0.273291237907108	1	PRKCI,PLCB2,PRKCZ,GNAQ	MAP2K2,GNGT2,PRKCA
influence of ras and rho proteins on g1 to s transition	28	4	0.220424675234297	0.988756047693792	4	0.552091308012285	1	HRAS,RHOA,E2F1,CDK4	CCNE1,MAP2K2
Resolution of Sister Chromatid Cohesion	101	11	0.221769309589848	0.988756047693792	11	0.768157349565278	1	BUB1B,CENPK,CENPP,PDS5B,STAG1,KNTC1,TAOK1,APITD1,MAD1L1,CLASP2,APITD1-CORT	SGOL1,SPDL1,NDC80,SMC3,ITGB3BP
Signaling by PDGF	300	30	0.222192017421749	0.988756047693792	30	0.303624706056966	1	SPRED2,PIK3CD,CAMK2G,PTEN,LAT,RAPGEF1,RASGRP3,FRS2,RICTOR,KBTBD7,STAT5B,PRKACG,AGO4,AGO1,PRKAR2A,SOS1,PAQR3,COL9A2,PRKAR1B,LCK,IQGAP1,YWHAB,NRG4,PDGFA,DAB2IP,HRAS,AGO3,PTPRA,COL6A1,COL6A2	CRKL,SPRED1,ADCY2,SHC3,THBS4,JAK3,JAK1,KSR2,PHLPP1,TEK,DUSP5,IL3,RASGRP1,MAP2K2,PDE1A,FYN,NRG3,PDGFC,GRIN2D,PRKCA,FGF22,COL6A3
Dopaminergic synapse - Homo sapiens (human)	130	14	0.222590690909922	0.988756047693792	14	0.0753876339450534	1	GNG13,CAMK2G,KIF5A,GNG4,PPP1R1B,PLCB2,GNAQ,CALML6,GNAL,CACNA1D,MAPK9,GNB1,PRKACG,PPP3CB	CACNA1C,GNG10,GNG2,SLC18A1,KCNJ3,KCNJ5,CREB3L2,PRKCA,DRD2,DRD3,CREB3L3,GNGT2,ATF2
Signaling by EGFR	291	29	0.224468192151341	0.988756047693792	29	0.327414452762977	1	SPRED2,PIK3CD,CAMK2G,PTEN,LAT,RASGRP3,FRS2,CLTA,KBTBD7,HGS,LRIG1,AGO4,AGO1,PRKAR2A,NRG4,AP2M1,SOS1,HRAS,PAQR3,DAB2IP,PRKAR1B,PRKACG,LCK,IQGAP1,RICTOR,AGO3,YWHAB,PDGFA,PTPRA	SPRED1,ADCY2,SHC3,AP2B1,JAK3,JAK1,KSR2,GRIN2D,PHLPP1,SH3GL2,TEK,DUSP5,IL3,RASGRP1,MAP2K2,ADAM12,FYN,NRG3,PRKCA,FGF22,PDE1A
Vinka Alkaloid Pathway, Pharmacokinetics	10	2	0.224716681964885	0.988756047693792	2	0.502704436651001	1	ABCC10,ABCC3	ABCB1
Sulfur metabolism - Homo sapiens (human)	10	2	0.224716681964885	0.988756047693792	2	1	1	PAPSS2,SQRDL
Nicotine Pathway, Pharmacokinetics	10	2	0.224716681964885	0.988756047693792	2	1	1	UGT2B7,UGT2B10
Mitochondrial Beta-Oxidation of Long Chain Saturated Fatty Acids	10	2	0.224716681964885	0.988756047693792	2	1	1	ACAA2,SLC25A20
Circadian Clock	10	2	0.224716681964885	0.988756047693792	2	1	1	NPAS2,CRY2
PDGF Pathway	10	2	0.224716681964885	0.988756047693792	2	0.502704436651001	1	PDGFA,HRAS	PLA2G4A
Nicotinate metabolism	11	2	0.224716681964885	0.988756047693792	2	1	1	NADK,NMNAT1
Heme biosynthesis	11	2	0.224716681964885	0.988756047693792	2	0.502704436651001	1	ALAD,UROS	COX10
Inhibition of replication initiation of damaged DNA by RB1/E2F1	12	2	0.224716681964885	0.988756047693792	2	1	1	E2F1,PRIM1
eNOS activation	10	2	0.224716681964885	0.988756047693792	2	0.142830790635058	1	ZDHHC21,HSP90AA1	LYPLA1,CAV1
repression of WNT target genes	10	2	0.224716681964885	0.988756047693792	2	1	1	HDAC1,TLE4
Removal of the Flap Intermediate from the C-strand	10	2	0.224716681964885	0.988756047693792	2	0.502704436651001	1	RPA3,POLD3	POLD1
Signaling by NOTCH4	11	2	0.224716681964885	0.988756047693792	2	1	1	PSEN2,DLL4
regulation of spermatogenesis by crem	10	2	0.224716681964885	0.988756047693792	2	1	1	GNB1,KIF17
EGFR Inhibitor Pathway, Pharmacodynamics	67	8	0.226246285735602	0.988756047693792	8	0.448578143044039	1	CAMK1D,HRAS,RRAS,PIK3CD,CAMK2G,MRAS,SOS1,STAT5B	CAMK1,JAK1,NRG3,SHC3,PRKCA
Cellular responses to stress	365	35	0.226734103734996	0.988756047693792	35	0.973692942253531	1	PRKAG1,CAMK2G,UBE2D1,RPS6KA1,GPX1,TSC1,ATG4B,ATG4D,E2F3,E2F2,E2F1,NUP35,CDKN2D,TXNRD2,CDK4,GABARAPL3,SUZ12,MAP3K5,NUP214,LAMTOR4,LAMTOR1,MAP4K4,ATG7,RPA3,NUP205,EP400,MAPKAPK5,CDC26,CDC23,AGO4,AGO1,AGO3,MAPK9,HSP90AA1,ULK1	PIK3C3,ATG4C,POM121,CCNE1,MAPK7,MTMR14,ETS2,ETS1,BAG1,TNIK,ATG3,ANAPC10,SOD1,CDC27,KDM6B
Translation Factors	50	6	0.228731192253258	0.988756047693792	6	0.826069482393714	1	EIF2B5,EIF2B2,EIF6,EIF2B1,EIF4E,EIF4G1	EEF1A2,EEF2
Regulation of Microtubule Cytoskeleton	46	6	0.228731192253258	0.988756047693792	6	0.826069482393714	1	ABL1,DVL1,TAOK1,GNAQ,PTEN,PTPRA	SPRED1,PRKCA
Aminosugars metabolism	51	6	0.228731192253258	0.988756047693792	6	0.826069482393714	1	NUP214,SLC3A2,NUP35,ARCN1,HEXA,NUP205	GNPNAT1,CMAS
Regulation of Androgen receptor activity	51	6	0.228731192253258	0.988756047693792	6	0.959858984498674	1	HDAC1,SMARCA2,KAT7,NCOA2,HSP90AA1,POU2F1	RXRA
Ceramide signaling pathway	48	6	0.228731192253258	0.988756047693792	6	0.959858984498674	1	MAP4K4,NSMAF,EIF2A,PDGFA,TRAF2,PRKCZ	MAP2K2
PI3K Cascade	79	9	0.229287082988428	0.988756047693792	9	0.96603726863694	1	FRS2,PRKAG1,TSC1,EIF4G1,YWHAB,EIF4E,CAB39L,LAMTOR4,LAMTOR1	PIK3C3,FGF22
Oxidative Stress Induced Senescence	120	13	0.23205438983363	0.988756047693792	13	0.997008660908706	1	MAP3K5,CDKN2D,MAPKAPK5,AGO4,AGO1,MAP4K4,MAPK9,CDK4,SUZ12,E2F3,E2F2,E2F1,AGO3	TNIK,KDM6B
Platelet Aggregation (Plug Formation)	37	5	0.235402682299393	0.988756047693792	5	0.924669978892556	1	RAPGEF4,ADRA2A,THPO,GP9,SOS1	RASGRP1
tRNA charging	38	5	0.235402682299393	0.988756047693792	5	1	1	IARS,YARS2,QARS,MARS,TARS
Netrin-1 signaling	37	5	0.235402682299393	0.988756047693792	5	0.101063591029622	1	DCC,SLIT2,SIAH2,AGAP2,ABLIM1	DOCK1,FYN,SLIT3,UNC5D,ROBO1
PPAR signaling pathway - Homo sapiens (human)	69	8	0.238813497730308	0.988756047693792	8	0.658607942741729	1	ACOX1,CD36,SLC27A4,CPT1C,SCD5,LPL,SLC27A5,ACSL3	FABP2,RXRA,SLC27A6,ACSL6
SREBP signalling	68	8	0.238813497730308	0.988756047693792	8	0.831084994436569	1	PRKAG1,SEC24B,INSIG2,LPIN1,RNF139,KPNB1,LPL,SEC24C	HMGCR,ACACA,MBTPS1
Phototransduction - Homo sapiens (human)	29	4	0.240318378146393	0.988756047693792	4	0.572090765627174	1	GNAT3,GNB1,CALML6,PDE6G	RGS9,GUCY2D
APC/C:Cdc20 mediated degradation of mitotic proteins	29	4	0.240318378146393	0.988756047693792	4	0.572090765627174	1	BUB1B,UBE2D1,CDC26,CDC23	ANAPC10,CDC27
-arrestins in gpcr desensitization	30	4	0.240318378146393	0.988756047693792	4	0.292098359018725	1	DNM1,AP2M1,GNB1,CHRM1	CCR3,CCR5,ADRA1B
IL12 signaling mediated by STAT4	32	4	0.240318378146393	0.988756047693792	4	1	1	TBX21,MAPK9,CD3D,CD3G
3-phosphoinositide biosynthesis	28	4	0.240318378146393	0.988756047693792	4	0.116565228643635	1	PIK3CD,PIKFYVE,PIP5K1P1,PIP5K1B	PI4KA,PIK3R5,PIK3R6,PIK3C3
G-protein activation	28	4	0.240318378146393	0.988756047693792	4	0.292098359018725	1	GNAT3,GNG13,GNB1,GNG4	GNG10,GNG2,GNGT2
RNA Polymerase III Transcription Initiation From Type 3 Promoter	28	4	0.240318378146393	0.988756047693792	4	0.572090765627174	1	POLR1C,POLR2F,POLR2H,POU2F1	SNAPC3,TBP
Transport of Ribonucleoproteins into the Host Nucleus	29	4	0.240318378146393	0.988756047693792	4	0.858659809470333	1	NUP214,KPNB1,NUP35,NUP205	POM121
Glycolysis	31	4	0.240318378146393	0.988756047693792	4	0.858659809470333	1	ENO1,ALDOA,PFKFB4,PKM	PFKP
S-Adenosylhomocysteine (SAH) Hydrolase Deficiency	20	3	0.240470353899553	0.988756047693792	3	0.734856396429846	1	MSRB3,MSRB2,MARS	MTAP
Methionine Metabolism	20	3	0.240470353899553	0.988756047693792	3	0.734856396429846	1	MSRB3,MSRB2,MARS	MTAP
Methionine Adenosyltransferase Deficiency	20	3	0.240470353899553	0.988756047693792	3	0.734856396429846	1	MSRB3,MSRB2,MARS	MTAP
Glycine N-methyltransferase Deficiency	20	3	0.240470353899553	0.988756047693792	3	0.734856396429846	1	MSRB3,MSRB2,MARS	MTAP
Hypermethioninemia	20	3	0.240470353899553	0.988756047693792	3	0.734856396429846	1	MSRB3,MSRB2,MARS	MTAP
Methylenetetrahydrofolate Reductase Deficiency (MTHFRD)	20	3	0.240470353899553	0.988756047693792	3	0.734856396429846	1	MSRB3,MSRB2,MARS	MTAP
Homocystinuria-megaloblastic anemia due to defect in cobalamin metabolism, cblG complementation type	20	3	0.240470353899553	0.988756047693792	3	0.734856396429846	1	MSRB3,MSRB2,MARS	MTAP
Ardeparin Action Pathway	21	3	0.240470353899553	0.988756047693792	3	1	1	KLKB1,F12,F11
Heparin Action Pathway	21	3	0.240470353899553	0.988756047693792	3	1	1	KLKB1,F12,F11
Fondaparinux Action Pathway	21	3	0.240470353899553	0.988756047693792	3	1	1	KLKB1,F12,F11
Enoxaparin Action Pathway	21	3	0.240470353899553	0.988756047693792	3	1	1	KLKB1,F12,F11
Cystathionine Beta-Synthase Deficiency	20	3	0.240470353899553	0.988756047693792	3	0.734856396429846	1	MSRB3,MSRB2,MARS	MTAP
atm signaling pathway	19	3	0.240470353899553	0.988756047693792	3	0.734856396429846	1	TREX1,ATRIP,ABL1	RBBP8
Autodegradation of Cdh1 by Cdh1:APC/C	20	3	0.240470353899553	0.988756047693792	3	0.370182019590416	1	CDC23,UBE2D1,CDC26	ANAPC10,CDC27
intrinsic prothrombin activation pathway	23	3	0.240470353899553	0.988756047693792	3	1	1	KLKB1,F12,F11
S1P1 pathway	19	3	0.240470353899553	0.988756047693792	3	1	1	PLCB2,SPHK1,RHOA
D-<i>myo</i>-inositol-5-phosphate metabolism	19	3	0.240470353899553	0.988756047693792	3	0.734856396429846	1	PLCB2,PLCE1,PIP4K2C	MTMR14
Nef-mediates down modulation of cell surface receptors by recruiting them to clathrin adapters	21	3	0.240470353899553	0.988756047693792	3	0.734856396429846	1	AP1M2,AP2M1,LCK	AP2B1
Regulation of cytoplasmic and nuclear SMAD2/3 signaling	20	3	0.240470353899553	0.988756047693792	3	0.734856396429846	1	KPNB1,NUP214,CTDSP2	SMAD2
NGF	21	3	0.240470353899553	0.988756047693792	3	0.370182019590416	1	SOS1,HRAS,SOS2	SHC3,MAP2K2
Regulation of lipid metabolism by Peroxisome proliferator-activated receptor alpha (PPARalpha)	20	3	0.240470353899553	0.988756047693792	3	0.132719048616885	1	NCOA2,TBL1XR1,MED1	CHD9,RXRA,HELZ2
Prostacyclin signalling through prostacyclin receptor	19	3	0.240470353899553	0.988756047693792	3	0.132719048616885	1	GNB1,GNG13,GNG4	GNG10,GNG2,GNGT2
gata3 participate in activating the th2 cytokine genes expression	19	3	0.240470353899553	0.988756047693792	3	0.734856396429846	1	PRKACG,PRKAR2A,PRKAR1B	GATA3
Prostate cancer - Homo sapiens (human)	89	10	0.242111223595229	0.988756047693792	10	0.526809929768879	1	PIK3CD,PTEN,HRAS,SOS2,SOS1,HSP90AA1,PDGFA,E2F3,E2F2,E2F1	CCNE1,PIK3R5,MAP2K2,PDGFC,CREB3L2,CREB3L3
Apoptosis	112	12	0.242164305473548	0.988756047693792	12	0.578712467994358	1	GSN,DCC,ACIN1,DFFA,SFN,CLSPN,BMF,TJP2,YWHAB,TRAF2,KPNB1,E2F1	BCL2L1,DSG2,DSG3,DSG1,TLR4,DAPK3,DAPK1
Neural Crest Differentiation	101	11	0.242423584952823	0.988756047693792	11	0.320885801474966	1	HDAC1,DVL3,CDH7,MBP,SOX10,TBX6,DLL4,HEY2,TFAP2A,DVL1,NOTCH1	ISL1,OLIG2,ETS1,FOXD3,OLIG1,MITF,MSX2,GFAP
G-protein mediated events	47	6	0.243919773017919	0.988756047693792	6	0.392252065886309	1	PRKAR2A,GNAT3,PLCB2,PRKAR1B,PRKACG,GNAL	PDE1A,PRKCA,PLA2G4A,ADCY2
IL5	48	6	0.243919773017919	0.988756047693792	6	0.208790007519735	1	HRAS,RAPGEF1,LYN,RPS6KA1,SOS1,STAT5B	CRKL,MAP2K2,JAK1,PLA2G4A,ATF2
Biotin metabolism - Homo sapiens (human)	3	1	0.245967294751243	0.988756047693792	1	1	1	HLCS
Lipoic acid metabolism - Homo sapiens (human)	3	1	0.245967294751243	0.988756047693792	1	1	1	LIPT2
Desipramine Metabolism Pathway	3	1	0.245967294751243	0.988756047693792	1	1	1	CYP2D6
Phenylacetate Metabolism	3	1	0.245967294751243	0.988756047693792	1	1	1	ACSM1
Glycerol Phosphate Shuttle	3	1	0.245967294751243	0.988756047693792	1	1	1	GPD2
Biotin Metabolism	3	1	0.245967294751243	0.988756047693792	1	1	1	HLCS
Multiple carboxylase deficiency, neonatal or early onset form	3	1	0.245967294751243	0.988756047693792	1	1	1	HLCS
Pre-NOTCH Expression and Processing	3	1	0.245967294751243	0.988756047693792	1	1	1	NOTCH1
Pyruvaldehyde Degradation	3	1	0.245967294751243	0.988756047693792	1	1	1	GLO1
Biotinidase Deficiency	3	1	0.245967294751243	0.988756047693792	1	1	1	HLCS
Hedgehog ,on, state	3	1	0.245967294751243	0.988756047693792	1	1	1	BOC
Type II Na+/Pi cotransporters	3	1	0.245967294751243	0.988756047693792	1	1	1	SLC34A1
Activation of BMF and translocation to mitochondria	3	1	0.245967294751243	0.988756047693792	1	1	1	BMF
Mitochondrial ABC transporters	4	1	0.245967294751243	0.988756047693792	1	1	1	ABCB6
acetate conversion to acetyl-CoA	3	1	0.245967294751243	0.988756047693792	1	1	1	ACSS2
UTP and CTP dephosphorylation II	4	1	0.245967294751243	0.988756047693792	1	1	1	CANT1
Adrenaline signalling through Alpha-2 adrenergic receptor	3	1	0.245967294751243	0.988756047693792	1	1	1	ADRA2A
Inhibition of TSC complex formation by PKB	3	1	0.245967294751243	0.988756047693792	1	1	1	TSC1
Regulation of thyroid hormone activity	3	1	0.245967294751243	0.988756047693792	1	1	1	DIO2
thyroid hormone metabolism I (via deiodination)	3	1	0.245967294751243	0.988756047693792	1	1	1	DIO2
Constitutive Signaling by NOTCH1 t(7;9)(NOTCH1:M1580_K2555) Translocation Mutant	3	1	0.245967294751243	0.988756047693792	1	1	1	NOTCH1
Signaling by NOTCH1 t(7;9)(NOTCH1:M1580_K2555) Translocation Mutant	3	1	0.245967294751243	0.988756047693792	1	1	1	NOTCH1
Recognition and association of DNA glycosylase with site containing an affected purine	3	1	0.245967294751243	0.988756047693792	1	0.189048276111894	1	MUTYH	OGG1
Cleavage of the damaged purine	3	1	0.245967294751243	0.988756047693792	1	0.189048276111894	1	MUTYH	OGG1
Depurination	3	1	0.245967294751243	0.988756047693792	1	0.189048276111894	1	MUTYH	OGG1
glutathione biosynthesis	3	1	0.245967294751243	0.988756047693792	1	1	1	GSS
fructose 2,6-bisphosphate synthesis	5	1	0.245967294751243	0.988756047693792	1	1	1	PFKFB4
biotin-carboxyl carrier protein assembly	3	1	0.245967294751243	0.988756047693792	1	0.189048276111894	1	HLCS	ACACA
thyronamine and iodothyronamine metabolism	3	1	0.245967294751243	0.988756047693792	1	1	1	DIO2
Interconversion of 2-oxoglutarate and 2-hydroxyglutarate	3	1	0.245967294751243	0.988756047693792	1	1	1	ADHFE1
Arachidonate production from DAG	3	1	0.245967294751243	0.988756047693792	1	1	1	DAGLB
Insulin-like Growth Factor-2 mRNA Binding Proteins (IGF2BPs/IMPs/VICKZs) bind RNA	3	1	0.245967294751243	0.988756047693792	1	0.189048276111894	1	IGF2BP2	IGF2BP1
Mitochondrial transcription initiation	3	1	0.245967294751243	0.988756047693792	1	0.189048276111894	1	TFAM	POLRMT
Transcription from mitochondrial promoters	4	1	0.245967294751243	0.988756047693792	1	0.189048276111894	1	TFAM	POLRMT
Processing of DNA double-strand break ends	3	1	0.245967294751243	0.988756047693792	1	1	1	RPA3
1D-<i>myo</i>-inositol hexakisphosphate biosynthesis V (from Ins(1,3,4)P3)	3	1	0.245967294751243	0.988756047693792	1	1	1	IPMK
NS1 Mediated Effects on Host Pathways	3	1	0.245967294751243	0.988756047693792	1	1	1	PABPN1
RHO GTPases regulate CFTR trafficking	3	1	0.245967294751243	0.988756047693792	1	1	1	CFTR
methylglyoxal degradation I	3	1	0.245967294751243	0.988756047693792	1	1	1	GLO1
glycine cleavage	3	1	0.245967294751243	0.988756047693792	1	1	1	DLD
Digestion of dietary lipid	5	1	0.245967294751243	0.988756047693792	1	1	1	CEL
Calcium Regulation in the Cardiac Cell	149	16	0.246209883509516	0.988756047693792	16	0.193270652437356	1	CACNA1D,GNG13,CAMK2G,SFN,GNG4,CHRM1,GNAQ,GRK6,PRKAR2A,GNB1,PRKAR1B,RGS14,PRKD1,RGS3,YWHAB,PRKCZ	CAMK1,KCNJ3,ATP2B2,ADRA1B,KCNJ5,ADCY2,GNG2,GJC1,GJA1,CACNA1C,SLC8A3,RGS9,PRKCA
SHP2 signaling	58	7	0.24885612981975	0.988756047693792	7	0.339795749719206	1	FRS2,HRAS,IL6R,RHOA,SOS1,LCK,ARHGAP35	MAP2K2,TEK,JAK3,JAK1,LMO4
Melanoma - Homo sapiens (human)	71	8	0.251610086577434	0.988756047693792	8	0.164499965890496	1	PIK3CD,PTEN,HRAS,PDGFA,E2F3,E2F2,E2F1,CDK4	PDGFC,MITF,PIK3R5,FGF12,MAP2K2,MET,FGF22
Interferon Signaling	68	8	0.251610086577434	0.988756047693792	8	5.47731319189282e-08	2.98330739722796e-05	EIF4G1,PPM1B,TRIM25,CAMK2G,EIF4E,IRF3,EIF4E3,EIF4A3	SUMO1,IFNA7,IFNAR1,IFNGR2,DDX58,IFNA21,JAK1,IFNA10,IFNA17,IFNA16,IFNA14,IFNA13,PTPN2,IFNA8,IFNA2,IFNA1,IFNA6,IFNA5,IFNA4
Cap-dependent Translation Initiation	124	12	0.252208650205606	0.988756047693792	12	0.978338636228046	1	EIF4G1,EIF4E,EIF2B5,EIF2B2,EIF2B1,RPS5,RPS20,RPS11,RPL23A,RPL28,RPL36,RPL31	RPL18A,RPL38,RPL35
Eukaryotic Translation Initiation	124	12	0.252208650205606	0.988756047693792	12	0.978338636228046	1	EIF4G1,EIF4E,EIF2B5,EIF2B2,EIF2B1,RPS5,RPS20,RPS11,RPL23A,RPL28,RPL36,RPL31	RPL18A,RPL38,RPL35
Bladder cancer - Homo sapiens (human)	41	5	0.252700604984441	0.988756047693792	5	0.47744676252512	1	HRAS,E2F2,E2F3,E2F1,CDK4	MAP2K2,DAPK3,DAPK1
Regulation of autophagy - Homo sapiens (human)	39	5	0.252700604984441	0.988756047693792	5	9.29448740194516e-10	9.32004724230051e-07	ATG7,ULK3,ULK1,ATG4B,ATG4D	IFNA6,IFNA4,ATG3,IFNA13,IFNA10,IFNA17,IFNA16,IFNA14,PIK3C3,ATG4C,IFNA8,IFNA2,IFNA1,IFNA7,IFNA5,IFNA21
Activation of NMDA receptor upon glutamate binding and postsynaptic events	41	5	0.252700604984441	0.988756047693792	5	0.929758040091901	1	HRAS,RRAS,RPS6KA1,CAMK2G,PRKACG	GRIN2D
Activation of GABAB receptors	39	5	0.252700604984441	0.988756047693792	5	0.0125175066539358	0.574269473126008	GNB1,GNAT3,KCNJ4,GNG4,GNAL	GABBR2,GNG10,GNGT2,KCNJ3,KCNJ5,ADCY2,GNG2
GABA B receptor activation	39	5	0.252700604984441	0.988756047693792	5	0.0125175066539358	0.574269473126008	GNB1,GNAT3,KCNJ4,GNG4,GNAL	GABBR2,GNG10,GNGT2,KCNJ3,KCNJ5,ADCY2,GNG2
Oncostatin_M	38	5	0.252700604984441	0.988756047693792	5	0.736411714516778	1	HRAS,RICTOR,OSMR,SOS1,STAT5B	LIFR,JAK1
Non-integrin membrane-ECM interactions	42	5	0.252700604984441	0.988756047693792	5	0.252575937804387	1	LAMB1,LAMB2,PDGFA,LAMC3,DDR2	LAMA2,NRXN1,TTR,PRKCA
PI3K/AKT activation	101	11	0.253007390228069	0.988756047693792	11	0.899640393224075	1	PIK3CD,PTEN,FRS2,RICTOR,AGO4,AGO1,RHOA,LCK,NRG4,PDGFA,AGO3	PHLPP1,FYN,NRG3,FGF22
Leukotriene metabolism	104	11	0.253007390228069	0.988756047693792	11	0.963225896945627	1	SETD4,NUP214,ACSL3,NUP205,CYP2D6,ADHFE1,ACOX1,NUP35,CBR1,ACAA2,HSD17B4	ACSL6,ALDH3A2,CYP19A1
Metabolism of amino acids and derivatives	150	15	0.256882988809405	0.988756047693792	15	0.720488484202125	1	ASS1,SLC25A10,SQRDL,SLC25A21,HIBADH,DIO2,DLD,ARG2,FTCD,MCCC1,AUH,DLST,SMOX,ALDH6A1,GPT2	GRHPR,MTRR,DBT,SLC6A12,ACADSB,PCBD1,SLC5A5,MTAP
Signaling by SCF-KIT	263	26	0.257144824129943	0.988756047693792	26	0.435980930784924	1	SPRED2,PIK3CD,LYN,CAMK2G,SOS1,PTEN,LAT,RASGRP3,HRAS,FRS2,RICTOR,KBTBD7,STAT5B,AGO4,AGO1,PAQR3,DAB2IP,LCK,IQGAP1,YES1,YWHAB,NRG4,PDGFA,AGO3,PTPRA,FER	SPRED1,PHLPP1,SHC3,JAK3,JAK1,KSR2,GRAPL,RASGRP1,TEK,GRAP,DUSP5,IL3,MAP2K2,FYN,NRG3,GRIN2D,PRKCA,FGF22
Imatinib Pathway, Pharmacokinetics/Pharmacodynamics	11	2	0.259303071369387	0.988756047693792	2	0.536264358220907	1	CYP2D6,ABL1	ABCB1
Benzodiazepine Pathway, Pharmacokinetics	11	2	0.259303071369387	0.988756047693792	2	1	1	UGT2B7,CYP2D6
Uricosurics Pathway, Pharmacodynamics	11	2	0.259303071369387	0.988756047693792	2	1	1	SLC22A6,SLC22A8
Gamma-glutamyl-transpeptidase deficiency	11	2	0.259303071369387	0.988756047693792	2	1	1	GSS,GPX1
5-oxoprolinase deficiency	11	2	0.259303071369387	0.988756047693792	2	1	1	GSS,GPX1
Familial lipoprotein lipase deficiency	13	2	0.259303071369387	0.988756047693792	2	1	1	LPL,GPD2
Gamma-Glutamyltransferase Deficiency	11	2	0.259303071369387	0.988756047693792	2	1	1	GSS,GPX1
Glutathione Metabolism	11	2	0.259303071369387	0.988756047693792	2	1	1	GSS,GPX1
Oxidation of Branched Chain Fatty Acids	12	2	0.259303071369387	0.988756047693792	2	1	1	SLC25A20,PEX14
Glycerolipid Metabolism	13	2	0.259303071369387	0.988756047693792	2	1	1	LPL,GPD2
Glycerol Kinase Deficiency	13	2	0.259303071369387	0.988756047693792	2	1	1	LPL,GPD2
Glutathione Synthetase Deficiency	11	2	0.259303071369387	0.988756047693792	2	1	1	GSS,GPX1
D-glyceric acidura	13	2	0.259303071369387	0.988756047693792	2	1	1	LPL,GPD2
5-Oxoprolinuria	11	2	0.259303071369387	0.988756047693792	2	1	1	GSS,GPX1
NOTCH-Core	11	2	0.259303071369387	0.988756047693792	2	1	1	PSEN2,NOTCH1
Gene regulatory network modelling somitogenesis	11	2	0.259303071369387	0.988756047693792	2	1	1	NOTCH1,TBX6
il22 soluble receptor signaling pathway	11	2	0.259303071369387	0.988756047693792	2	0.536264358220907	1	STAT5B,IL22RA1	JAK1
insulin signaling pathway	11	2	0.259303071369387	0.988756047693792	2	1	1	SOS1,HRAS
hemoglobins chaperone	13	2	0.259303071369387	0.988756047693792	2	1	1	ALAD,UROS
RHO GTPases activate KTN1	11	2	0.259303071369387	0.988756047693792	2	1	1	KIF5A,RHOA
Hh mutants that don,t undergo autocatalytic processing are degraded by ERAD	11	2	0.259303071369387	0.988756047693792	2	1	1	OS9,ERLEC1
Hh mutants abrogate ligand secretion	11	2	0.259303071369387	0.988756047693792	2	1	1	OS9,ERLEC1
Hormone ligand-binding receptors	11	2	0.259303071369387	0.988756047693792	2	1	1	TSHR,GNRH2
Activation of the phototransduction cascade	11	2	0.259303071369387	0.988756047693792	2	1	1	GNB1,PDE6G
Purine ribonucleoside monophosphate biosynthesis	11	2	0.259303071369387	0.988756047693792	2	0.536264358220907	1	IMPDH2,GMPS	GART
Synthesis of bile acids and bile salts via 24-hydroxycholesterol	14	2	0.259303071369387	0.988756047693792	2	0.536264358220907	1	SLC27A5,AMACR	CYP39A1
Alpha6 beta4 integrin-ligand interactions	11	2	0.259303071369387	0.988756047693792	2	0.536264358220907	1	LAMB2,LAMB1	LAMA2
NOTCH2 intracellular domain regulates transcription	12	2	0.259303071369387	0.988756047693792	2	1	1	MAML3,MAML1
Signaling by NOTCH3	11	2	0.259303071369387	0.988756047693792	2	1	1	PSEN2,DLL4
p38MAPK events	11	2	0.259303071369387	0.988756047693792	2	1	1	RALGDS,HRAS
Purine catabolism	11	2	0.259303071369387	0.988756047693792	2	0.536264358220907	1	GPX1,NT5C2	GDA
mechanism of protein import into the nucleus	12	2	0.259303071369387	0.988756047693792	2	1	1	KPNB1,NUP214
Apoptotic execution phase	52	6	0.25939099354461	0.988756047693792	6	0.637115330592631	1	CLSPN,GSN,ACIN1,KPNB1,DFFA,TJP2	DSG3,DSG1,DSG2
G-protein beta:gamma signalling	51	6	0.25939099354461	0.988756047693792	6	0.0142047279721664	0.574269473126008	PIK3CD,PLCB2,GNG13,GNB1,RHOA,GNG4	GNG10,PIK3R6,PIK3R5,JAK3,JAK1,GNG2,GNGT2,IL3
FoxO family signaling	49	6	0.25939099354461	0.988756047693792	6	0.965099942537526	1	USP7,CSNK1D,CSNK1E,YWHAB,MAPK9,SFN	ZFAND5
Nuclear Envelope Breakdown	50	6	0.25939099354461	0.988756047693792	6	0.637115330592631	1	LEMD3,NEK6,NUP214,LPIN1,NUP35,NUP205	POM121,PRKCA,LPIN2
Acetaminophen Metabolism Pathway	30	4	0.260599311286772	0.988756047693792	4	0.868203666208541	1	CYP2D6,ERP29,PDIA6,ABCC5	ABCB1
p38 mapk signaling pathway	31	4	0.260599311286772	0.988756047693792	4	0.591431820800499	1	HRAS,MAPKAPK5,MAP3K5,DDIT3	MEF2C,ATF2
Activation of APC/C and APC/C:Cdc20 mediated degradation of mitotic proteins	30	4	0.260599311286772	0.988756047693792	4	0.591431820800499	1	BUB1B,UBE2D1,CDC26,CDC23	ANAPC10,CDC27
bcr signaling pathway	32	4	0.260599311286772	0.988756047693792	4	0.868203666208541	1	HRAS,LYN,SOS1,PPP3CB	PRKCA
Tight junction interactions	30	4	0.260599311286772	0.988756047693792	4	1	1	CLDN17,CLDN14,CLDN8,PRKCI
Citrate cycle	32	4	0.260599311286772	0.988756047693792	4	0.868203666208541	1	PKM,DLD,ENO1,DLST	ACO1
Adherens junctions interactions	30	4	0.260599311286772	0.988756047693792	4	0.591431820800499	1	PVR,PVRL2,CDH7,CDH24	CTNND1,CDH5
Insulin-mediated glucose transport	29	4	0.260599311286772	0.988756047693792	4	1	1	YWHAB,PRKCI,PRKCZ,SFN
p38 MAPK signaling pathway	29	4	0.260599311286772	0.988756047693792	4	1	1	MAP3K5,TRAF2,TAOK1,TAOK2
NCAM signaling for neurite out-growth	222	22	0.262302541897899	0.988756047693792	22	0.258530277326056	1	SPRED2,PRNP,CACNA1G,CAMK2G,SOS1,LAT,RASGRP3,HRAS,FRS2,KBTBD7,CACNA1D,CACNB2,PAQR3,COL9A2,IQGAP1,YWHAB,NRG4,PDGFA,DAB2IP,PTPRA,COL6A1,COL6A2	SPRED1,CACNA1C,SHC3,GFRA2,JAK3,JAK1,KSR2,FGF22,RASGRP1,TEK,DUSP5,IL3,MAP2K2,FYN,NRG3,GRIN2D,COL6A3
IL-1 JNK	63	7	0.262950421169941	0.988756047693792	7	0.759285556782535	1	PSMD5,PSMD2,PSMD11,MAPK9,PSMD12,PSMB5,PSMB2	MAP2K2,PSMA2,PSMB1
TLR JNK	63	7	0.262950421169941	0.988756047693792	7	0.555864943740413	1	PSMD5,PSMD2,MAPK9,PSMD11,PSMD12,PSMB5,PSMB2	MAP2K2,PSMA2,TLR4,PSMB1
Fc epsilon RI signaling pathway - Homo sapiens (human)	70	8	0.264617164382361	0.988756047693792	8	0.173459056529726	1	VAV2,PIK3CD,HRAS,MAPK9,LYN,SOS2,SOS1,LAT	MAP2K2,PIK3R5,PRKCA,PLA2G4A,PLA2G4C,FYN,IL3
Renin-angiotensin system - Homo sapiens (human)	23	3	0.26549246157223	0.988756047693792	3	0.752754764384719	1	CPA3,NLN,PREP	ACE
One carbon pool by folate - Homo sapiens (human)	20	3	0.26549246157223	0.988756047693792	3	0.148733548318757	1	FTCD,MTHFS,ST20-MTHFS	MTHFD1L,GART,DHFRL1
Pyruvate Dehydrogenase Complex Deficiency	22	3	0.26549246157223	0.988756047693792	3	0.394787405287266	1	GLO1,DLD,ACSS2	GRHPR,ACACA
Primary hyperoxaluria II, PH2	22	3	0.26549246157223	0.988756047693792	3	0.394787405287266	1	GLO1,DLD,ACSS2	GRHPR,ACACA
Pyruvate kinase deficiency	22	3	0.26549246157223	0.988756047693792	3	0.394787405287266	1	GLO1,DLD,ACSS2	GRHPR,ACACA
Leigh Syndrome	22	3	0.26549246157223	0.988756047693792	3	0.394787405287266	1	GLO1,DLD,ACSS2	GRHPR,ACACA
Pyruvate Metabolism	22	3	0.26549246157223	0.988756047693792	3	0.394787405287266	1	GLO1,DLD,ACSS2	GRHPR,ACACA
Pyruvate Decarboxylase E1 Component Deficiency (PDHE1 Deficiency)	22	3	0.26549246157223	0.988756047693792	3	0.394787405287266	1	GLO1,DLD,ACSS2	GRHPR,ACACA
Eicosanoid Synthesis	20	3	0.26549246157223	0.988756047693792	3	0.752754764384719	1	PTGES2,PLA2G6,LTC4S	ALOX15B
Fatty Acid Biosynthesis	22	3	0.26549246157223	0.988756047693792	3	0.394787405287266	1	ACAA2,ACSS2,ACSL3	ACACA,ACSL6
APC/C:Cdc20 mediated degradation of Securin	21	3	0.26549246157223	0.988756047693792	3	0.394787405287266	1	CDC26,UBE2D1,CDC23	ANAPC10,CDC27
Peroxisomal lipid metabolism	21	3	0.26549246157223	0.988756047693792	3	0.752754764384719	1	AMACR,ACOX1,HSD17B4	AGPS
Metabolism of nitric oxide	21	3	0.26549246157223	0.988756047693792	3	0.148733548318757	1	NOSIP,HSP90AA1,ZDHHC21	GCH1,LYPLA1,CAV1
eNOS activation and regulation	21	3	0.26549246157223	0.988756047693792	3	0.148733548318757	1	NOSIP,HSP90AA1,ZDHHC21	GCH1,LYPLA1,CAV1
Hedgehog ligand biogenesis	20	3	0.26549246157223	0.988756047693792	3	1	1	OS9,DHH,ERLEC1
Pyruvate metabolism	22	3	0.26549246157223	0.988756047693792	3	0.148733548318757	1	DLD,SLC16A3,PDK4	BSG,RXRA,PDP1
Lagging Strand Synthesis	21	3	0.26549246157223	0.988756047693792	3	0.394787405287266	1	RPA3,POLD3,PRIM1	POLD1,LIG1
Canonical Wnt signaling pathway	20	3	0.26549246157223	0.988756047693792	3	0.752754764384719	1	DVL1,PIP5K1B,DVL3	CAV1
VxPx cargo-targeting to cilium	21	3	0.26549246157223	0.988756047693792	3	1	1	EXOC6,EXOC7,ARF4
ABC transporters - Homo sapiens (human)	44	5	0.270298247399819	1	5	0.119861840354264	1	ABCB6,ABCC10,ABCC5,CFTR,ABCC3	ABCB1,ABCB5,ABCC9,ABCA4,ABCA1
Vitamin A and Carotenoid Metabolism	43	5	0.270298247399819	1	5	0.749465209672643	1	CD36,RDH12,LPL,RBP7,ADH4	ALDH1A1,RXRA
EPHB-mediated forward signaling	42	5	0.270298247399819	1	5	0.494922054133275	1	LIMK2,HRAS,YES1,RHOA,LYN	ITSN1,FYN,ARPC5
Putative anti-Inflammatory metabolites formation from EPA	43	5	0.270298247399819	1	5	1	1	CBR1,NUP214,SETD4,NUP35,NUP205
BMP receptor signaling	41	5	0.270298247399819	1	5	0.267743263227258	1	BMPR1B,NUP214,CTDSP2,BMP6,CHRD	SMAD9,SMAD5,FST,SMURF2
Signaling events regulated by Ret tyrosine kinase	39	5	0.270298247399819	1	5	0.934502588260829	1	HRAS,PDLIM7,RHOA,FRS2,SOS1	PRKCA
Phagosome - Homo sapiens (human)	153	13	0.270591975467141	1	13	0.105935729834295	1	CD36,MRC2,TUBA1C,TUBA1B,TUBA1A,PIKFYVE,HGS,DYNC2H1,EEA1,ATP6V0A2,SEC61A1,SEC61A2,ATP6V1C2	PIK3C3,TLR4,TUBB1,THBS4,MPO,NCF2,PLA2R1,CTSL,ATP6V1B1,ATP6V1B2,SEC61B,DYNC1I1
G alpha (q) signalling events	190	19	0.271511661477307	1	19	0.33757322176564	1	GNG13,GNG4,PLCB2,OXT,NPFFR2,QRFP,GNAQ,AVP,GCGR,DAGLB,GNB1,HCRT,GNRH2,LPAR2,MLNR,DGKE,NMB,CHRM1,GNA14	GNG10,HRH1,NMU,ADRA1B,GNG2,RASGRP1,LPAR1,OXTR,TRPC7,EDN3,DGKI,DGKB,ANXA1,GNGT2
Programmed Cell Death	115	12	0.272727435760025	1	12	0.608534219937817	1	GSN,DCC,ACIN1,DFFA,SFN,CLSPN,BMF,TJP2,YWHAB,TRAF2,KPNB1,E2F1	BCL2L1,DSG2,DSG3,DSG1,TLR4,DAPK3,DAPK1
HIV Infection	182	18	0.27465404109384	1	18	0.179906119824531	1	AP1M2,NUP214,GTF2H3,POLR2D,POLR2F,POLR2H,TAF6,TAF5,NUP205,LCK,CHMP3,AP2M1,CHMP4B,MNAT1,GTF2A1,TCEA1P2,KPNB1,NUP35	LIG1,ELMO1,DOCK2,RNGTT,AP2B1,POM121,PSIP1,CCR5,CHMP5,SUPT4H1,ALK,NELFCD,TAF1L,TBP,FYN
Cellular Senescence	180	18	0.27465404109384	1	18	0.897028080264458	1	MAP3K5,CDKN2D,UBE2D1,EP400,MAPKAPK5,RPS6KA1,CDC26,CDC23,AGO4,AGO1,MAP4K4,MAPK9,CDK4,SUZ12,E2F3,E2F2,E2F1,AGO3	ANAPC10,CCNE1,CDC27,TNIK,MAPK7,KDM6B,ETS2,ETS1
Non-alcoholic fatty liver disease (NAFLD) - Homo sapiens (human)	151	15	0.275006362192591	1	15	0.916761939931529	1	NDUFB9,NDUFB5,PIK3CD,PRKAG1,NDUFA12,NDUFA13,DDIT3,IL6R,UQCRC1,MAP3K5,MAPK9,NDUFA8,COX5A,TRAF2,COX7A2L	COX8C,PIK3R5,RXRA,COX4I2,LEPR,NDUFS6
snRNP Assembly	50	6	0.275111074978503	1	6	0.967458054528234	1	SMN1,GEMIN6,NUP214,SNRPB,NUP35,NUP205	POM121
Metabolism of non-coding RNA	50	6	0.275111074978503	1	6	0.967458054528234	1	SMN1,GEMIN6,NUP214,SNRPB,NUP35,NUP205	POM121
TCR signaling in na&xef;ve CD8+ T cells	55	6	0.275111074978503	1	6	0.651061281771696	1	HRAS,SOS1,LAT,CD3D,LCK,CD3G	RASGRP1,FYN,PRKCA
TNF alpha Signaling Pathway	93	10	0.276227154527986	1	10	0.85875949574168	1	MAP3K5,HRAS,PRKCZ,NSMAF,CDC37,MAPK9,SOS1,HSP90AA1,PSMD2,TRAF2	BCL2L1,CUL1,KSR2,SELE
Angiogenesis overview	61	7	0.277260001746684	1	7	0.367085942122248	1	ROBO4,IQGAP1,PIK3CD,SLIT2,SHB,FRS2,SOS1	TEK,ATF2,DOK2,PRKCA,ROBO1
TGF-beta signaling pathway - Homo sapiens (human)	80	9	0.277357548447326	1	9	0.0167479696180832	0.574269473126008	BMPR1B,LTBP1,GDF5,INHBE,INHBC,RHOA,BMP6,ID3,CHRD	ACVR1C,ACVR2A,FST,SMAD5,SMURF2,SMAD9,CUL1,TGFBR1,SMAD2,BMP5,ZFYVE9
B cell receptor signaling pathway - Homo sapiens (human)	72	8	0.277815507158623	1	8	0.852832343927986	1	RASGRP3,PIK3CD,HRAS,VAV2,LYN,SOS2,SOS1,PPP3CB	CD81,PIK3R5,MAP2K2
Thiopurine Pathway, Pharmacokinetics/Pharmacodynamics	32	4	0.281189744565944	1	4	0.610112247691214	1	MTHFS,GMPS,ITPA,ABCC5	GART,MTRR
miR-targeted genes in adipocytes - TarBase	34	4	0.281189744565944	1	4	1	1	MIR27B,IGF2R,LPL,MIR106B
Ovarian Infertility Genes	31	4	0.281189744565944	1	4	0.140712608898528	1	BMPR1B,PRLR,INHA,CDK4	FIGLA,PGR,ZP2,CYP19A1
Glucagon-type ligand receptors	30	4	0.281189744565944	1	4	0.140712608898528	1	GNG13,GNB1,GCGR,GNG4	GNG10,GNGT2,GNG2,SCTR
Tat-mediated HIV elongation arrest and recovery	31	4	0.281189744565944	1	4	0.610112247691214	1	TCEA1P2,POLR2D,POLR2F,POLR2H	NELFCD,SUPT4H1
Pausing and recovery of Tat-mediated HIV elongation	31	4	0.281189744565944	1	4	0.610112247691214	1	TCEA1P2,POLR2D,POLR2F,POLR2H	NELFCD,SUPT4H1
IGF1 pathway	30	4	0.281189744565944	1	4	0.877103370295346	1	HRAS,PRKCZ,SOS1,PRKD1	CRKL
Lipoprotein metabolism	30	4	0.281189744565944	1	4	0.877103370295346	1	APOC2,APOE,LPL,MTTP	ABCA1
Cholinergic synapse - Homo sapiens (human)	112	12	0.283183959397378	1	12	0.0160843678616743	0.574269473126008	PIK3CD,CAMK2G,GNG4,HRAS,PLCB2,GNAQ,GNG13,GNB1,KCNJ4,PRKACG,CHRM1,CACNA1D	FYN,CACNA1C,ADCY2,GNG2,PIK3R5,KCNQ2,KCNQ1,GNG10,CHRNA4,KCNJ3,PRKCA,CREB3L2,CREB3L3,GNGT2
Downstream signal transduction	278	27	0.287016728889214	1	27	0.438920085622645	1	SPRED2,PIK3CD,CAMK2G,PTEN,LAT,RAPGEF1,RASGRP3,FRS2,RICTOR,KBTBD7,STAT5B,PRKACG,AGO4,AGO1,PRKAR2A,SOS1,HRAS,PAQR3,DAB2IP,PRKAR1B,LCK,IQGAP1,YWHAB,NRG4,PDGFA,AGO3,PTPRA	CRKL,SPRED1,ADCY2,SHC3,JAK3,JAK1,KSR2,PHLPP1,TEK,DUSP5,IL3,RASGRP1,MAP2K2,PDE1A,FYN,NRG3,GRIN2D,PRKCA,FGF22
Basal transcription factors - Homo sapiens (human)	45	5	0.288146903744089	1	5	0.76195814118203	1	GTF2A1,TAF5,TAF6,GTF2H3,MNAT1	TAF1L,TBP
DNA Replication	42	5	0.288146903744089	1	5	0.283066752847615	1	GMNN,POLD3,PRIM1,MCM7,RPA3	CDC7,POLD1,ORC4,MCM3
Pyruvate metabolism and Citric Acid (TCA) cycle	43	5	0.288146903744089	1	5	0.512099510994274	1	SLC16A3,ADHFE1,DLD,DLST,PDK4	RXRA,PDP1,BSG
Signaling events mediated by Hepatocyte Growth Factor Receptor (c-Met)	81	9	0.289807569058274	1	9	0.294330904544466	1	HRAS,SOS1,PRKCI,KPNB1,HGS,PRKCZ,RAPGEF1,EIF4E,RHOA	CRKL,ETS1,SH3GL2,MET,PTPN2,MAP2K2,RIN2
Valproic Acid Pathway, Pharmacokinetics	21	3	0.290798917485736	1	3	0.769445451006296	1	ACSM1,ACSM3,UGT2B7	ACADSB
Nanoparticle triggered autophagic cell death	22	3	0.290798917485736	1	3	0.418941031953183	1	TSC1,ATG7,ULK1	CHAF1A,ATG3
Mitochondrial tRNA aminoacylation	21	3	0.290798917485736	1	3	1	1	YARS2,PPA2,QARS
APC/C:Cdc20 mediated degradation of Cyclin B	22	3	0.290798917485736	1	3	0.418941031953183	1	UBE2D1,CDC26,CDC23	ANAPC10,CDC27
erk1/erk2 mapk signaling pathway	22	3	0.290798917485736	1	3	0.769445451006296	1	HRAS,RPS6KA1,SOS1	MAP2K2
tnf/stress related signaling	23	3	0.290798917485736	1	3	1	1	MAP4K4,TRAF2,ATF1
Signaling by FGFR3 in disease	22	3	0.290798917485736	1	3	1	1	HRAS,FRS2,SOS1
heparan sulfate biosynthesis (late stages)	22	3	0.290798917485736	1	3	0.165327951961056	1	HS3ST1,NDST2,HS6ST1	HS3ST4,HS3ST2,HS3ST3B1
Ligand-gated ion channel transport	26	3	0.290798917485736	1	3	0.769445451006296	1	HTR3D,HTR3E,HTR3C	GABRG3
The canonical retinoid cycle in rods (twilight vision)	21	3	0.290798917485736	1	3	0.418941031953183	1	RDH12,RDH11,HSD17B6	TTR,ABCA4
Signaling by FGFR3 mutants	22	3	0.290798917485736	1	3	1	1	HRAS,FRS2,SOS1
PDGFR-alpha signaling pathway	22	3	0.290798917485736	1	3	0.0491671264649668	1	RAPGEF1,SHB,SOS1	CRKL,CAV3,CAV1,JAK1
TSLP	21	3	0.290798917485736	1	3	0.769445451006296	1	STAT5B,EIF4E,MAPK9	JAK1
cell cycle: g2/m checkpoint	21	3	0.290798917485736	1	3	0.418941031953183	1	RPS6KA1,CDKN2D,SFN	PI4KA,MYT1
Pathogenic Escherichia coli infection - Homo sapiens (human)	55	6	0.291046154931252	1	6	0.118711591103023	1	ABL1,TUBA1C,TUBA1B,TUBA1A,ARHGEF2,RHOA	FYN,ARPC5,PRKCA,TUBB1,ARPC5L,TLR4
Hedgehog signaling pathway - Homo sapiens (human)	51	6	0.291046154931252	1	6	0.664619661192706	1	CSNK1D,GLI1,DHH,GAS1,CSNK1E,PRKACG	LRP2,WNT3,WNT9B
Adherens junction - Homo sapiens (human)	73	8	0.291185648859164	1	8	0.3335988266167	1	FARP2,YES1,PVRL2,WASF2,IQGAP1,FER,RHOA,PTPRM	SMAD2,CTNND1,ACP1,MET,FYN,TGFBR1
Fc-epsilon receptor I signaling in mast cells	62	7	0.291759757100948	1	7	0.583083373030106	1	SPHK1,HRAS,SOS1,LYN,CBLB,FER,LAT	FYN,PLA2G4A,ITK,MAP2K2
Signaling events mediated by focal adhesion kinase	62	7	0.291759757100948	1	7	0.380747662722715	1	RRAS,YES1,SOS1,MAPK9,RHOA,ARHGAP35,RAPGEF1	DOCK1,SH3GL1,FYN,ETS1,ELMO1
Mycophenolic acid Pathway, Pharmacokinetics/Pharmacodynamics	13	2	0.293932466753692	1	2	1	1	UGT2B7,IMPDH2
the prc2 complex sets long-term gene silencing through modification of histone tails	14	2	0.293932466753692	1	2	1	1	HDAC1,SUZ12
map kinase inactivation of smrt corepressor	12	2	0.293932466753692	1	2	1	1	SOS1,HRAS
chondroitin sulfate biosynthesis (late stages)	13	2	0.293932466753692	1	2	0.567560501297517	1	CHPF,CSGALNACT1	CHST11
alpha-linolenic acid (ALA) metabolism	13	2	0.293932466753692	1	2	1	1	ACOX1,HSD17B4
alpha-linolenic (omega3) and linoleic (omega6) acid metabolism	13	2	0.293932466753692	1	2	1	1	ACOX1,HSD17B4
Regulation of pyruvate dehydrogenase (PDH) complex	14	2	0.293932466753692	1	2	0.192006784378198	1	DLD,PDK4	RXRA,PDP1
TNFR1-induced proapoptotic signaling	13	2	0.293932466753692	1	2	0.567560501297517	1	TRAF2,USP4	CYLD
degradation of DVL	12	2	0.293932466753692	1	2	0.567560501297517	1	DVL3,DVL1	DACT1
Chk1/Chk2(Cds1) mediated inactivation of Cyclin B:Cdk1 complex	12	2	0.293932466753692	1	2	1	1	SFN,YWHAB
Synthesis of PIPs at the early endosome membrane	13	2	0.293932466753692	1	2	0.192006784378198	1	PIKFYVE,MTMR2	PIK3C3,MTMR4
Processive synthesis on the C-strand of the telomere	12	2	0.293932466753692	1	2	0.192006784378198	1	RPA3,POLD3	POLD1,LIG1
g-protein signaling through tubby proteins	12	2	0.293932466753692	1	2	1	1	GNAQ,GNB1
Stimuli-sensing channels	100	10	0.299722049353311	1	10	0.0861576179969122	1	SLC9B1,ANO9,ANO7,SCNN1D,ASIC4,TRPC1,OSTM1,UNC80,TRPC4AP,CLCN2	TTYH2,SLC9C1,ANO6,ANO3,TRPM5,TRPM6,TRPM7,TRPM3,TRPC7,UNC79
Cytokine Signaling in Immune system	375	35	0.299950714481823	1	35	0.00181571512193823	0.19165350931827	PIK3CD,CAMK2G,LAT,TNFRSF4,EIF4A3,EIF4E3,SPRED2,EIF4E,IRF3,RASGRP3,DAB2IP,IL6R,IQGAP1,RAPGEF1,TRIM25,SOS1,HRAS,FRS2,TNFRSF18,PPM1B,PRLR,YES1,NRG4,SQSTM1,LCK,LYN,YWHAB,EIF4G1,TRAF2,KBTBD7,PAQR3,STAT5B,RIPK2,PDGFA,PTPRA	CRKL,SUMO1,IFNAR1,IFNA10,IFNA17,IFNA16,IFNA14,JAK3,JAK1,KSR2,EDARADD,IFNA13,IFNA21,SPRED1,DDX58,RASGRP1,FYN,NOD2,TNFRSF11A,CUL1,SHC3,IFNGR2,PTPN2,FGF22,IL3,MAP2K2,NRG3,HAVCR2,TEK,DUSP5,TNFRSF13B,IFNA8,IFNA2,IFNA1,IFNA7,IFNA6,IFNA5,IFNA4,GRIN2D
Parkinson,s disease - Homo sapiens (human)	143	13	0.300796287364215	1	13	0.58488837936911	1	NDUFB9,NDUFB5,UBE2J2,NDUFA13,UQCRC1,GNAL,NDUFA12,NDUFA8,PRKACG,COX5A,UBE2G1,ATP5G2,COX7A2L	GPR37,COX8C,SLC18A1,PARK2,COX4I2,ATP5G3,DRD2,NDUFS6
Vitamin A Deficiency	37	4	0.302014240489191	1	4	0.885402378780108	1	RDH11,RDH12,PDIA6,ERP29	ALDH1A1
Retinol Metabolism	37	4	0.302014240489191	1	4	0.885402378780108	1	RDH11,RDH12,PDIA6,ERP29	ALDH1A1
HIV elongation arrest and recovery	32	4	0.302014240489191	1	4	0.628133115752491	1	TCEA1P2,POLR2D,POLR2F,POLR2H	NELFCD,SUPT4H1
Pausing and recovery of HIV elongation	32	4	0.302014240489191	1	4	0.628133115752491	1	TCEA1P2,POLR2D,POLR2F,POLR2H	NELFCD,SUPT4H1
Elongation arrest and recovery	32	4	0.302014240489191	1	4	0.628133115752491	1	TCEA1P2,POLR2D,POLR2F,POLR2H	NELFCD,SUPT4H1
Tyrosine metabolism	33	4	0.302014240489191	1	4	1	1	ADHFE1,ADH7,ADH5,ADH4
Aurora A signaling	31	4	0.302014240489191	1	4	0.885402378780108	1	AJUBA,TDRD7,AURKAIP1,GIT1	TPX2
Signaling by NOTCH2	32	4	0.302014240489191	1	4	1	1	MAML3,MAML1,PSEN2,DLL4
Transport of the SLBP independent Mature mRNA	32	4	0.302014240489191	1	4	0.885402378780108	1	NUP214,EIF4E,NUP35,NUP205	POM121
CD28 co-stimulation	32	4	0.302014240489191	1	4	0.885402378780108	1	RICTOR,YES1,LYN,LCK	FYN
Signaling Pathways in Glioblastoma	83	9	0.302399344278534	1	9	0.804449345537464	1	HRAS,MSH6,TSC1,PIK3CD,PRKCI,PRKCZ,E2F1,PTEN,CDK4	CCNE1,PRKCA,MAP2K2,MET
Cell junction organization	86	9	0.302399344278534	1	9	0.917130762230075	1	CLDN8,CDH7,CDH24,RSU1,PRKCI,PVRL2,CLDN17,CLDN14,PVR	CDH5,DST,CTNND1
Nucleosome assembly	43	5	0.306198520884689	1	5	0.528961383470671	1	CENPK,RUVBL1,CENPP,APITD1,APITD1-CORT	ITGB3BP,MIS18A,ALK
Deposition of new CENPA-containing nucleosomes at the centromere	43	5	0.306198520884689	1	5	0.528961383470671	1	CENPK,RUVBL1,CENPP,APITD1,APITD1-CORT	ITGB3BP,MIS18A,ALK
De novo fatty acid biosynthesis	43	5	0.306198520884689	1	5	1	1	NUP214,SLC27A4,NUP35,NUP205,HIRIP3
Arachidonic acid metabolism - Homo sapiens (human)	62	7	0.306424498594087	1	7	0.596324439574993	1	CBR1,PLA2G6,LTC4S,PLA2G10,HPGDS,PTGES2,GPX1	PLA2G4A,ALOX12B,ALOX15B,PLA2G4C
Colorectal cancer - Homo sapiens (human)	62	7	0.306424498594087	1	7	0.788718219014738	1	PIK3CD,MSH6,DCC,MAPK9,MSH2,RALGDS,RHOA	SMAD2,TGFBR1,PIK3R5
Wnt signaling pathway - Homo sapiens (human)	139	14	0.306975674003095	1	14	0.681528179026774	1	DVL3,CSNK1E,CAMK2G,WIF1,RUVBL1,PLCB2,SENP2,RHOA,MAPK9,TBL1XR1,PRKACG,DVL1,CTNNBIP1,PPP3CB	CUL1,NKD1,SFRP1,SFRP4,WNT3,PRICKLE1,PRKCA,WNT9B
Pathogenic Escherichia coli infection	56	6	0.307162494448251	1	6	0.127327977466485	1	ABL1,TUBA1C,TUBA1A,ARHGEF2,RHOA,TUBA1B	FYN,PRKCA,ARPC5,TUBB1,ARPC5L,TLR4
Ca2+ pathway	51	6	0.307162494448251	1	6	0.453894235537818	1	PDE6G,GNG13,PLCB2,GNB1,GNG4,PPP3CB	GNG10,PRKCA,GNG2,GNGT2
Mitotic Prometaphase	110	11	0.308078193335854	1	11	0.825912224024651	1	BUB1B,CENPK,CENPP,PDS5B,STAG1,KNTC1,TAOK1,APITD1,MAD1L1,CLASP2,APITD1-CORT	SGOL1,SPDL1,NDC80,SMC3,ITGB3BP
HTLV-I infection - Homo sapiens (human)	259	23	0.310455870250774	1	23	0.278557736509413	1	BUB1B,DVL3,PIK3CD,DVL1,RRAS,MRAS,HRAS,CDC23,CD3G,CD3D,POLD3,CDK4,STAT5B,CDC26,LCK,PRKACG,POLE3,PDGFA,E2F3,E2F2,E2F1,ATF1,PPP3CB	BCL2L1,ETS2,ANAPC10,ADCY2,PIK3R5,JAK3,JAK1,CDC27,TBP,SMAD2,POLD1,TGFBR1,WNT3,MYBL2,ETS1,MSX2,WNT9B,ATF2
Ribosome - Homo sapiens (human)	135	13	0.311069758564138	1	13	0.59424060607342	1	MRPL35,MRPL27,MRPL20,MRPL10,MRPL12,MRPL13,RPS5,RPS20,RPS11,RPL23A,RPL28,RPL36,RPL31	MRPL36,MRPL32,MRPS5,MRPL15,MRPL19,RPL18A,RPL38,RPL35
Thiamine metabolism - Homo sapiens (human)	4	1	0.313694492424065	1	1	1	1	THTPA
Nicotine Pathway (Chromaffin Cell), Pharmacodynamics	4	1	0.313694492424065	1	1	0.243762902421694	1	CACNA1G	CACNA1C
Imipramine/Desipramine Pathway, Pharmacokinetics	4	1	0.313694492424065	1	1	1	1	CYP2D6
Clomipramine Pathway, Pharmacokinetics	4	1	0.313694492424065	1	1	1	1	CYP2D6
Oxidative Stress Pathway (Erythrocyte)	4	1	0.313694492424065	1	1	0.243762902421694	1	GPX1	SOD1
Pathway_PA165980337	4	1	0.313694492424065	1	1	0.243762902421694	1	GPX1	SOD1
Oxidative Stress Pathway (Erythrocyte)	4	1	0.313694492424065	1	1	0.243762902421694	1	GPX1	SOD1
Artemether Metabolism Pathway	4	1	0.313694492424065	1	1	1	1	UGT2B7
Clomipramine Metabolism Pathway	4	1	0.313694492424065	1	1	1	1	CYP2D6
Thiamine Metabolism	4	1	0.313694492424065	1	1	1	1	THTPA
Nicotine Activity on Chromaffin Cells	4	1	0.313694492424065	1	1	0.243762902421694	1	CACNA1G	CACNA1C
Pilocytic astrocytoma	4	1	0.313694492424065	1	1	1	1	SOS1
Secretion of Hydrochloric Acid in Parietal Cells	4	1	0.313694492424065	1	1	1	1	CHRM1
Amino acid conjugation of benzoic acid	4	1	0.313694492424065	1	1	1	1	ACSS2
Serotonin Receptor 2 and STAT3 Signaling	4	1	0.313694492424065	1	1	1	1	GNAQ
Activation of NOXA and translocation to mitochondria	4	1	0.313694492424065	1	1	1	1	E2F1
Activation of PUMA and translocation to mitochondria	4	1	0.313694492424065	1	1	1	1	E2F1
mRNA capping	4	1	0.313694492424065	1	1	0.243762902421694	1	CMTR1	RNGTT
Classical Kir channels	4	1	0.313694492424065	1	1	1	1	KCNJ4
<i>trans, trans</i>-farnesyl diphosphate biosynthesis	4	1	0.313694492424065	1	1	1	1	GGPS1
Proton-coupled monocarboxylate transport	4	1	0.313694492424065	1	1	1	1	SLC16A3
guanosine nucleotides degradation	4	1	0.313694492424065	1	1	0.243762902421694	1	NT5C2	GDA
Rapoport-Luebering glycolytic shunt	4	1	0.313694492424065	1	1	1	1	MINPP1
NAD salvage	4	1	0.313694492424065	1	1	1	1	NMNAT1
lysine degradation I (saccharopine pathway)	4	1	0.313694492424065	1	1	1	1	DHTKD1
thioredoxin pathway	4	1	0.313694492424065	1	1	1	1	TXNRD2
PKA-mediated phosphorylation of key metabolic factors	5	1	0.313694492424065	1	1	1	1	PRKACG
<i>myo</i>-inositol <i>de novo</i> biosynthesis	4	1	0.313694492424065	1	1	1	1	IMPA2
Cross-presentation of soluble exogenous antigens (endosomes)	5	1	0.313694492424065	1	1	0.243762902421694	1	MRC2	CD207
CMP-<i>N</i>-acetylneuraminate biosynthesis I (eukaryotes)	4	1	0.313694492424065	1	1	0.243762902421694	1	GNE	CMAS
RSK activation	6	1	0.313694492424065	1	1	1	1	RPS6KA1
pyruvate decarboxylation to acetyl CoA	5	1	0.313694492424065	1	1	1	1	DLD
Role of second messengers in netrin-1 signaling	4	1	0.313694492424065	1	1	1	1	DCC
trehalose degradation	4	1	0.313694492424065	1	1	1	1	GALM
TET1,2,3 and TDG demethylate DNA	4	1	0.313694492424065	1	1	1	1	TET3
eumelanin biosynthesis	4	1	0.313694492424065	1	1	1	1	TRPC1
pyrimidine ribonucleosides salvage I	4	1	0.313694492424065	1	1	1	1	UCK1
Host Interactions with Influenza Factors	5	1	0.313694492424065	1	1	1	1	PABPN1
Toxicity of botulinum toxin type A (BoNT/A)	4	1	0.313694492424065	1	1	1	1	SV2C
2-oxoisovalerate decarboxylation to isobutanoyl-CoA	4	1	0.313694492424065	1	1	0.243762902421694	1	DLD	DBT
TPO signaling	4	1	0.313694492424065	1	1	1	1	THPO
propionyl-CoA degradation	4	1	0.313694492424065	1	1	1	1	PCCB
spermine and spermidine degradation I	5	1	0.313694492424065	1	1	1	1	SMOX
Axonal growth stimulation	4	1	0.313694492424065	1	1	1	1	RHOA
Vitamin B1 (thiamin) metabolism	4	1	0.313694492424065	1	1	0.243762902421694	1	THTPA	SLC19A3
ahr signal transduction pathway	4	1	0.313694492424065	1	1	1	1	HSP90AA1
Progesterone-mediated oocyte maturation - Homo sapiens (human)	88	9	0.315117002221693	1	9	0.656038609975575	1	PIK3CD,MOS,RPS6KA1,CDC26,CDC23,MAPK9,PRKACG,HSP90AA1,MAD1L1	ANAPC10,ADCY2,PIK3R5,CDC27,PGR
Terpenoid backbone biosynthesis - Homo sapiens (human)	22	3	0.316258166577052	1	3	0.785009907557123	1	GGPS1,PCYOX1,ZMPSTE24	HMGCR
Phosphatidylinositol Phosphate Metabolism	22	3	0.316258166577052	1	3	0.182432717095703	1	PIK3CD,PIKFYVE,PTEN	PI4KA,SYNJ1,PIK3C3
Joubert syndrome	22	3	0.316258166577052	1	3	0.182432717095703	1	PIK3CD,PIKFYVE,PTEN	PI4KA,SYNJ1,PIK3C3
Inositol Metabolism	22	3	0.316258166577052	1	3	0.442591863438931	1	IPMK,PIKFYVE,MINPP1	PI4KA,PIK3C3
regulation of bad phosphorylation	23	3	0.316258166577052	1	3	0.442591863438931	1	PRKAR2A,PRKAR1B,PRKACG	BCL2L1,IL3
SHC-mediated cascade:FGFR4	23	3	0.316258166577052	1	3	1	1	HRAS,FRS2,SOS1
Abortive elongation of HIV-1 transcript in the absence of Tat	23	3	0.316258166577052	1	3	0.442591863438931	1	POLR2D,POLR2F,POLR2H	NELFCD,SUPT4H1
glycolysis	24	3	0.316258166577052	1	3	0.785009907557123	1	PKM,ENO1,ALDOA	PFKP
Telomere C-strand (Lagging Strand) Synthesis	23	3	0.316258166577052	1	3	0.442591863438931	1	POLD3,PRIM1,RPA3	POLD1,LIG1
CTLA4 inhibitory signaling	22	3	0.316258166577052	1	3	0.785009907557123	1	YES1,LYN,LCK	FYN
inhibition of cellular proliferation by gleevec	22	3	0.316258166577052	1	3	0.785009907557123	1	HRAS,SOS1,STAT5B	CRKL
Neurotransmitter Receptor Binding And Downstream Transmission In The Postsynaptic Cell	142	14	0.316880981371416	1	14	0.0368526863385714	0.853683232056032	GNG13,CAMK2G,GNG4,HRAS,RRAS,PLCB2,RPS6KA1,GNAL,AP2M1,GNB1,KCNJ4,GRIK1,PRKACG,GNAT3	GNG10,ADCY2,GNG2,GABRG3,GRIK5,GABBR2,AP2B1,CHRNA4,KCNJ3,KCNJ5,NSF,GNGT2,PRKCA,MYO6,GRIN2D
Metabolism of xenobiotics by cytochrome P450 - Homo sapiens (human)	74	8	0.318362797482235	1	8	1	1	UGT2A3,CYP2D6,UGT2B10,CBR1,UGT2B7,ADH4,ADH7,ADH5
Signaling by FGFR2	272	26	0.318851686950609	1	26	0.496543311629892	1	SPRED2,PIK3CD,FGFBP3,CAMK2G,PTEN,LAT,RASGRP3,FRS2,RICTOR,KBTBD7,AGO4,AGO1,PRKAR2A,SOS1,HRAS,PAQR3,DAB2IP,PRKAR1B,PRKACG,LCK,IQGAP1,YWHAB,NRG4,PDGFA,AGO3,PTPRA	SPRED1,ADCY2,SHC3,JAK3,JAK1,KSR2,PHLPP1,TEK,DUSP5,IL3,RASGRP1,MAP2K2,PDE1A,FYN,NRG3,GRIN2D,PRKCA,FGF22
Signaling by FGFR	273	26	0.318851686950609	1	26	0.496543311629892	1	SPRED2,PIK3CD,FGFBP3,CAMK2G,PTEN,LAT,RASGRP3,FRS2,RICTOR,KBTBD7,AGO4,AGO1,PRKAR2A,SOS1,HRAS,PAQR3,DAB2IP,PRKAR1B,PRKACG,LCK,IQGAP1,YWHAB,NRG4,PDGFA,AGO3,PTPRA	SPRED1,ADCY2,SHC3,JAK3,JAK1,KSR2,PHLPP1,TEK,DUSP5,IL3,RASGRP1,MAP2K2,PDE1A,FYN,NRG3,GRIN2D,PRKCA,FGF22
RNA Polymerase I Promoter Clearance	109	11	0.319446930911013	1	11	0.973184533975899	1	POLR1B,POLR1C,POLR2H,POLR2F,HDAC1,MNAT1,TAF1D,GATAD2A,MTA3,GTF2H3,MBD2	POLR1E,CHD3,TBP
NoRC negatively regulates rRNA expression	106	11	0.319446930911013	1	11	0.973184533975899	1	POLR1B,POLR1C,ARID4B,SAP130,POLR2H,POLR2F,HDAC1,MNAT1,TAF1D,GTF2H3,MBD2	POLR1E,TBP,DNMT3B
IL-1 p38	67	7	0.321229089870145	1	7	0.609310848976727	1	PSMD5,PSMD2,PSMD11,MAPK9,PSMD12,PSMB5,PSMB2	MAP2K2,PSMA2,PSMB1,ATF2
FGF	67	7	0.321229089870145	1	7	0.408021503249848	1	FRS2,PIK3CD,YWHAB,HRAS,SOS2,SOS1,SFN	MAP2K2,ETS2,ETS1,FLI1,FGF22
Glycosphingolipid metabolism	69	7	0.321229089870145	1	7	0.609310848976727	1	SPHK1,NUP214,SPTLC1,ARCN1,SLC16A9,NUP35,NUP205	ACER2,SGPL1,COL4A3BP,B4GALT6
p75(NTR)-mediated signaling	70	7	0.321229089870145	1	7	1	1	RIPK2,PRKCI,PRKCZ,RHOA,SQSTM1,E2F1,MAPK9
Prion diseases - Homo sapiens (human)	36	4	0.323000174418743	1	4	0.367654517560909	1	PRNP,NOTCH1,C9,PRKACG	FYN,SOD1,MAP2K2
Sphingolipid de novo biosynthesis	33	4	0.323000174418743	1	4	0.0186125733000202	0.574269473126008	SPHK1,VAPB,SPTLC1,PRKD1	VAPA,CERS3,PPM1L,ACER2,SGPL1,COL4A3BP
Nuclear Pore Complex (NPC) Disassembly	33	4	0.323000174418743	1	4	0.8931412182365	1	NEK6,NUP214,NUP35,NUP205	POM121
DNA strand elongation	33	4	0.323000174418743	1	4	0.367654517560909	1	POLD3,PRIM1,MCM7,RPA3	POLD1,LIG1,MCM3
Keratan sulfate/keratin metabolism	33	4	0.323000174418743	1	4	0.166642712140016	1	OMD,HEXA,OGN,SLC35D2	B3GNT3,B4GALT1,B4GALT6,ST3GAL6
Nuclear import of Rev protein	33	4	0.323000174418743	1	4	0.64549835563193	1	NUP214,KPNB1,NUP35,NUP205	POM121,ALK
Trk receptor signaling mediated by the MAPK pathway	33	4	0.323000174418743	1	4	0.64549835563193	1	HRAS,CDK5R1,RIT2,RPS6KA1	MAPK7,MEF2C
Transport of the SLBP Dependant Mature mRNA	33	4	0.323000174418743	1	4	0.8931412182365	1	NUP214,EIF4E,NUP35,NUP205	POM121
Signaling events mediated by Stem cell factor receptor (c-Kit)	52	6	0.323426669555888	1	6	0.136237244284262	1	HRAS,SPRED2,LYN,SOS1,FER,PTEN	CRKL,SPRED1,MITF,MATK,MAP2K2,PTPRO
IL2-mediated signaling events	54	6	0.323426669555888	1	6	0.272599545395161	1	HRAS,MAPK9,RHOA,SOS1,STAT5B,LCK	MAP2K2,FYN,DOK2,JAK1,JAK3
Notch signaling pathway	53	6	0.323426669555888	1	6	0.690572931352041	1	HDAC1,MAML1,DNM1,DLL4,ENO1,NOTCH1	ADAM12,GATA3,RBBP8
Signaling by ERBB4	262	25	0.323506957179188	1	25	0.529338454985174	1	SPRED2,PIK3CD,CAMK2G,PTEN,LAT,RASGRP3,HRAS,FRS2,RICTOR,KBTBD7,STAT5B,PRLR,PSEN2,AGO4,AGO1,SOS1,PAQR3,DAB2IP,LCK,IQGAP1,YWHAB,NRG4,PDGFA,AGO3,PTPRA	SPRED1,PHLPP1,CUL1,SHC3,JAK3,JAK1,KSR2,RASGRP1,TEK,DUSP5,IL3,WWOX,MAP2K2,FGF22,FYN,NRG3,GRIN2D
Nonsense Mediated Decay (NMD) enhanced by the Exon Junction Complex (EJC)	110	10	0.323696639749966	1	10	0.954750183102314	1	EIF4G1,EIF4A3,RPS5,UPF2,RPS20,RPS11,RPL23A,RPL28,RPL36,RPL31	RPL18A,RPL38,RPL35
Nonsense-Mediated Decay (NMD)	110	10	0.323696639749966	1	10	0.954750183102314	1	EIF4G1,EIF4A3,RPS5,UPF2,RPS20,RPS11,RPL23A,RPL28,RPL36,RPL31	RPL18A,RPL38,RPL35
Carbohydrate digestion and absorption - Homo sapiens (human)	45	5	0.32440600589816	1	5	0.545492210302996	1	PIK3CD,GNAT3,CACNA1D,PLCB2,TAS1R3	PIK3R5,AMY2B,ATP1A3
Aminoacyl-tRNA biosynthesis - Homo sapiens (human)	66	5	0.32440600589816	1	5	0.946899256205226	1	IARS,TARS,YARS2,QARS,MARS	PSTK
Glycolysis Gluconeogenesis	45	5	0.32440600589816	1	5	0.946899256205226	1	FBP1,ENO1,ALDOA,PKM,GPT2	PFKP
HIV Life Cycle	142	14	0.326866006273885	1	14	0.427217392231934	1	NUP214,NUP205,GTF2H3,POLR2D,POLR2F,POLR2H,TAF6,TAF5,CHMP3,CHMP4B,MNAT1,GTF2A1,TCEA1P2,NUP35	LIG1,RNGTT,POM121,TBP,CCR5,CHMP5,SUPT4H1,PSIP1,NELFCD,TAF1L
ECM-receptor interaction - Homo sapiens (human)	87	9	0.327944616982782	1	9	0.327227159488021	1	CD36,LAMB1,LAMB2,LAMC3,CHAD,GP9,SV2C,COL6A1,COL6A2	ITGA8,THBS4,ITGB6,LAMA2,COL5A1,ITGB8,COL6A3
Fluvastatin Pathway, Pharmacokinetics	13	2	0.328318263120497	1	2	1	1	CYP2D6,UGT2B7
Folate malabsorption, hereditary	13	2	0.328318263120497	1	2	0.596745500646196	1	MTHFS,FTCD	MTHFD1L
Methylenetetrahydrofolate Reductase Deficiency (MTHFRD)	13	2	0.328318263120497	1	2	0.596745500646196	1	MTHFS,FTCD	MTHFD1L
Methotrexate Action Pathway	13	2	0.328318263120497	1	2	0.596745500646196	1	MTHFS,FTCD	MTHFD1L
Folate Metabolism	13	2	0.328318263120497	1	2	0.596745500646196	1	MTHFS,FTCD	MTHFD1L
Estrogen Receptor Pathway	13	2	0.328318263120497	1	2	1	1	ACOX1,PDK4
sumoylation by ranbp2 regulates transcriptional repression	14	2	0.328318263120497	1	2	0.596745500646196	1	HDAC1,NUP214	SUMO1
melanocyte development and pigmentation pathway	13	2	0.328318263120497	1	2	0.217340509113365	1	RPS6KA1,HRAS	MAP2K2,MITF
p53 signaling pathway	13	2	0.328318263120497	1	2	0.596745500646196	1	E2F1,CDK4	CCNE1
effects of calcineurin in keratinocyte differentiation	13	2	0.328318263120497	1	2	0.596745500646196	1	GNAQ,PPP3CB	PRKCA
trka receptor signaling pathway	13	2	0.328318263120497	1	2	0.596745500646196	1	SOS1,HRAS	PRKCA
rb tumor suppressor/checkpoint signaling in response to dna damage	13	2	0.328318263120497	1	2	0.596745500646196	1	E2F1,CDK4	MYT1
Dissolution of Fibrin Clot	13	2	0.328318263120497	1	2	1	1	SERPINB8,SERPINB2
multiple antiapoptotic pathways from igf-1r signaling lead to bad phosphorylation	13	2	0.328318263120497	1	2	1	1	SOS1,HRAS
the 41bb-dependent immune response	13	2	0.328318263120497	1	2	0.596745500646196	1	TRAF2,MAP3K5	ATF2
Apoptosis induced DNA fragmentation	13	2	0.328318263120497	1	2	1	1	KPNB1,DFFA
purine nucleotides degradation	13	2	0.328318263120497	1	2	0.596745500646196	1	IMPDH2,NT5C2	GDA
JNK (c-Jun kinases) phosphorylation and activation mediated by activated human TAK1	16	2	0.328318263120497	1	2	0.596745500646196	1	RIPK2,MAPK9	NOD2
Activation of DNA fragmentation factor	13	2	0.328318263120497	1	2	1	1	KPNB1,DFFA
Polymerase switching on the C-strand of the telomere	14	2	0.328318263120497	1	2	0.596745500646196	1	POLD3,PRIM1	POLD1
Platelet Adhesion to exposed collagen	13	2	0.328318263120497	1	2	0.596745500646196	1	GP9,LYN	FYN
RHO GTPases activate IQGAPs	13	2	0.328318263120497	1	2	1	1	IQGAP1,IQGAP2
Biopterin metabolism	15	2	0.328318263120497	1	2	0.596745500646196	1	SLC26A4,SLC26A6	PCBD1
Polymerase switching	14	2	0.328318263120497	1	2	0.596745500646196	1	POLD3,PRIM1	POLD1
Leading Strand Synthesis	14	2	0.328318263120497	1	2	0.596745500646196	1	POLD3,PRIM1	POLD1
guanosine ribonucleotides <i>de novo</i> biosynthesis	13	2	0.328318263120497	1	2	1	1	IMPDH2,GMPS
Receptor-ligand binding initiates the second proteolytic cleavage of Notch receptor	14	2	0.328318263120497	1	2	1	1	NOTCH1,DLL4
SEMA3A-Plexin repulsion signaling by inhibiting Integrin adhesion	14	2	0.328318263120497	1	2	0.217340509113365	1	FARP2,RRAS	FYN,PLXNA4
visual signal transduction	13	2	0.328318263120497	1	2	0.596745500646196	1	GNB1,PDE6G	GNGT2
Regulatory RNA pathways	127	13	0.331875159434802	1	13	0.998400704158127	1	NUP214,TDRD9,AGO4,NUP205,TDRD12,XPO5,POLR2H,POLR2D,POLR2F,AGO1,AGO3,PIWIL4,NUP35	TDRD6,POM121
BCR	129	13	0.331875159434802	1	13	0.74636186613751	1	RAPGEF1,PIP4K2C,CBLB,SOS2,PIP5K1B,RPS6KA1,VAV2,LCK,RASGRP3,LYN,SOS1,CDK4,PRKD1	CRKL,HNRNPK,BTLA,CD81,ITK,FYN,ATF2
Interleukin-3, 5 and GM-CSF signaling	210	20	0.332612456747736	1	20	0.366473321031246	1	SPRED2,RAPGEF1,PIK3CD,LYN,CAMK2G,SOS1,LAT,RASGRP3,HRAS,FRS2,KBTBD7,PAQR3,DAB2IP,STAT5B,IQGAP1,YES1,YWHAB,NRG4,PDGFA,PTPRA	CRKL,SPRED1,SHC3,JAK3,JAK1,KSR2,FGF22,RASGRP1,TEK,DUSP5,IL3,MAP2K2,FYN,NRG3,GRIN2D
Circadian entrainment - Homo sapiens (human)	96	10	0.335830845721409	1	10	0.182899525334557	1	CACNA1G,CAMK2G,GNG4,PLCB2,GNAQ,CALML6,CACNA1D,GNG13,GNB1,PRKACG	CACNA1C,GNG10,ADCY2,GNG2,KCNJ3,KCNJ5,PRKCA,GNGT2,GRIN2D
PI-3K cascade:FGFR1	98	10	0.335830845721409	1	10	0.885716741119247	1	PIK3CD,PTEN,FRS2,RICTOR,AGO4,AGO1,LCK,NRG4,PDGFA,AGO3	PHLPP1,FYN,NRG3,FGF22
PI-3K cascade:FGFR3	98	10	0.335830845721409	1	10	0.885716741119247	1	PIK3CD,PTEN,FRS2,RICTOR,AGO4,AGO1,LCK,NRG4,PDGFA,AGO3	PHLPP1,FYN,NRG3,FGF22
PI-3K cascade:FGFR4	98	10	0.335830845721409	1	10	0.885716741119247	1	PIK3CD,PTEN,FRS2,RICTOR,AGO4,AGO1,LCK,NRG4,PDGFA,AGO3	PHLPP1,FYN,NRG3,FGF22
PI3K events in ERBB4 signaling	98	10	0.335830845721409	1	10	0.885716741119247	1	PIK3CD,PTEN,FRS2,RICTOR,AGO4,AGO1,LCK,NRG4,PDGFA,AGO3	PHLPP1,FYN,NRG3,FGF22
PI3K events in ERBB2 signaling	98	10	0.335830845721409	1	10	0.885716741119247	1	PIK3CD,PTEN,FRS2,RICTOR,AGO4,AGO1,LCK,NRG4,PDGFA,AGO3	PHLPP1,FYN,NRG3,FGF22
PIP3 activates AKT signaling	98	10	0.335830845721409	1	10	0.885716741119247	1	PIK3CD,PTEN,FRS2,RICTOR,AGO4,AGO1,LCK,NRG4,PDGFA,AGO3	PHLPP1,FYN,NRG3,FGF22
PI-3K cascade:FGFR2	98	10	0.335830845721409	1	10	0.885716741119247	1	PIK3CD,PTEN,FRS2,RICTOR,AGO4,AGO1,LCK,NRG4,PDGFA,AGO3	PHLPP1,FYN,NRG3,FGF22
Amphetamine addiction - Homo sapiens (human)	68	7	0.336148565768103	1	7	0.130867826341986	1	HDAC1,PRKACG,PPP3CB,PPP1R1B,CACNA1D,CAMK2G,CALML6	CACNA1C,PRKCA,CREB3L3,CREB3L2,GRIN2D,SLC18A1,ATF2
Pancreatic cancer - Homo sapiens (human)	66	7	0.336148565768103	1	7	0.250484272538282	1	PIK3CD,MAPK9,RALGDS,E2F3,E2F2,E2F1,CDK4	BCL2L1,SMAD2,PIK3R5,JAK1,TGFBR1,PLD1
Gastrin-CREB signalling pathway via PKC and MAPK	381	35	0.336293793283966	1	35	0.184744273839308	1	CAMK2G,LAT,RASGRP3,DAB2IP,RPS6KA1,HCRT,SPRED2,GNG13,GNG4,OXT,NPFFR2,GNB1,FRS2,LPAR2,PTPRA,IQGAP1,YWHAB,NMB,CHRM1,SOS1,QRFP,HRAS,GCGR,PLCB2,GNAQ,MLNR,NRG4,KBTBD7,AVP,DAGLB,PAQR3,GNRH2,DGKE,PDGFA,GNA14	ADRA1B,RASGRP1,JAK3,JAK1,OXTR,SPRED1,GNG10,GNG2,TRPC7,LPAR1,FYN,PRKCA,SHC3,HRH1,FGF22,NMU,IL3,MAP2K2,NRG3,ANXA1,EDN3,TEK,MAPK7,DUSP5,DGKI,DGKB,GRIN2D,KSR2,GNGT2
Asparagine N-linked glycosylation	118	12	0.337065150130416	1	12	0.248239543048502	1	PMM2,EDEM2,EDEM3,SEC24C,ALG3,PRKCSH,UGGT1,GNE,MPI,SEC24B,MGAT5,MGAT4B	ALG2,ALG6,MANEA,CMAS,B4GALT1,B4GALT6,GNPNAT1,ST3GAL6,ST6GALNAC3,MGAT4C
Downstream signaling events of B Cell Receptor (BCR)	120	12	0.337065150130416	1	12	0.795702227873166	1	PIK3CD,PTEN,RASGRP3,HRAS,FRS2,RICTOR,AGO4,AGO1,LCK,NRG4,PDGFA,AGO3	CUL1,PHLPP1,RASGRP1,FYN,NRG3,FGF22
IRS-mediated signalling	233	22	0.338413953394304	1	22	0.528640357300333	1	PRKAG1,SPRED2,CAMK2G,LAMTOR1,CAB39L,SOS1,LAT,RASGRP3,HRAS,FRS2,KBTBD7,EIF4E,LAMTOR4,TSC1,PAQR3,DAB2IP,IQGAP1,EIF4G1,YWHAB,NRG4,PDGFA,PTPRA	SPRED1,SHC3,PIK3C3,JAK3,JAK1,KSR2,FGF22,RASGRP1,TEK,DUSP5,IL3,MAP2K2,FYN,NRG3,GRIN2D
Acute myeloid leukemia - Homo sapiens (human)	57	6	0.339805746940632	1	6	0.702970090190155	1	PIK3CD,HRAS,PML,SOS2,SOS1,STAT5B	PIK3R5,RUNX1,MAP2K2
Copper homeostasis	55	6	0.339805746940632	1	6	0.880917511914352	1	PRNP,SLC31A1,CPHL1P,SLC31A2,PTEN,STEAP4	MT4,SOD1
Fluoropyrimidine Pathway, Pharmacokinetics	24	3	0.34174908385008	1	3	1	1	UCK1,ABCC5,ABCC3
2-Hydroxyglutric Aciduria (D And L Form)	23	3	0.34174908385008	1	3	0.79952409432136	1	GSS,QARS,GMPS	GNPNAT1
Pyrimidine Metabolism	23	3	0.34174908385008	1	3	0.19997954273686	1	ITPA,NT5C2,CANT1	DCTD,AK3,GDA
UMP Synthase Deiciency (Orotic Aciduria)	23	3	0.34174908385008	1	3	0.19997954273686	1	ITPA,NT5C2,CANT1	DCTD,AK3,GDA
Homocarnosinosis	23	3	0.34174908385008	1	3	0.79952409432136	1	GSS,QARS,GMPS	GNPNAT1
Hyperinsulinism-Hyperammonemia Syndrome	23	3	0.34174908385008	1	3	0.79952409432136	1	GSS,QARS,GMPS	GNPNAT1
Succinic semialdehyde dehydrogenase deficiency	23	3	0.34174908385008	1	3	0.79952409432136	1	GSS,QARS,GMPS	GNPNAT1
MNGIE (Mitochondrial Neurogastrointestinal Encephalopathy)	23	3	0.34174908385008	1	3	0.19997954273686	1	ITPA,NT5C2,CANT1	DCTD,AK3,GDA
4-Hydroxybutyric Aciduria/Succinic Semialdehyde Dehydrogenase Deficiency	23	3	0.34174908385008	1	3	0.79952409432136	1	GSS,QARS,GMPS	GNPNAT1
Glutamate Metabolism	23	3	0.34174908385008	1	3	0.79952409432136	1	GSS,QARS,GMPS	GNPNAT1
Beta Ureidopropionase Deficiency	23	3	0.34174908385008	1	3	0.19997954273686	1	ITPA,NT5C2,CANT1	DCTD,AK3,GDA
Dihydropyrimidinase Deficiency	23	3	0.34174908385008	1	3	0.19997954273686	1	ITPA,NT5C2,CANT1	DCTD,AK3,GDA
cyclins and cell cycle regulation	23	3	0.34174908385008	1	3	0.79952409432136	1	CDKN2D,E2F1,CDK4	CCNE1
growth hormone signaling pathway	23	3	0.34174908385008	1	3	0.79952409432136	1	RPS6KA1,SOS1,STAT5B	PRKCA
Butanoate metabolism	23	3	0.34174908385008	1	3	1	1	SLC25A10,ACSM1,SLC16A3
gluconeogenesis	25	3	0.34174908385008	1	3	1	1	ENO1,ALDOA,FBP1
Visual signal transduction: Rods	24	3	0.34174908385008	1	3	0.46569779874389	1	RDH12,GNB1,PDE6G	RGS9,GUCY2D
C-MYC pathway	26	3	0.34174908385008	1	3	1	1	PML,RUVBL1,ACTL6A
Signaling events mediated by the Hedgehog family	23	3	0.34174908385008	1	3	0.79952409432136	1	BOC,DHH,GAS1	LRP2
role of brca1 brca2 and atr in cancer susceptibility	23	3	0.34174908385008	1	3	0.79952409432136	1	ATRIP,TREX1,FANCC	HUS1
RHO GTPase Effectors	288	27	0.342413813611656	1	27	0.990815877764869	1	BUB1B,CENPK,CENPP,KIF5A,SFN,KDM4C,NCKIPSD,APITD1,PFN2,ABL1,RHOA,NCOA2,KNTC1,CFTR,TAOK1,LIMK2,CIT,PRC1,IQGAP1,WASF2,MAD1L1,DVL3,DVL1,IQGAP2,YWHAB,CLASP2,APITD1-CORT	NCF2,SGOL1,ARPC5,SPDL1,NDC80,MYL12B,SCAI,ITGB3BP,DIAPH3,WIPF3
RNA Polymerase I Transcription	111	11	0.342450163946912	1	11	0.975892267182961	1	POLR1B,POLR1C,POLR2H,POLR2F,HDAC1,MNAT1,TAF1D,GATAD2A,MTA3,GTF2H3,MBD2	POLR1E,CHD3,TBP
Negative epigenetic regulation of rRNA expression	109	11	0.342450163946912	1	11	0.975892267182961	1	POLR1B,POLR1C,ARID4B,SAP130,POLR2H,POLR2F,HDAC1,MNAT1,TAF1D,GTF2H3,MBD2	POLR1E,TBP,DNMT3B
superpathway of conversion of glucose to acetyl CoA and entry into the TCA cycle	47	5	0.342723496964717	1	5	0.796237111019422	1	PKM,DLD,ENO1,ALDOA,DLST	ACO1,PFKP
HDMs demethylate histones	48	5	0.342723496964717	1	5	0.796237111019422	1	KDM4C,KDM4B,ARID5B,KDM3A,PHF2	KDM6B,KDM5A
Polythiazide Action Pathway	33	4	0.344078157033748	1	4	0.386400154627593	1	SLC7A8,SCNN1D,SLC3A2,SLC22A6	SLC14A2,ATP1A3,SLC1A1
Methyclothiazide Action Pathway	33	4	0.344078157033748	1	4	0.386400154627593	1	SLC7A8,SCNN1D,SLC3A2,SLC22A6	SLC14A2,ATP1A3,SLC1A1
Bumetanide Action Pathway	33	4	0.344078157033748	1	4	0.386400154627593	1	SLC7A8,SCNN1D,SLC3A2,SLC22A6	SLC14A2,ATP1A3,SLC1A1
Spironolactone Action Pathway	33	4	0.344078157033748	1	4	0.386400154627593	1	SLC7A8,SCNN1D,SLC3A2,SLC22A6	SLC14A2,ATP1A3,SLC1A1
Eplerenone Action Pathway	33	4	0.344078157033748	1	4	0.386400154627593	1	SLC7A8,SCNN1D,SLC3A2,SLC22A6	SLC14A2,ATP1A3,SLC1A1
Triamterene Action Pathway	33	4	0.344078157033748	1	4	0.386400154627593	1	SLC7A8,SCNN1D,SLC3A2,SLC22A6	SLC14A2,ATP1A3,SLC1A1
Amiloride Action Pathway	33	4	0.344078157033748	1	4	0.386400154627593	1	SLC7A8,SCNN1D,SLC3A2,SLC22A6	SLC14A2,ATP1A3,SLC1A1
Ethacrynic Acid Action Pathway	33	4	0.344078157033748	1	4	0.386400154627593	1	SLC7A8,SCNN1D,SLC3A2,SLC22A6	SLC14A2,ATP1A3,SLC1A1
Quinethazone Action Pathway	33	4	0.344078157033748	1	4	0.386400154627593	1	SLC7A8,SCNN1D,SLC3A2,SLC22A6	SLC14A2,ATP1A3,SLC1A1
Bendroflumethiazide Action Pathway	33	4	0.344078157033748	1	4	0.386400154627593	1	SLC7A8,SCNN1D,SLC3A2,SLC22A6	SLC14A2,ATP1A3,SLC1A1
Chlorthalidone Action Pathway	33	4	0.344078157033748	1	4	0.386400154627593	1	SLC7A8,SCNN1D,SLC3A2,SLC22A6	SLC14A2,ATP1A3,SLC1A1
Trichlormethiazide Action Pathway	33	4	0.344078157033748	1	4	0.386400154627593	1	SLC7A8,SCNN1D,SLC3A2,SLC22A6	SLC14A2,ATP1A3,SLC1A1
Iminoglycinuria	33	4	0.344078157033748	1	4	0.386400154627593	1	SLC7A8,SCNN1D,SLC3A2,SLC22A6	SLC14A2,ATP1A3,SLC1A1
Lysinuric Protein Intolerance	33	4	0.344078157033748	1	4	0.386400154627593	1	SLC7A8,SCNN1D,SLC3A2,SLC22A6	SLC14A2,ATP1A3,SLC1A1
Blue diaper syndrome	33	4	0.344078157033748	1	4	0.386400154627593	1	SLC7A8,SCNN1D,SLC3A2,SLC22A6	SLC14A2,ATP1A3,SLC1A1
Lysinuric protein intolerance (LPI)	33	4	0.344078157033748	1	4	0.386400154627593	1	SLC7A8,SCNN1D,SLC3A2,SLC22A6	SLC14A2,ATP1A3,SLC1A1
Cystinuria	33	4	0.344078157033748	1	4	0.386400154627593	1	SLC7A8,SCNN1D,SLC3A2,SLC22A6	SLC14A2,ATP1A3,SLC1A1
Indapamide Action Pathway	33	4	0.344078157033748	1	4	0.386400154627593	1	SLC7A8,SCNN1D,SLC3A2,SLC22A6	SLC14A2,ATP1A3,SLC1A1
Furosemide Action Pathway	33	4	0.344078157033748	1	4	0.386400154627593	1	SLC7A8,SCNN1D,SLC3A2,SLC22A6	SLC14A2,ATP1A3,SLC1A1
Torsemide Action Pathway	33	4	0.344078157033748	1	4	0.386400154627593	1	SLC7A8,SCNN1D,SLC3A2,SLC22A6	SLC14A2,ATP1A3,SLC1A1
Hartnup Disorder	33	4	0.344078157033748	1	4	0.386400154627593	1	SLC7A8,SCNN1D,SLC3A2,SLC22A6	SLC14A2,ATP1A3,SLC1A1
Glucose Transporter Defect (SGLT2)	33	4	0.344078157033748	1	4	0.386400154627593	1	SLC7A8,SCNN1D,SLC3A2,SLC22A6	SLC14A2,ATP1A3,SLC1A1
Kidney Function	33	4	0.344078157033748	1	4	0.386400154627593	1	SLC7A8,SCNN1D,SLC3A2,SLC22A6	SLC14A2,ATP1A3,SLC1A1
Glucose Transporter Defect (SGLT2)	33	4	0.344078157033748	1	4	0.386400154627593	1	SLC7A8,SCNN1D,SLC3A2,SLC22A6	SLC14A2,ATP1A3,SLC1A1
Metolazone Action Pathway	33	4	0.344078157033748	1	4	0.386400154627593	1	SLC7A8,SCNN1D,SLC3A2,SLC22A6	SLC14A2,ATP1A3,SLC1A1
Hydrochlorothiazide Action Pathway	33	4	0.344078157033748	1	4	0.386400154627593	1	SLC7A8,SCNN1D,SLC3A2,SLC22A6	SLC14A2,ATP1A3,SLC1A1
Cyclothiazide Action Pathway	33	4	0.344078157033748	1	4	0.386400154627593	1	SLC7A8,SCNN1D,SLC3A2,SLC22A6	SLC14A2,ATP1A3,SLC1A1
Hydroflumethiazide Action Pathway	33	4	0.344078157033748	1	4	0.386400154627593	1	SLC7A8,SCNN1D,SLC3A2,SLC22A6	SLC14A2,ATP1A3,SLC1A1
Chlorothiazide Action Pathway	33	4	0.344078157033748	1	4	0.386400154627593	1	SLC7A8,SCNN1D,SLC3A2,SLC22A6	SLC14A2,ATP1A3,SLC1A1
Amyotrophic lateral sclerosis (ALS)	35	4	0.344078157033748	1	4	0.386400154627593	1	MAP3K5,ALS2,GPX1,PPP3CB	BCL2L1,MAP2K2,SOD1
Selenium Metabolism and Selenoproteins	33	4	0.344078157033748	1	4	0.662214368599952	1	DIO2,TXNRD2,EEFSEC,GPX1	NFE2L2,C11orf31
Signaling of Hepatocyte Growth Factor Receptor	34	4	0.344078157033748	1	4	0.180198146894077	1	HRAS,RAPGEF1,SOS1,PTEN	CRKL,DOCK1,MAP2K2,MET
integrin signaling pathway	33	4	0.344078157033748	1	4	0.386400154627593	1	HRAS,RAPGEF1,RHOA,SOS1	CRKL,CAV1,FYN
Netrin-mediated signaling events	33	4	0.344078157033748	1	4	0.0683658101730664	1	YES1,DCC,AGAP2,RHOA	DOCK1,MAP2K2,FYN,DAPK1,ELMO1
Prostaglandin formation from arachidonate	35	4	0.344078157033748	1	4	1	1	CBR1,SETD4,PTGES2,ARCN1
Selenoamino acid metabolism	36	4	0.344078157033748	1	4	1	1	NUP214,SLC13A1,NUP35,NUP205
Squalene and cholesterol biosynthesis	37	4	0.344078157033748	1	4	0.900357682287642	1	MSMO1,NUP214,NUP35,NUP205	HMGCR
Nuclear signaling by ERBB4	34	4	0.344078157033748	1	4	0.386400154627593	1	PRLR,PSEN2,NRG4,STAT5B	NRG3,CUL1,WWOX
CD40/CD40L signaling	34	4	0.344078157033748	1	4	0.386400154627593	1	CBLB,MAPK9,TRAF2,TDP2	BCL2L1,PIK3R6,JAK3
Transport of Mature mRNA Derived from an Intronless Transcript	35	4	0.344078157033748	1	4	0.900357682287642	1	NUP214,EIF4E,NUP35,NUP205	POM121
DNA Replication Pre-Initiation	35	4	0.344078157033748	1	4	0.386400154627593	1	GMNN,PRIM1,MCM7,RPA3	CDC7,ORC4,MCM3
M/G1 Transition	35	4	0.344078157033748	1	4	0.386400154627593	1	GMNN,PRIM1,MCM7,RPA3	CDC7,ORC4,MCM3
Regulation of APC/C activators between G1/S and early anaphase	34	4	0.344078157033748	1	4	0.386400154627593	1	BUB1B,UBE2D1,CDC26,CDC23	ANAPC10,CUL1,CDC27
TLR NFkB	70	7	0.351158243293692	1	7	0.63449758524914	1	PSMD5,PSMD12,PSMD11,ECSIT,PSMD2,PSMB5,PSMB2	PSMA2,CUL1,TLR4,PSMB1
Toll-Like Receptors Cascades	138	13	0.352969145886361	1	13	0.630570220146832	1	CD36,CTSV,UBE2D1,DNM1,DHX36,ECSIT,IRF3,RPS6KA1,SIGIRR,MAPK9,RIPK2,EEA1,ATF1	CTSL,PIK3C3,TLR4,LGMN,MEF2C,MAPK7,NOD2,ATF2
Downstream signaling of activated FGFR1	266	25	0.352996781396266	1	25	0.456235226216321	1	SPRED2,PIK3CD,CAMK2G,PTEN,LAT,RASGRP3,FRS2,RICTOR,KBTBD7,AGO4,AGO1,PRKAR2A,SOS1,HRAS,PAQR3,DAB2IP,PRKAR1B,PRKACG,LCK,IQGAP1,YWHAB,NRG4,PDGFA,AGO3,PTPRA	SPRED1,ADCY2,SHC3,JAK3,JAK1,KSR2,PHLPP1,TEK,DUSP5,IL3,RASGRP1,MAP2K2,PDE1A,FYN,NRG3,GRIN2D,PRKCA,FGF22
Downstream signaling of activated FGFR3	266	25	0.352996781396266	1	25	0.456235226216321	1	SPRED2,PIK3CD,CAMK2G,PTEN,LAT,RASGRP3,FRS2,RICTOR,KBTBD7,AGO4,AGO1,PRKAR2A,SOS1,HRAS,PAQR3,DAB2IP,PRKAR1B,PRKACG,LCK,IQGAP1,YWHAB,NRG4,PDGFA,AGO3,PTPRA	SPRED1,ADCY2,SHC3,JAK3,JAK1,KSR2,PHLPP1,TEK,DUSP5,IL3,RASGRP1,MAP2K2,PDE1A,FYN,NRG3,GRIN2D,PRKCA,FGF22
Downstream signaling of activated FGFR4	266	25	0.352996781396266	1	25	0.456235226216321	1	SPRED2,PIK3CD,CAMK2G,PTEN,LAT,RASGRP3,FRS2,RICTOR,KBTBD7,AGO4,AGO1,PRKAR2A,SOS1,HRAS,PAQR3,DAB2IP,PRKAR1B,PRKACG,LCK,IQGAP1,YWHAB,NRG4,PDGFA,AGO3,PTPRA	SPRED1,ADCY2,SHC3,JAK3,JAK1,KSR2,PHLPP1,TEK,DUSP5,IL3,RASGRP1,MAP2K2,PDE1A,FYN,NRG3,GRIN2D,PRKCA,FGF22
Downstream signaling of activated FGFR2	266	25	0.352996781396266	1	25	0.456235226216321	1	SPRED2,PIK3CD,CAMK2G,PTEN,LAT,RASGRP3,FRS2,RICTOR,KBTBD7,AGO4,AGO1,PRKAR2A,SOS1,HRAS,PAQR3,DAB2IP,PRKAR1B,PRKACG,LCK,IQGAP1,YWHAB,NRG4,PDGFA,AGO3,PTPRA	SPRED1,ADCY2,SHC3,JAK3,JAK1,KSR2,PHLPP1,TEK,DUSP5,IL3,RASGRP1,MAP2K2,PDE1A,FYN,NRG3,GRIN2D,PRKCA,FGF22
Starch and sucrose metabolism - Homo sapiens (human)	56	6	0.356267443538498	1	6	0.887299569152212	1	PGM2L1,UGT2A3,UGT2B10,GAA,GUSB,UGT2B7	AGL,AMY2B
RANKL-RANK Signaling Pathway	55	6	0.356267443538498	1	6	0.887299569152212	1	ACP5,PAPSS2,LYN,MAPK9,TRAF2,SQSTM1	MITF,TNFRSF11A
p53 pathway	57	6	0.356267443538498	1	6	0.887299569152212	1	UBE2D1,ABL1,USP7,CSNK1D,MAPK9,CSNK1E	TP53AIP1,SMYD2
Cell death signalling via NRAGE, NRIF and NADE	61	6	0.356267443538498	1	6	0.887299569152212	1	PSEN2,ARHGEF2,SOS1,SOS2,SQSTM1,VAV2	ITGB3BP,ITSN1
Signaling by Insulin receptor	260	24	0.358565792755267	1	24	0.488315109372974	1	PRKAG1,SPRED2,CAMK2G,LAMTOR1,CAB39L,SOS1,LAT,PDGFA,HRAS,FRS2,KBTBD7,EIF4E,ATP6V0A2,LAMTOR4,RASGRP3,TSC1,PAQR3,DAB2IP,ATP6V1C2,IQGAP1,EIF4G1,YWHAB,NRG4,PTPRA	SPRED1,SHC3,PIK3C3,NRG3,JAK3,JAK1,KSR2,GRIN2D,FGF22,TEK,DUSP5,IL3,RASGRP1,MAP2K2,FYN,ATP6V1B1,ATP6V1B2
Bacterial invasion of epithelial cells - Homo sapiens (human)	78	8	0.359926257487896	1	8	0.00424792508517857	0.351440298056146	CBLC,CBLB,WASF2,PIK3CD,SEPT2,DNM1,RHOA,CLTA	CRKL,DOCK1,CLTB,CAV3,CAV1,PIK3R5,SHC3,ARPC5,ARPC5L,CAV2,MET,ELMO1
S Phase	79	8	0.359926257487896	1	8	0.241413453933523	1	PDS5B,POLD3,PRIM1,STAG1,MCM7,MNAT1,RPA3,CDK4	CCNE1,POLD1,LIG1,ORC4,MCM3,CUL1,SMC3
Retrograde endocannabinoid signaling - Homo sapiens (human)	102	10	0.360326947209409	1	10	0.198917164988233	1	GNG13,GNG4,PLCB2,GNAQ,GABRD,MAPK9,DAGLB,GNB1,PRKACG,CACNA1D	CACNA1C,GNG10,ADCY2,GNG2,GABRG3,KCNJ3,KCNJ5,PRKCA,GNGT2
WNT-Core	44	5	0.361106598638677	1	5	0.953831420857012	1	DVL3,CSNK1D,DVL1,RPS6KA1,NOTCH1	SMAD2
TSLP Signaling Pathway	47	5	0.361106598638677	1	5	0.57750954859286	1	YES1,MAPK9,LYN,STAT5B,LCK	FYN,MAP2K2,JAK1
Chondroitin sulfate/dermatan sulfate metabolism	50	5	0.361106598638677	1	5	0.57750954859286	1	B3GALT6,GPC2,CSGALNACT1,HEXA,CHPF	B3GAT2,GPC6,CHST11
a6b1 and a6b4 Integrin signaling	45	5	0.361106598638677	1	5	0.34532361273991	1	HRAS,LAMB1,LAMB2,YWHAB,SFN	LAMA2,PRKCA,RXRA,MET
Atorvastatin/Lovastatin/Simvastatin Pathway, Pharmacokinetics	14	2	0.362224955820262	1	2	0.623961704252594	1	UGT2B7,CYP2D6	ABCB1
Nicotinate and Nicotinamide Metabolism	14	2	0.362224955820262	1	2	1	1	NADK,NT5C2
Inositol Phosphate Metabolism	14	2	0.362224955820262	1	2	1	1	IPMK,MINPP1
Malonyl-coa decarboxylase deficiency	14	2	0.362224955820262	1	2	0.623961704252594	1	PCCB,ALDH6A1	ACACA
Malonic Aciduria	14	2	0.362224955820262	1	2	0.623961704252594	1	PCCB,ALDH6A1	ACACA
Propanoate Metabolism	14	2	0.362224955820262	1	2	0.623961704252594	1	PCCB,ALDH6A1	ACACA
Sorafenib Metabolism Pathway	15	2	0.362224955820262	1	2	1	1	PDIA6,ERP29
Methylmalonic Aciduria Due to Cobalamin-Related Disorders	14	2	0.362224955820262	1	2	0.623961704252594	1	PCCB,ALDH6A1	ACACA
Mercaptopurine Metabolism Pathway	15	2	0.362224955820262	1	2	1	1	ABCC5,GMPS
TCA Cycle and PDHc	16	2	0.362224955820262	1	2	0.623961704252594	1	DLD,DLST	ACO1
BMAL1-CLOCK,NPAS2 activates circadian gene expression	15	2	0.362224955820262	1	2	1	1	AVP,CRY2
IL5-mediated signaling events	14	2	0.362224955820262	1	2	1	1	STAT5B,LYN
Atypical NF-kappaB pathway	14	2	0.362224955820262	1	2	1	1	LCK,BCL3
Antigen Presentation: Folding, assembly and peptide loading of class I MHC	23	2	0.362224955820262	1	2	1	1	SEC24C,SEC24B
Organic cation/anion/zwitterion transport	14	2	0.362224955820262	1	2	0.623961704252594	1	SLC22A6,SLC22A8	RUNX1
Metabolism of Angiotensinogen to Angiotensins	16	2	0.362224955820262	1	2	0.242934853763013	1	CPB1,CPA3	ACE,CTSZ
TNF signaling	15	2	0.362224955820262	1	2	0.623961704252594	1	TRAF2,USP4	CYLD
Adenylate cyclase inhibitory pathway	14	2	0.362224955820262	1	2	0.623961704252594	1	GNAL,GNAT3	ADCY2
Inhibition of adenylate cyclase pathway	14	2	0.362224955820262	1	2	0.623961704252594	1	GNAL,GNAT3	ADCY2
S1P4 pathway	14	2	0.362224955820262	1	2	0.623961704252594	1	S1PR5,RHOA	GNA13
Validated nuclear estrogen receptor beta network	15	2	0.362224955820262	1	2	1	1	NCOA2,ZNF14
ErbB receptor signaling network	15	2	0.362224955820262	1	2	0.623961704252594	1	NRG4,HSP90AA1	NRG3
il-7 signal transduction	15	2	0.362224955820262	1	2	0.063774441215472	1	STAT5B,LCK	JAK3,FYN,JAK1
Signaling by Wnt	275	26	0.362231757837447	1	26	0.536257807506617	1	SOX6,CSNK1E,ROR1,ROR2,WIF1,CLTA,DVL3,RUVBL1,GNG4,TNKS2,PLCB2,CDC73,HDAC1,TLE4,GNG13,RHOA,AP2M1,CBY1,GNB1,VPS26A,PIP5K1B,DVL1,PDE6G,KMT2D,CTNNBIP1,PPP3CB	GNG10,CUL1,RSPO1,RSPO4,GNG2,CLTB,AP2B1,SMURF2,RNF43,DACT1,WNT9B,SFRP1,WNT3,SOX2,SOX7,PRICKLE1,PRKCA,GNGT2
Insulin receptor signalling cascade	236	22	0.362298280531435	1	22	0.550116590514697	1	PRKAG1,SPRED2,CAMK2G,LAMTOR1,CAB39L,SOS1,LAT,RASGRP3,HRAS,FRS2,KBTBD7,EIF4E,LAMTOR4,TSC1,PAQR3,DAB2IP,IQGAP1,EIF4G1,YWHAB,NRG4,PDGFA,PTPRA	SPRED1,SHC3,PIK3C3,JAK3,JAK1,KSR2,FGF22,RASGRP1,TEK,DUSP5,IL3,MAP2K2,FYN,NRG3,GRIN2D
IRS-related events triggered by IGF1R	237	22	0.362298280531435	1	22	0.550116590514697	1	PRKAG1,SPRED2,CAMK2G,LAMTOR1,CAB39L,SOS1,LAT,RASGRP3,HRAS,FRS2,KBTBD7,EIF4E,TSC1,PAQR3,DAB2IP,IQGAP1,EIF4G1,YWHAB,NRG4,PDGFA,LAMTOR4,PTPRA	SPRED1,SHC3,PIK3C3,JAK3,JAK1,KSR2,FGF22,RASGRP1,TEK,DUSP5,IL3,MAP2K2,FYN,NRG3,GRIN2D
IGF1R signaling cascade	237	22	0.362298280531435	1	22	0.550116590514697	1	PRKAG1,SPRED2,CAMK2G,LAMTOR1,CAB39L,SOS1,LAT,RASGRP3,HRAS,FRS2,KBTBD7,EIF4E,TSC1,PAQR3,DAB2IP,IQGAP1,EIF4G1,YWHAB,NRG4,PDGFA,LAMTOR4,PTPRA	SPRED1,SHC3,PIK3C3,JAK3,JAK1,KSR2,FGF22,RASGRP1,TEK,DUSP5,IL3,MAP2K2,FYN,NRG3,GRIN2D
Signaling by Type 1 Insulin-like Growth Factor 1 Receptor (IGF1R)	237	22	0.362298280531435	1	22	0.550116590514697	1	PRKAG1,SPRED2,CAMK2G,LAMTOR1,CAB39L,SOS1,LAT,RASGRP3,HRAS,FRS2,KBTBD7,EIF4E,TSC1,PAQR3,DAB2IP,IQGAP1,EIF4G1,YWHAB,NRG4,PDGFA,LAMTOR4,PTPRA	SPRED1,SHC3,PIK3C3,JAK3,JAK1,KSR2,FGF22,RASGRP1,TEK,DUSP5,IL3,MAP2K2,FYN,NRG3,GRIN2D
FoxO signaling pathway - Homo sapiens (human)	133	13	0.363603231566208	1	13	0.869723843307383	1	PIK3CD,PRKAG1,CSNK1E,CDKN2D,PRMT1,SOS1,PTEN,HRAS,MAPK9,AGAP2,SOS2,USP7,STK4	SMAD2,PIK3R5,RAG2,RAG1,TGFBR1,MAP2K2
Apoptotic cleavage of cellular proteins	38	4	0.365182367369619	1	4	0.40500945638589	1	CLSPN,GSN,ACIN1,TJP2	DSG3,DSG1,DSG2
IGF signaling	36	4	0.365182367369619	1	4	0.67828967561333	1	PIK3CD,HRAS,SOS2,SOS1	MAP2K2,SHC3
Signaling mediated by p38-alpha and p38-beta	35	4	0.365182367369619	1	4	0.0759039751607727	1	MAPKAPK5,DDIT3,EIF4E,ATF1	MITF,PPARGC1A,PLA2G4A,MEF2C,ATF2
Transport of Mature mRNAs Derived from Intronless Transcripts	36	4	0.365182367369619	1	4	0.907087015823228	1	NUP214,EIF4E,NUP35,NUP205	POM121
roles of arrestin dependent recruitment of src kinases in gpcr signaling	36	4	0.365182367369619	1	4	0.194104036458518	1	HRAS,DNM1,GNB1,CHRM1	MAP2K2,CCR3,CCR5,ADRA1B
DNA Damage Response	68	7	0.366233824378289	1	7	0.939322341562793	1	ABL1,ATRIP,PML,TLK1,E2F1,SFN,CDK4	CCNE1,TP53AIP1
Morphine addiction - Homo sapiens (human)	92	9	0.36692835156442	1	9	0.0296458815188307	0.762079771418742	GRK6,GNG13,GNG4,GABRD,GNB1,PDE10A,PRKACG,PDE4A,PDE4D	GNG10,ADCY2,GNG2,GABRG3,GABBR2,KCNJ3,KCNJ5,PDE4B,PDE1A,PRKCA,GNGT2
Vemurafenib Pathway, Pharmacodynamics	25	3	0.367161140369082	1	3	0.488224699679704	1	HRAS,RRAS,MRAS	MAP2K2,ETS1
update your name in edit mode	25	3	0.367161140369082	1	3	0.488224699679704	1	HRAS,RRAS,MRAS	MAP2K2,ETS1
segmentation clock	24	3	0.367161140369082	1	3	0.813058850610128	1	WIF1,DVL1,HEY2	NKD1
APC/C:Cdh1 mediated degradation of Cdc20 and other APC/C:Cdh1 targeted proteins in late mitosis/early G1	25	3	0.367161140369082	1	3	0.488224699679704	1	UBE2D1,CDC26,CDC23	ANAPC10,CDC27
Hedgehog	25	3	0.367161140369082	1	3	0.488224699679704	1	MED1,GLI1,DHH	DYRK1A,KIF27
Activation of G protein gated Potassium channels	25	3	0.367161140369082	1	3	0.00438095609643663	0.351440298056146	GNB1,KCNJ4,GNG4	GABBR2,GNG10,GNGT2,KCNJ3,KCNJ5,GNG2
G protein gated Potassium channels	25	3	0.367161140369082	1	3	0.00438095609643663	0.351440298056146	GNB1,KCNJ4,GNG4	GABBR2,GNG10,GNGT2,KCNJ3,KCNJ5,GNG2
Inhibition of voltage gated Ca2+ channels via Gbeta/gamma subunits	25	3	0.367161140369082	1	3	0.00438095609643663	0.351440298056146	GNB1,KCNJ4,GNG4	GABBR2,GNG10,GNGT2,KCNJ3,KCNJ5,GNG2
Kinesins	26	3	0.367161140369082	1	3	1	1	KIF11,KIF5A,KIF20A
EGFR downregulation	26	3	0.367161140369082	1	3	0.488224699679704	1	CLTA,AP2M1,HGS	AP2B1,SH3GL2
Plexin-D1 Signaling	24	3	0.367161140369082	1	3	0.813058850610128	1	RRAS,SEMA3C,PIP5K1B	ITGA8
Sema4D induced cell migration and growth-cone collapse	24	3	0.367161140369082	1	3	0.813058850610128	1	LIMK2,PLXNB1,RHOA	MYL12B
Alanine Aspartate Asparagine metabolism	25	3	0.367161140369082	1	3	1	1	ASS1,PKM,GPT2
SHC-mediated cascade:FGFR2	26	3	0.367161140369082	1	3	0.813058850610128	1	HRAS,FRS2,SOS1	FGF22
DAP12 signaling	281	26	0.36958748075747	1	26	0.542793317678469	1	SPRED2,PIK3CD,CAMK2G,PTEN,LAT,RASGRP3,FRS2,RICTOR,KBTBD7,VAV2,AGO4,AGO1,PRKAR2A,SOS1,HRAS,PAQR3,DAB2IP,PRKAR1B,PRKACG,LCK,IQGAP1,YWHAB,NRG4,PDGFA,AGO3,PTPRA	SPRED1,ADCY2,SHC3,JAK3,JAK1,KSR2,PHLPP1,TEK,DUSP5,MAP2K2,IL3,RASGRP1,PDE1A,FYN,NRG3,GRIN2D,PRKCA,FGF22
TGF beta Signaling Pathway	132	13	0.374284105354367	1	13	0.052995046717683	1	NUP214,PRKAR2A,COPS5,RHOA,HDAC1,SIK1,PML,MAPK9,UCHL5,SOS1,LIMK2,HGS,SKIL	SUMO1,ZFYVE9,CAV1,CUL1,SMURF2,ZEB2,SNIP1,SMAD2,TGFBR1,MAP2K2,MEF2C,ETS1,ATF2,MET
Citalopram Metabolism Pathway	8	1	0.375340420302624	1	1	1	1	CYP2D6
Losartan Pathway, Pharmacokinetics	5	1	0.375340420302624	1	1	1	1	UGT2B7
Citalopram Pathway, Pharmacokinetics	5	1	0.375340420302624	1	1	0.29478759547891	1	CYP2D6	ABCB1
Celecoxib Pathway, Pharmacokinetics	5	1	0.375340420302624	1	1	1	1	CYP2D6
Doxepin Pathway, Pharmacokinetics	5	1	0.375340420302624	1	1	1	1	CYP2D6
Venlafaxine Pathway, Pharmacokinetics	5	1	0.375340420302624	1	1	1	1	CYP2D6
ATF6-alpha activates chaperone genes	5	1	0.375340420302624	1	1	1	1	DDIT3
Doxepin Metabolism Pathway	5	1	0.375340420302624	1	1	1	1	CYP2D6
Glial Cell Differentiation	8	1	0.375340420302624	1	1	0.29478759547891	1	MBP	MIR206
miRNA Biogenesis	5	1	0.375340420302624	1	1	1	1	XPO5
RNA interference	5	1	0.375340420302624	1	1	1	1	XPO5
RORA activates gene expression	5	1	0.375340420302624	1	1	1	1	NPAS2
TP53 Regulates Metabolic Genes	6	1	0.375340420302624	1	1	1	1	PTEN
Oxidative Stress Induced Senescence	5	1	0.375340420302624	1	1	0.29478759547891	1	SUZ12	KDM6B
multi-drug resistance factors	6	1	0.375340420302624	1	1	0.29478759547891	1	ABCC3	ABCB1
antigen processing and presentation	12	1	0.375340420302624	1	1	1	1	PSMB5
Ficolins bind to repetitive carbohydrate structures on the target cell surface	5	1	0.375340420302624	1	1	0.00276479766699489	0.264038177198012	FCN3	FCN2,FCN1,MASP1
Conjugation of benzoate with glycine	5	1	0.375340420302624	1	1	1	1	ACSM1
zymosterol biosynthesis	6	1	0.375340420302624	1	1	1	1	MSMO1
Vitamin B2 (riboflavin) metabolism	5	1	0.375340420302624	1	1	0.29478759547891	1	ACP5	SLC52A3
Propionyl-CoA catabolism	5	1	0.375340420302624	1	1	1	1	PCCB
dermatan sulfate degradation (metazoa)	5	1	0.375340420302624	1	1	1	1	HEXA
citrulline-nitric oxide cycle	5	1	0.375340420302624	1	1	1	1	ASS1
pentose phosphate pathway (non-oxidative branch)	6	1	0.375340420302624	1	1	1	1	RPE
Acyl chain remodeling of CL	6	1	0.375340420302624	1	1	0.29478759547891	1	PLA2G6	PLA2G4A
Muscarinic acetylcholine receptors	5	1	0.375340420302624	1	1	1	1	CHRM1
Histidine catabolism	5	1	0.375340420302624	1	1	1	1	FTCD
Telomere Extension By Telomerase	6	1	0.375340420302624	1	1	1	1	RUVBL1
Telomere C-strand synthesis initiation	6	1	0.375340420302624	1	1	1	1	PRIM1
Abacavir metabolism	5	1	0.375340420302624	1	1	1	1	NT5C2
LRR FLII-interacting protein 1 (LRRFIP1) activates type I IFN production	5	1	0.375340420302624	1	1	1	1	IRF3
NAD biosynthesis from 2-amino-3-carboxymuconate semialdehyde	5	1	0.375340420302624	1	1	1	1	NMNAT1
Assembly of the RAD51-ssDNA nucleoprotein complex	5	1	0.375340420302624	1	1	1	1	RPA3
Processing of DNA ends prior to end rejoining	5	1	0.375340420302624	1	1	1	1	TDP2
Keratan sulfate degradation	5	1	0.375340420302624	1	1	1	1	HEXA
leukotriene biosynthesis	5	1	0.375340420302624	1	1	1	1	LTC4S
Scavenging by Class B Receptors	5	1	0.375340420302624	1	1	1	1	CD36
Toxicity of botulinum toxin type D (BoNT/D)	5	1	0.375340420302624	1	1	1	1	SV2C
Toxicity of botulinum toxin type F (BoNT/F)	5	1	0.375340420302624	1	1	1	1	SV2C
Vitamin B2 (riboflavin) metabolism	5	1	0.375340420302624	1	1	1	1	ACPP
DNA replication initiation	6	1	0.375340420302624	1	1	1	1	PRIM1
Scavenging by Class F Receptors	6	1	0.375340420302624	1	1	1	1	HSP90AA1
Vitamins	6	1	0.375340420302624	1	1	1	1	CYP27B1
AUF1 (hnRNP D0) destabilizes mRNA	7	1	0.375340420302624	1	1	1	1	EIF4G1
Glypican 3 network	6	1	0.375340420302624	1	1	1	1	MAPK9
Pre-NOTCH Processing in the Endoplasmic Reticulum	6	1	0.375340420302624	1	1	1	1	NOTCH1
fosb gene expression and drug abuse	5	1	0.375340420302624	1	1	1	1	PPP1R1B
Signaling by FGFR1	270	25	0.375500954006614	1	25	0.476439496745283	1	SPRED2,PIK3CD,CAMK2G,PTEN,LAT,RASGRP3,FRS2,RICTOR,KBTBD7,AGO4,AGO1,PRKAR2A,SOS1,HRAS,PAQR3,DAB2IP,PRKAR1B,PRKACG,LCK,IQGAP1,YWHAB,NRG4,PDGFA,AGO3,PTPRA	SPRED1,ADCY2,SHC3,JAK3,JAK1,KSR2,PHLPP1,TEK,DUSP5,IL3,RASGRP1,MAP2K2,PDE1A,FYN,NRG3,GRIN2D,PRKCA,FGF22
Signaling by FGFR3	269	25	0.375500954006614	1	25	0.476439496745283	1	SPRED2,PIK3CD,CAMK2G,PTEN,LAT,RASGRP3,FRS2,RICTOR,KBTBD7,AGO4,AGO1,PRKAR2A,SOS1,HRAS,PAQR3,DAB2IP,PRKAR1B,PRKACG,LCK,IQGAP1,YWHAB,NRG4,PDGFA,AGO3,PTPRA	SPRED1,ADCY2,SHC3,JAK3,JAK1,KSR2,PHLPP1,TEK,DUSP5,IL3,RASGRP1,MAP2K2,PDE1A,FYN,NRG3,GRIN2D,PRKCA,FGF22
Signaling by FGFR4	269	25	0.375500954006614	1	25	0.476439496745283	1	SPRED2,PIK3CD,CAMK2G,PTEN,LAT,RASGRP3,FRS2,RICTOR,KBTBD7,AGO4,AGO1,PRKAR2A,SOS1,HRAS,PAQR3,DAB2IP,PRKAR1B,PRKACG,LCK,IQGAP1,YWHAB,NRG4,PDGFA,AGO3,PTPRA	SPRED1,ADCY2,SHC3,JAK3,JAK1,KSR2,PHLPP1,TEK,DUSP5,IL3,RASGRP1,MAP2K2,PDE1A,FYN,NRG3,GRIN2D,PRKCA,FGF22
Mineral absorption - Homo sapiens (human)	51	5	0.379512582857771	1	5	0.592975418802921	1	SLC31A1,CYBRD1,CLCN2,SLC26A3,SLC26A6	TRPM7,TRPM6,ATP1A3
Hematopoietic Stem Cell Differentiation	48	5	0.379512582857771	1	5	0.592975418802921	1	NOTCH1,MIR3074,GP9,ABO,MIR150	RUNX1,FLI1,IL3
G beta:gamma signalling through PI3Kgamma	48	5	0.379512582857771	1	5	0.00969562720254313	0.574269473126008	PIK3CD,GNG13,GNB1,RHOA,GNG4	GNG10,PIK3R6,PIK3R5,JAK3,JAK1,GNG2,GNGT2,IL3
Drug metabolism - cytochrome P450 - Homo sapiens (human)	68	7	0.381351490251778	1	7	1	1	UGT2B7,UGT2A3,CYP2D6,UGT2B10,ADH4,ADH7,ADH5
Signaling by VEGF	273	25	0.383060573644649	1	25	0.221020695235005	1	SPRED2,CAMK2G,SOS1,LAT,RASGRP3,HRAS,FRS2,RICTOR,KBTBD7,SHB,VAV2,RHOA,PAQR3,DAB2IP,PRKACG,HSP90AA1,SPHK1,IQGAP1,PGF,WASF2,YWHAB,NRG4,PDGFA,PRKCZ,PTPRA	NCF2,SPRED1,CAV1,CDH5,SHC3,ELMO1,DOCK1,JAK3,JAK1,KSR2,FGF22,RASGRP1,CTNND1,TEK,DUSP5,IL3,MAP2K2,FYN,NRG3,GRIN2D,PRKCA
GAB1 signalosome	102	10	0.385039089234168	1	10	0.903937349446755	1	PIK3CD,PTEN,FRS2,RICTOR,AGO4,AGO1,LCK,NRG4,PDGFA,AGO3	PHLPP1,FYN,NRG3,FGF22
Celecoxib Action Pathway	36	4	0.386250804881665	1	4	0.693734602447615	1	CYP2D6,CBR1,LTC4S,GPX1	ALOX12B,ALOX15B
Nuclear Receptors	38	4	0.386250804881665	1	4	0.208327574127379	1	NR1D2,NR4A2,THRB,ROR1	NR2F2,PGR,NR5A2,RXRA
Interactions of Rev with host cellular proteins	36	4	0.386250804881665	1	4	0.693734602447615	1	NUP214,KPNB1,NUP35,NUP205	POM121,ALK
Celecoxib Pathway, Pharmacodynamics	58	6	0.389313658285662	1	6	0.32620210800926	1	CACNA1G,CACNB2,CACNA1D,DDIT3,PTGER3,HPGDS	CACNA1C,KCNQ2,KCNQ1,CACNA2D3,PLA2G4A
Lipid digestion, mobilization, and transport	58	6	0.389313658285662	1	6	0.737876436927341	1	APOE,CEL,APOC2,LPL,PRKACG,MTTP	CAV1,ABCA1,FABP2
alpha-Linolenic acid metabolism - Homo sapiens (human)	25	3	0.392394367720537	1	3	0.510145508962601	1	PLA2G6,PLA2G10,ACOX1	PLA2G4C,PLA2G4A
Signal Transduction of S1P Receptor	25	3	0.392394367720537	1	3	0.510145508962601	1	SPHK1,S1PR5,PLCB2	S1PR3,MAPK7
Glucuronidation	26	3	0.392394367720537	1	3	1	1	UGT2A3,UGT2B10,UGT2B7
regulation of eif-4e and p70s6 kinase	25	3	0.392394367720537	1	3	0.825680239845442	1	EIF4E,EIF4G1,PTEN	PRKCA
Prefoldin mediated transfer of substrate to CCT/TriC	27	3	0.392394367720537	1	3	0.510145508962601	1	TUBA1C,TUBA1A,CCT2	CCT8,TUBB1
S1P3 pathway	25	3	0.392394367720537	1	3	0.510145508962601	1	RHOA,GNAQ,GNA14	S1PR3,GNA13
Glutamate Glutamine metabolism	27	3	0.392394367720537	1	3	0.510145508962601	1	GSS,QARS,GPT2	ALDH3A2,ALDH1A1
Signaling by FGFR2 in disease	27	3	0.392394367720537	1	3	0.825680239845442	1	FRS2,HRAS,SOS1	FGF22
Basigin interactions	26	3	0.392394367720537	1	3	0.510145508962601	1	SLC7A8,SLC3A2,SLC16A3	CAV1,BSG
S1P2 pathway	26	3	0.392394367720537	1	3	0.510145508962601	1	RHOA,GNAQ,GNA14	CDH5,GNA13
Vitamin A (retinol) metabolism	26	3	0.392394367720537	1	3	1	1	UGT2B10,UGT2B7,ATP8B2
Signaling by FGFR2 mutants	27	3	0.392394367720537	1	3	0.825680239845442	1	FRS2,HRAS,SOS1	FGF22
TCR Signaling Pathway	92	9	0.393178057708404	1	9	0.13861135745856	1	CBLB,LAT,CD3D,CD3G,HRAS,MAPK9,SOS1,RIPK2,FYB	CRKL,GATA3,CCR5,IL17A,ITK,IL9,MAP2K2,FYN,ATF2
Mycophenolic Acid Metabolism Pathway	16	2	0.395461278787773	1	2	0.649341866288381	1	UGT2B7,IMPDH2	ABCB1
Leucine Stimulation on Insulin Signaling	15	2	0.395461278787773	1	2	0.649341866288381	1	EIF4E,TSC1	PIK3R6
Transcriptional regulation of white adipocyte differentiation	15	2	0.395461278787773	1	2	1	1	LPL,CD36
GPCRs, Class B Secretin-like	23	2	0.395461278787773	1	2	0.649341866288381	1	PTH2R,GCGR	SCTR
pten dependent cell cycle arrest and apoptosis	15	2	0.395461278787773	1	2	1	1	SOS1,PTEN
Activation of BAD and translocation to mitochondria	15	2	0.395461278787773	1	2	1	1	SFN,YWHAB
N-Glycan antennae elongation	15	2	0.395461278787773	1	2	0.0758550708373149	1	MGAT5,MGAT4B	MGAT4C,B4GALT1,B4GALT6
Constitutive Signaling by NOTCH1 HD Domain Mutants	15	2	0.395461278787773	1	2	1	1	NOTCH1,DLL4
Signaling by NOTCH1 HD Domain Mutants in Cancer	15	2	0.395461278787773	1	2	1	1	NOTCH1,DLL4
WNT5A-dependent internalization of FZD4	15	2	0.395461278787773	1	2	0.0758550708373149	1	AP2M1,CLTA	PRKCA,CLTB,AP2B1
Repair synthesis for gap-filling by DNA polymerase in TC-NER	15	2	0.395461278787773	1	2	0.649341866288381	1	RPA3,POLD3	POLD1
DCC mediated attractive signaling	15	2	0.395461278787773	1	2	0.268639435751582	1	DCC,ABLIM1	DOCK1,FYN
Repair synthesis of patch ~27-30 bases long by DNA polymerase	15	2	0.395461278787773	1	2	0.649341866288381	1	RPA3,POLD3	POLD1
Degradation of GLI1 by the proteasome	15	2	0.395461278787773	1	2	0.649341866288381	1	GLI1,PRKACG	CUL1
Synthesis of very long-chain fatty acyl-CoAs	20	2	0.395461278787773	1	2	0.649341866288381	1	ACSL3,HSD17B3	ACSL6
Prolactin receptor signaling	15	2	0.395461278787773	1	2	0.649341866288381	1	PRLR,STAT5B	CUL1
Sumoylation by RanBP2 regulates transcriptional repression	15	2	0.395461278787773	1	2	0.649341866288381	1	NUP214,HDAC1	SUMO1
HDL-mediated lipid transport	15	2	0.395461278787773	1	2	0.649341866288381	1	APOE,APOC2	ABCA1
NRIF signals cell death from the nucleus	15	2	0.395461278787773	1	2	0.649341866288381	1	SQSTM1,PSEN2	ITGB3BP
hypoxia-inducible factor in the cardivascular system	16	2	0.395461278787773	1	2	1	1	COPS5,HSP90AA1
Diurnally Regulated Genes with Circadian Orthologs	48	5	0.397900557321736	1	5	0.196652831306734	1	ZFR,NR1D2,CRY2,PPP1R3C,UCP3	SUMO1,ERC2,VAPA,QKI,KLF9
Glycolysis and Gluconeogenesis	49	5	0.397900557321736	1	5	0.959858984498674	1	FBP1,PKM,DLD,ENO1,ALDOA	PFKP
Arf6 trafficking events	47	5	0.397900557321736	1	5	0.608068707997201	1	TSHR,SCAMP2,CPE,EXOC7,EXOC6	ITGA8,CTNND1,PLD1
PLC beta mediated events	46	5	0.397900557321736	1	5	0.376638273684898	1	PRKAR2A,GNAT3,PLCB2,PRKAR1B,PRKACG	PDE1A,PRKCA,PLA2G4A,ADCY2
G alpha (z) signalling events	46	5	0.397900557321736	1	5	0.196652831306734	1	ADRA2A,GNAT3,GNG13,GNB1,GNG4	GNG10,GNGT2,PRKCA,ADCY2,GNG2
Cytoplasmic Ribosomal Proteins	88	8	0.401984408733956	1	8	0.780108005554471	1	RPS6KA1,RPS5,RPS20,RPS11,RPL23A,RPL28,RPL36,RPL31	MRPL19,RPL18A,RPL38,RPL35
Metabolism of nucleotides	80	8	0.401984408733956	1	8	0.904032217543886	1	ITPA,IMPDH2,GMPS,UCK1,NUDT5,NT5C2,GPX1,DGUOK	DCTD,GART,GDA
Viral myocarditis - Homo sapiens (human)	58	4	0.407225468862841	1	4	0.441685884302307	1	ABL1,MYH6,MYH7,EIF4G1	CAV1,FYN,LAMA2
Signaling by FGFR1 mutants	36	4	0.407225468862841	1	4	1	1	FRS2,HRAS,SOS1,STAT5B
Transport to the Golgi and subsequent modification	36	4	0.407225468862841	1	4	0.222835866846124	1	MGAT5,SEC24C,SEC24B,MGAT4B	MANEA,B4GALT1,B4GALT6,MGAT4C
Transport of vitamins, nucleosides, and related molecules	38	4	0.407225468862841	1	4	0.441685884302307	1	LCN15,SLC27A4,AVP,SLC35D2	SLC35A3,SLC27A6,SLC35D1
Signaling by FGFR1 in disease	36	4	0.407225468862841	1	4	1	1	FRS2,HRAS,SOS1,STAT5B
trefoil factors initiate mucosal healing	37	4	0.407225468862841	1	4	0.919213546495498	1	HRAS,RPS6KA1,RHOA,SOS1	MAP2K2
Focal adhesion - Homo sapiens (human)	207	19	0.407454092829469	1	19	0.0255175502255953	0.691796870030883	RAPGEF1,PIK3CD,SOS1,PTEN,LAMB1,LAMB2,LAMC3,RHOA,PAK6,VAV2,CHAD,SOS2,MAPK9,PGF,ARHGAP35,PDGFA,HRAS,COL6A1,COL6A2	CAV2,CAV3,CRKL,PIK3R5,SHC3,MYL12B,ITGA8,DOCK1,THBS4,CAV1,PPP1R12C,LAMA2,COL5A1,MYL12A,MET,FYN,PDGFC,ITGB6,PRKCA,ITGB8,COL6A3
Oxytocin signaling pathway - Homo sapiens (human)	158	15	0.410637671213766	1	15	0.0310240619066841	0.772903803153477	PRKAG1,PIK3CD,CAMK2G,PLCB2,OXT,RHOA,GNAQ,CALML6,CACNA1D,CACNB2,HRAS,KCNJ4,PRKACG,CAMK1D,PPP3CB	CACNA2D3,ADCY2,PIK3R5,CAMK1,MEF2C,CACNA1C,RCAN1,PPP1R12C,MAPK7,KCNJ3,KCNJ5,OXTR,MAP2K2,PRKCA,PLA2G4C,PLA2G4A,EEF2
VEGFA-VEGFR2 Pathway	265	24	0.412728419931463	1	24	0.186351405085169	1	SPRED2,CAMK2G,SOS1,LAT,RASGRP3,HRAS,FRS2,RICTOR,KBTBD7,SHB,VAV2,RHOA,PAQR3,DAB2IP,PRKACG,HSP90AA1,SPHK1,IQGAP1,WASF2,YWHAB,NRG4,PDGFA,PRKCZ,PTPRA	NCF2,SPRED1,CAV1,CDH5,SHC3,ELMO1,DOCK1,JAK3,JAK1,KSR2,FGF22,RASGRP1,CTNND1,TEK,DUSP5,IL3,MAP2K2,FYN,NRG3,GRIN2D,PRKCA
Cell-Cell communication	128	12	0.415228772476219	1	12	0.920569711034076	1	CLDN8,DCC,PVRL2,CDH7,CDH24,RSU1,CLDN17,CLDN14,PVR,IQGAP1,FYB,PRKCI	CDH5,DST,CTNND1,DSCAM,FYN
Cytosolic sensors of pathogen-associated DNA	49	5	0.41623160307219	1	5	0.962571040338305	1	DHX36,TREX1,ATRIP,IRF3,DDX41	MB21D1
Ascorbate and aldarate metabolism - Homo sapiens (human)	27	3	0.417359163629805	1	3	0.837449871400561	1	UGT2A3,UGT2B10,UGT2B7	ALDH3A2
pdgf signaling pathway	27	3	0.417359163629805	1	3	0.531439450967457	1	HRAS,PDGFA,SOS1	JAK1,PRKCA
Signaling by FGFR4 mutants	28	3	0.417359163629805	1	3	0.837449871400561	1	FRS2,HRAS,SOS1	FGF22
TSH	26	3	0.417359163629805	1	3	0.837449871400561	1	HRAS,TSHR,GNAQ	GNA13
Pentose phosphate pathway	29	3	0.417359163629805	1	3	1	1	NUP214,NUP35,NUP205
The role of Nef in HIV-1 replication and disease pathogenesis	28	3	0.417359163629805	1	3	0.0944338344287676	1	AP1M2,AP2M1,LCK	AP2B1,FYN,DOCK2,ELMO1
Synthesis of IP3 and IP4 in the cytosol	27	3	0.417359163629805	1	3	0.837449871400561	1	PLCE1,PLCB2,PTEN	SYNJ1
Endosomal Sorting Complex Required For Transport (ESCRT)	28	3	0.417359163629805	1	3	0.837449871400561	1	CHMP4B,CHMP3,HGS	CHMP5
links between pyk2 and map kinases	26	3	0.417359163629805	1	3	0.254618204904333	1	HRAS,GNAQ,SOS1	CRKL,MAP2K2,PRKCA
VEGFR2 mediated vascular permeability	28	3	0.417359163629805	1	3	0.254618204904333	1	RICTOR,VAV2,HSP90AA1	CTNND1,CAV1,CDH5
role of erk5 in neuronal survival pathway	27	3	0.417359163629805	1	3	0.254618204904333	1	HRAS,RPS6KA1,SOS1	MAPK7,MAP2K2,MEF2C
Costimulation by the CD28 family	73	6	0.422325110194994	1	6	0.909778767127465	1	RICTOR,YES1,LYN,CD3D,LCK,CD3G	BTLA,FYN
Epstein-Barr virus infection - Homo sapiens (human)	200	17	0.423154073935109	1	17	0.958306213802242	1	PIK3CD,NUP214,LYN,POLR1C,PRKACG,POLR2D,POLR2F,POLR2H,PSMD11,PSMD12,HDAC1,MAPK9,IRF3,USP7,PSMD2,YWHAB,TRAF2	JAK3,DDX58,PIK3R5,JAK1,TBP,PSMD14,ATF2
Cardiac muscle contraction - Homo sapiens (human)	78	7	0.426727743172731	1	7	0.0922925090203026	1	COX5A,UQCRC1,MYH6,MYH7,CACNB2,CACNA1D,COX7A2L	TPM4,MYL3,CACNA2D3,CACNA1C,COX8C,TNNI3,COX4I2,ATP1A3
Bile secretion - Homo sapiens (human)	72	7	0.426727743172731	1	7	0.321460361137134	1	PRKACG,SLC4A4,NCEH1,SLC27A5,SLC22A8,CFTR,ABCC3	HMGCR,RXRA,ATP1A3,ABCB1,SCTR,ADCY2
Valproic Acid Pathway, Pharmacodynamics	17	2	0.427874162457561	1	2	0.294322959368454	1	HDAC1,CACNA1D	CACNA1C,GOT2P1
Pathway_PA165964473	17	2	0.427874162457561	1	2	0.294322959368454	1	HDAC1,CACNA1D	CACNA1C,GOT2P1
Mycophenolic acid Pathway, Pharmacokinetics	17	2	0.427874162457561	1	2	0.673009793416376	1	UGT2B7,IMPDH2	ABCB1
Sialuria or French Type Sialuria	17	2	0.427874162457561	1	2	0.294322959368454	1	HEXA,GNE	GNPNAT1,CMAS
Sialuria or French Type Sialuria	17	2	0.427874162457561	1	2	0.294322959368454	1	HEXA,GNE	GNPNAT1,CMAS
Amino Sugar Metabolism	17	2	0.427874162457561	1	2	0.294322959368454	1	HEXA,GNE	GNPNAT1,CMAS
G(M2)-Gangliosidosis: Variant B, Tay-sachs disease	17	2	0.427874162457561	1	2	0.294322959368454	1	HEXA,GNE	GNPNAT1,CMAS
Tay-Sachs Disease	17	2	0.427874162457561	1	2	0.294322959368454	1	HEXA,GNE	GNPNAT1,CMAS
Salla Disease/Infantile Sialic Acid Storage Disease	17	2	0.427874162457561	1	2	0.294322959368454	1	HEXA,GNE	GNPNAT1,CMAS
Hedgehog Signaling Pathway	16	2	0.427874162457561	1	2	1	1	DHH,GLI1
TCA Cycle	17	2	0.427874162457561	1	2	1	1	DLD,DLST
the igf-1 receptor and longevity	16	2	0.427874162457561	1	2	0.673009793416376	1	SOS1,HRAS	SOD1
calcium signaling by hbx of hepatitis b virus	16	2	0.427874162457561	1	2	1	1	SOS1,HRAS
Butanoate metabolism	17	2	0.427874162457561	1	2	1	1	ACSS2,ACSM1
Miscellaneous transport and binding events	18	2	0.427874162457561	1	2	0.673009793416376	1	NIPAL3,AZGP1	ADD2
TGF-beta receptor signaling in EMT (epithelial to mesenchymal transition)	16	2	0.427874162457561	1	2	0.673009793416376	1	PRKCZ,RHOA	TGFBR1
guanosine nucleotides <i>de novo</i> biosynthesis	16	2	0.427874162457561	1	2	1	1	IMPDH2,GMPS
Gap-filling DNA repair synthesis and ligation in GG-NER	16	2	0.427874162457561	1	2	0.294322959368454	1	RPA3,POLD3	POLD1,LIG1
Gap-filling DNA repair synthesis and ligation in TC-NER	16	2	0.427874162457561	1	2	0.294322959368454	1	RPA3,POLD3	POLD1,LIG1
Glycosphingolipid biosynthesis - globoseries	18	2	0.427874162457561	1	2	0.673009793416376	1	HEXA,ARCN1	B4GALT6
Synthesis of glycosylphosphatidylinositol (GPI)	17	2	0.427874162457561	1	2	0.673009793416376	1	PIGH,PIGV	PIGG
BMAL1:CLOCK,NPAS2 activates circadian gene expression	17	2	0.427874162457561	1	2	1	1	AVP,NPAS2
chromatin remodeling by hswi/snf atp-dependent complexes	16	2	0.427874162457561	1	2	1	1	ARID1A,GTF2A1
Formation of ATP by chemiosmotic coupling	18	2	0.427874162457561	1	2	0.673009793416376	1	ATP5L,ATP5G2	ATP5G3
Intracellular Signalling Through Adenosine Receptor A2b and Adenosine	38	4	0.428052473294773	1	4	0.459693802678746	1	HRAS,GNB1,PRKCZ,RPS6KA1	MAP2K2,ADCY2,ATF2
Intracellular Signalling Through Adenosine Receptor A2a and Adenosine	38	4	0.428052473294773	1	4	0.459693802678746	1	HRAS,GNB1,PRKCZ,RPS6KA1	MAP2K2,ADCY2,ATF2
Formation of Fibrin Clot (Clotting Cascade)	39	4	0.428052473294773	1	4	1	1	GP9,KLKB1,F12,F11
Intrinsic Pathway for Apoptosis	38	4	0.428052473294773	1	4	0.924669978892556	1	BMF,YWHAB,E2F1,SFN	BCL2L1
Activation of ATR in response to replication stress	37	4	0.428052473294773	1	4	0.23759614270267	1	CLSPN,ATRIP,MCM7,RPA3	CDC7,HUS1,ORC4,MCM3
Translesion synthesis by Y family DNA polymerases bypasses lesions on DNA template	37	4	0.428052473294773	1	4	0.459693802678746	1	NPLOC4,POLD3,TRIM25,RPA3	POLK,POLI,POLD1
Signaling events mediated by TCPTP	38	4	0.428052473294773	1	4	0.23759614270267	1	KPNB1,SOS1,EIF2A,STAT5B	MET,JAK3,JAK1,PTPN2
CXCR3-mediated signaling events	38	4	0.428052473294773	1	4	0.722781980201427	1	HRAS,DNM1,RICTOR,GNB1	MAP2K2,GNG2
ATR signaling pathway	37	4	0.428052473294773	1	4	0.924669978892556	1	CLSPN,ATRIP,YWHAB,MCM7	HUS1
Alzheimers Disease	144	13	0.428097469117942	1	13	0.995124705452998	1	CACNA1D,LPL,PLCB2,APOE,MIR199B,CDK5R1,GNAQ,IDE,PSEN2,MIR1285-2,CHP1,MIR1307,PPP3CB	MIR138-1,CACNA1C,GRIN2D
Phospholipid metabolism	144	13	0.428097469117942	1	13	0.00396734520807596	0.351440298056146	PIK3CD,PLA2G6,MTMR2,PTEN,PIP5K1B,PIKFYVE,PLA2G10,PTDSS1,PTDSS2,AGPAT2,LPIN1,SLC44A2,CPNE3	PLA2G4C,MTMR4,ETNK1,PIK3C3,PLD1,PITPNB,PIK3R6,PIK3R5,CRLS1,PI4KA,GPCPD1,MTMR14,AGPAT4,LPIN2,SYNJ1,PHOSPHO1,RPS18P1,PLA2G4A
Signaling by Interleukins	269	24	0.428366466536881	1	24	0.449486812445831	1	SPRED2,RAPGEF1,PIK3CD,LYN,CAMK2G,RASGRP3,HRAS,FRS2,KBTBD7,STAT5B,LAT,SOS1,SQSTM1,PAQR3,DAB2IP,IL6R,RIPK2,IQGAP1,YES1,YWHAB,NRG4,PDGFA,LCK,PTPRA	CRKL,SPRED1,CUL1,SHC3,JAK3,JAK1,KSR2,IL3,FGF22,RASGRP1,TEK,DUSP5,MAP2K2,FYN,NOD2,NRG3,GRIN2D,HAVCR2
Fluoxetine Pathway, Pharmacokinetics	6	1	0.431450941342786	1	1	1	1	CYP2D6
Artemisinin and Derivatives Pathway, Pharmacokinetics	6	1	0.431450941342786	1	1	1	1	UGT2B7
Glucocorticoid Pathway (HPA Axis), Pharmacodynamics	7	1	0.431450941342786	1	1	1	1	UCN2
Vasopressin Regulation of Water Homeostasis	7	1	0.431450941342786	1	1	0.342371092128453	1	GNB1	ADCY2
Long-chain-3-hydroxyacyl-coa dehydrogenase deficiency (LCHAD)	7	1	0.431450941342786	1	1	1	1	ACAA2
Imipramine Metabolism Pathway	6	1	0.431450941342786	1	1	1	1	CYP2D6
Intracellular Signalling Through PGD2 receptor and Prostaglandin D2	6	1	0.431450941342786	1	1	0.342371092128453	1	GNB1	ADCY2
Fatty Acid Elongation In Mitochondria	7	1	0.431450941342786	1	1	1	1	ACAA2
Venlafaxine Metabolism Pathway	6	1	0.431450941342786	1	1	0.342371092128453	1	CYP2D6	ABCB1
Fluoxetine Metabolism Pathway	6	1	0.431450941342786	1	1	1	1	CYP2D6
Pantothenate and CoA Biosynthesis	6	1	0.431450941342786	1	1	1	1	PPCDC
Dopamine Activation of Neurological Reward System	6	1	0.431450941342786	1	1	0.342371092128453	1	GNB1	ADCY2
Pentose Phosphate Pathway	7	1	0.431450941342786	1	1	1	1	RPE
Thyroxine (Thyroid Hormone) Production	6	1	0.431450941342786	1	1	0.342371092128453	1	TSHR	SLC5A5
Signaling by NOTCH1	6	1	0.431450941342786	1	1	1	1	HEY2
ATF4 activates genes	7	1	0.431450941342786	1	1	1	1	DDIT3
NR1D1 (REV-ERBA) represses gene expression	6	1	0.431450941342786	1	1	1	1	NPAS2
Chemical Compounds to monitor Proteins	7	1	0.431450941342786	1	1	1	1	BRD3
deregulation of cdk5 in alzheimers disease	6	1	0.431450941342786	1	1	1	1	CDK5R1
Lectin pathway of complement activation	6	1	0.431450941342786	1	1	0.0052521661161099	0.383026150758488	FCN3	FCN2,FCN1,MASP1
ethanol degradation II	6	1	0.431450941342786	1	1	0.342371092128453	1	ACSS2	ALDH3A2
neuroregulin receptor degredation protein-1 controls erbb3 receptor recycling	6	1	0.431450941342786	1	1	0.342371092128453	1	UBE2D1	NRG3
proteolysis and signaling pathway of notch	6	1	0.431450941342786	1	1	1	1	NOTCH1
d4gdi signaling pathway	6	1	0.431450941342786	1	1	0.342371092128453	1	RHOA	ARHGDIB
IRF3 mediated activation of type 1 IFN	6	1	0.431450941342786	1	1	1	1	IRF3
Phosphate bond hydrolysis by NUDT proteins	6	1	0.431450941342786	1	1	1	1	NUDT5
SUMO is proteolytically processed	6	1	0.431450941342786	1	1	0.342371092128453	1	SENP2	SUMO1
ethanol degradation IV	6	1	0.431450941342786	1	1	0.342371092128453	1	ACSS2	ALDH3A2
histidine degradation	6	1	0.431450941342786	1	1	1	1	FTCD
Pentose phosphate pathway (hexose monophosphate shunt)	7	1	0.431450941342786	1	1	1	1	RPE
mitochondrial L-carnitine shuttle	6	1	0.431450941342786	1	1	1	1	CPT1C
threonine degradation	6	1	0.431450941342786	1	1	0.342371092128453	1	DLD	DBT
Endosomal/Vacuolar pathway	12	1	0.431450941342786	1	1	0.342371092128453	1	CTSV	CTSL
D-galactose degradation V (Leloir pathway)	6	1	0.431450941342786	1	1	1	1	GALM
IL-2 signaling	7	1	0.431450941342786	1	1	0.0568701122311908	1	STAT5B	JAK3,JAK1
IL-3 signaling	7	1	0.431450941342786	1	1	0.0568701122311908	1	STAT5B	IL3,JAK1
IL-6 signaling	6	1	0.431450941342786	1	1	0.342371092128453	1	IL6R	JAK1
Synthesis of 12-eicosatetraenoic acid derivatives	6	1	0.431450941342786	1	1	0.342371092128453	1	GPX1	ALOX12B
&gamma;-glutamyl cycle	6	1	0.431450941342786	1	1	1	1	GSS
Presynaptic phase of homologous DNA pairing and strand exchange	6	1	0.431450941342786	1	1	1	1	RPA3
Synthesis of Lipoxins (LX)	6	1	0.431450941342786	1	1	1	1	LTC4S
androgen biosynthesis	7	1	0.431450941342786	1	1	0.342371092128453	1	HSD17B3	SRD5A1
Ubiquitin-dependent degradation of Cyclin D1	6	1	0.431450941342786	1	1	1	1	CDK4
Ubiquitin-dependent degradation of Cyclin D	6	1	0.431450941342786	1	1	1	1	CDK4
Transport and synthesis of PAPS	6	1	0.431450941342786	1	1	1	1	PAPSS2
CS/DS degradation	7	1	0.431450941342786	1	1	1	1	HEXA
PDGF receptor signaling network	6	1	0.431450941342786	1	1	0.342371092128453	1	PDGFA	PDGFC
Synthesis of 15-eicosatetraenoic acid derivatives	6	1	0.431450941342786	1	1	0.342371092128453	1	GPX1	ALOX15B
p75NTR negatively regulates cell cycle via SC1	6	1	0.431450941342786	1	1	1	1	HDAC1
Clearance of Nuclear Envelope Membranes from Chromatin	7	1	0.431450941342786	1	1	1	1	LEMD3
oleate biosynthesis	6	1	0.431450941342786	1	1	1	1	SCD5
Integrated Pancreatic Cancer Pathway	170	16	0.431645620037459	1	16	0.337560888954922	1	BUB1B,DCC,MAP3K5,PTEN,AGPAT2,SERPINB10,ABL1,PML,MAPK9,SOS1,CDK4,PDGFA,TRAF2,LTBP1,DFFA,HPGDS	CCNE1,LIG1,MYT1,SMAD2,PRKCA,TBP,FST,PLA2G4A,MAPK7,TGFBR1,RXRA,IL3,ANXA1
GPCR Dopamine D1like receptor	50	5	0.434468883249816	1	5	0.637115330592631	1	PRKAR2A,CACNB2,CACNA1D,PRKAR1B,PRKACG	CACNA1C,GNGT2,GRIN2D
PI Metabolism	51	5	0.434468883249816	1	5	0.0142047279721664	0.574269473126008	PIK3CD,MTMR2,PIKFYVE,PTEN,PIP5K1B	PI4KA,PIK3R6,SYNJ1,PITPNB,MTMR14,PIK3R5,PIK3C3,MTMR4
Senescence and Autophagy in Cancer	105	10	0.434701138793329	1	10	0.919537239491323	1	GSN,SERPINB2,PTEN,HRAS,IL6R,ATG7,KMT2A,ULK1,SQSTM1,E2F1	PIK3C3,SLC39A2,IL3,ATG3
IL-1 NFkB	65	6	0.438747575302349	1	6	0.769447587020371	1	PSMD5,PSMD12,PSMD11,PSMD2,PSMB5,PSMB2	PSMA2,CUL1,PSMB1
TLR p38	64	6	0.438747575302349	1	6	0.367085942122248	1	PSMD5,PSMD2,PSMD11,PSMD12,PSMB5,PSMB2	MAP2K2,PSMA2,TLR4,PSMB1,ATF2
Processing of Capped Intron-Containing Pre-mRNA	146	13	0.438884428273455	1	13	0.954348673181793	1	PRPF4,NUP214,NUP205,POLR2D,POLR2F,EIF4E,POLR2H,HNRNPM,HNRNPF,NUP35,PABPN1,SNRPB,SRRM1	PTBP1,EFTUD2,POM121,HNRNPK,NFX1
RNA degradation - Homo sapiens (human)	77	7	0.441787975874239	1	7	0.3335988266167	1	PARN,EXOSC2,EXOSC3,EXOSC7,DHX36,ENO1,PABPC1L	ZCCHC7,PFKP,CNOT2,PAPD7,TTC37,PABPC4L
Nicotinate and nicotinamide metabolism - Homo sapiens (human)	29	3	0.441975974679243	1	3	0.848425200761649	1	NADK,NT5C2,NMNAT1	NMRK2
Phospholipid Biosynthesis	28	3	0.441975974679243	1	3	0.273291237907108	1	PTDSS1,PTDSS2,GPD2	LYPLA1,PHOSPHO1,CRLS1
fc epsilon receptor i signaling in mast cells	29	3	0.441975974679243	1	3	0.848425200761649	1	HRAS,LYN,SOS1	MAP2K2
Keratan sulfate biosynthesis	28	3	0.441975974679243	1	3	0.105233940882129	1	OMD,OGN,SLC35D2	B3GNT3,B4GALT1,B4GALT6,ST3GAL6
IL2 signaling events mediated by STAT5	30	3	0.441975974679243	1	3	0.273291237907108	1	SOS1,LCK,STAT5B	BCL2L1,JAK3,JAK1
TWEAK	28	3	0.441975974679243	1	3	1	1	HDAC1,MAPK9,TRAF2
Signalling to ERKs	200	18	0.442371651826547	1	18	0.301767133100899	1	SPRED2,RAPGEF1,CAMK2G,SOS1,LAT,RASGRP3,HRAS,FRS2,KBTBD7,RALGDS,PAQR3,DAB2IP,RIT2,IQGAP1,YWHAB,NRG4,PDGFA,PTPRA	CRKL,SPRED1,SHC3,JAK3,JAK1,KSR2,FGF22,RASGRP1,TEK,DUSP5,IL3,MAP2K2,FYN,NRG3,GRIN2D
DAP12 interactions	297	26	0.444267804117414	1	26	0.606360607611498	1	SPRED2,PIK3CD,CAMK2G,PTEN,LAT,RASGRP3,FRS2,RICTOR,KBTBD7,VAV2,AGO4,AGO1,PRKAR2A,SOS1,HRAS,PAQR3,DAB2IP,PRKAR1B,PRKACG,LCK,IQGAP1,YWHAB,NRG4,PDGFA,AGO3,PTPRA	SPRED1,ADCY2,SHC3,JAK3,JAK1,KSR2,PHLPP1,TEK,DUSP5,MAP2K2,IL3,RASGRP1,PDE1A,FYN,NRG3,GRIN2D,PRKCA,FGF22
IL-5 Signaling Pathway	40	4	0.448682104860696	1	4	0.47744676252512	1	LYN,RPS6KA1,SOS1,STAT5B	SPRED1,JAK1,MAP2K2
APC/C-mediated degradation of cell cycle proteins	39	4	0.448682104860696	1	4	0.47744676252512	1	BUB1B,UBE2D1,CDC26,CDC23	ANAPC10,CUL1,CDC27
Regulation of mitotic cell cycle	39	4	0.448682104860696	1	4	0.47744676252512	1	BUB1B,UBE2D1,CDC26,CDC23	ANAPC10,CUL1,CDC27
Interleukin-2 signaling	201	18	0.451460380005571	1	18	0.308802524330267	1	SPRED2,PIK3CD,CAMK2G,SOS1,LAT,RASGRP3,HRAS,FRS2,KBTBD7,PAQR3,DAB2IP,STAT5B,IQGAP1,YWHAB,NRG4,PDGFA,LCK,PTPRA	SPRED1,SHC3,JAK3,JAK1,KSR2,FGF22,RASGRP1,TEK,DUSP5,IL3,MAP2K2,FYN,NRG3,GRIN2D,HAVCR2
Fanconi anemia pathway - Homo sapiens (human)	53	5	0.452577725098828	1	5	0.423277412513624	1	APITD1,ATRIP,FANCC,RPA3,EME1	BRIP1,POLK,RMI1,POLI
Glycerolipid metabolism - Homo sapiens (human)	59	5	0.452577725098828	1	5	0.233749006668335	1	LPIN1,CEL,DGKE,LPL,AGPAT2	ALDH3A2,LPIN2,DGKI,DGKB,AGPAT4
Lysine degradation - Homo sapiens (human)	52	5	0.452577725098828	1	5	0.967458054528234	1	KMT2A,KMT2D,PIPOX,DLST,NSD1	ALDH3A2
Amyotrophic lateral sclerosis (ALS) - Homo sapiens (human)	51	5	0.452577725098828	1	5	0.651061281771696	1	TOMM40,MAP3K5,ALS2,GPX1,PPP3CB	BCL2L1,SOD1,GRIN2D
Transport of Mature mRNA derived from an Intron-Containing Transcript	52	5	0.452577725098828	1	5	0.851910566983556	1	NUP214,EIF4E,SRRM1,NUP35,NUP205	POM121,NFX1
Shigellosis - Homo sapiens (human)	65	6	0.455079555102505	1	6	0.216807015517108	1	RIPK2,ABL1,WASF2,MAPK9,PFN2,PFN3	ARPC5L,CRKL,DOCK1,NOD2,ARPC5,ELMO1
Glycine, serine, alanine and threonine metabolism	78	7	0.456781101250115	1	7	0.993021392783021	1	NUP35,PIPOX,NUP214,DLD,SLC16A3,SLC3A2,NUP205	SLC6A12
SUMOylation	79	7	0.456781101250115	1	7	0.714052213278379	1	NSMCE2,STAG1,SENP2,PML,NUP214,NUP35,NUP205	SUMO1,SMC3,SMC5,POM121
Glycogen synthetase deficiency	18	2	0.459343419550766	1	2	0.695080947575558	1	PGM2L1,GUSB	AGL
Glycogenosis, Type III. Cori disease, Debrancher glycogenosis	18	2	0.459343419550766	1	2	0.695080947575558	1	PGM2L1,GUSB	AGL
Mucopolysaccharidosis VI. Sly syndrome	18	2	0.459343419550766	1	2	0.695080947575558	1	PGM2L1,GUSB	AGL
Sucrase-isomaltase deficiency	18	2	0.459343419550766	1	2	0.695080947575558	1	PGM2L1,GUSB	AGL
Glycogenosis, Type IV. Amylopectinosis, Anderson disease	18	2	0.459343419550766	1	2	0.695080947575558	1	PGM2L1,GUSB	AGL
Glycogenosis, Type VI. Hers disease	18	2	0.459343419550766	1	2	0.695080947575558	1	PGM2L1,GUSB	AGL
Starch and Sucrose Metabolism	18	2	0.459343419550766	1	2	0.695080947575558	1	PGM2L1,GUSB	AGL
Insulin Signalling	17	2	0.459343419550766	1	2	0.319871326869464	1	SOS1,HRAS	MAP2K2,PIK3R6
ATM Signaling Pathway	18	2	0.459343419550766	1	2	0.695080947575558	1	ABL1,MAPK9	ATF2
SHC-mediated cascade:FGFR3	18	2	0.459343419550766	1	2	1	1	SOS1,HRAS
fatty acid &beta;-oxidation	19	2	0.459343419550766	1	2	0.695080947575558	1	ACAA2,ACSL3	ACSL6
retinol biosynthesis	20	2	0.459343419550766	1	2	1	1	RDH12,RDH11
RHO GTPases Activate ROCKs	17	2	0.459343419550766	1	2	0.695080947575558	1	LIMK2,RHOA	MYL12B
Synthesis of PC	19	2	0.459343419550766	1	2	0.319871326869464	1	SLC44A2,LPIN1	LPIN2,PHOSPHO1
the visual cycle I (vertebrates)	18	2	0.459343419550766	1	2	1	1	RDH11,RDH12
nerve growth factor pathway (ngf)	18	2	0.459343419550766	1	2	1	1	SOS1,HRAS
role of pi3k subunit p85 in regulation of actin organization and cell migration	17	2	0.459343419550766	1	2	1	1	PDGFA,RHOA
aspirin blocks signaling pathway involved in platelet activation	17	2	0.459343419550766	1	2	0.319871326869464	1	HRAS,GNB1	PRKCA,PLA2G4A
Calcium signaling pathway - Homo sapiens (human)	180	16	0.460630336635459	1	16	0.601037528715692	1	CAMK2G,CACNA1D,CACNA1G,PLCE1,PRKACG,PHKG2,PLCB2,GNAQ,CALML6,GNAL,SPHK1,PTGER3,PHKB,CHRM1,GNA14,PPP3CB	ADRA1B,ATP2B2,ADCY2,HRH1,CACNA1C,SLC8A3,OXTR,P2RX6,PDE1A,PRKCA,GRIN2D
Primary immunodeficiency - Homo sapiens (human)	36	3	0.466174886263185	1	3	0.0372462143130904	0.853683232056032	LCK,IGLL1,CD3D	JAK3,RAG2,RAG1,TNFRSF13B,RFXAP
Propanoate metabolism - Homo sapiens (human)	28	3	0.466174886263185	1	3	0.858659809470333	1	PCCB,ACSS2,ALDH6A1	ACACA
Matrix Metalloproteinases	31	3	0.466174886263185	1	3	0.858659809470333	1	TCF20,MMP24,MMP26	BSG
T-Cell Receptor and Co-stimulatory Signaling	30	3	0.466174886263185	1	3	0.0372462143130904	0.853683232056032	NRON,PTEN,LCK	RASGRP1,FYN,PRKCA,DYRK1A,ITK
role of erbb2 in signal transduction and oncology	28	3	0.466174886263185	1	3	0.292098359018725	1	HRAS,IL6R,SOS1	JAK3,JAK1,MAP2K2
EPH-ephrin mediated repulsion of cells	30	3	0.466174886263185	1	3	0.572090765627174	1	YES1,LYN,VAV2	EPHA6,FYN
Calmodulin induced events	28	3	0.466174886263185	1	3	0.292098359018725	1	PRKAR2A,PRKAR1B,PRKACG	PDE1A,PRKCA,ADCY2
CaM pathway	28	3	0.466174886263185	1	3	0.292098359018725	1	PRKAR2A,PRKAR1B,PRKACG	PDE1A,PRKCA,ADCY2
MAPK targets/ Nuclear events mediated by MAP kinases	30	3	0.466174886263185	1	3	0.292098359018725	1	MAPK9,RPS6KA1,ATF1	MAPK7,MEF2C,ATF2
Regulation of Glucokinase by Glucokinase Regulatory Protein	29	3	0.466174886263185	1	3	0.858659809470333	1	NUP214,NUP35,NUP205	POM121
NEP/NS2 Interacts with the Cellular Export Machinery	29	3	0.466174886263185	1	3	0.858659809470333	1	NUP214,NUP35,NUP205	POM121
Export of Viral Ribonucleoproteins from Nucleus	31	3	0.466174886263185	1	3	0.858659809470333	1	NUP214,NUP35,NUP205	POM121
Activation of the pre-replicative complex	30	3	0.466174886263185	1	3	0.292098359018725	1	PRIM1,MCM7,RPA3	CDC7,ORC4,MCM3
Signaling by Retinoic Acid	44	4	0.469068831427652	1	4	0.749465209672643	1	DLD,ADH4,PDK4,RDH11	ALDH1A1,RXRA
Galactose metabolism	44	4	0.469068831427652	1	4	0.119861840354264	1	GAA,SLC2A8,ARCN1,SLC35D2	PFKP,SLC5A12,SLC5A10,B4GALT1,SLC35A3
phospholipases	39	4	0.469068831427652	1	4	0.494922054133275	1	PLCE1,PLA2G6,PLCB2,PLA2G10	PLA2G4C,PLA2G4A,PLD1
mRNA Splicing - Minor Pathway	42	4	0.469068831427652	1	4	0.934502588260829	1	POLR2D,POLR2F,SNRPB,POLR2H	EFTUD2
NRAGE signals death through JNK	45	4	0.469068831427652	1	4	0.934502588260829	1	ARHGEF2,SOS1,SOS2,VAV2	ITSN1
Endometrial cancer - Homo sapiens (human)	52	5	0.47052567733967	1	5	0.859714354724842	1	PIK3CD,HRAS,PTEN,SOS2,SOS1	PIK3R5,MAP2K2
Oxidative phosphorylation	60	5	0.47052567733967	1	5	0.859714354724842	1	NDUFB9,NDUFB5,ATP5L,ATP5G2,NDUFA8	ATP5G3,NDUFS6
keratinocyte differentiation	53	5	0.47052567733967	1	5	0.438646670842535	1	MAP4K4,HRAS,MAP3K5,TRAF2,SOS1	MAP2K2,ETS2,ETS1,PRKCA
Posttranslational regulation of adherens junction stability and dissassembly	53	5	0.47052567733967	1	5	0.0494199320646053	1	IQGAP1,HRAS,CBLL1,ABL1,HGS	GNA13,CTNND1,FYN,MEP1B,ROBO1,RIN2,MET
Hippo signaling pathway - Homo sapiens (human)	153	14	0.470875121512665	1	14	0.794491386159103	1	DLG2,DVL3,CSNK1D,CSNK1E,BMP6,PRKCI,BMPR1B,MOB1A,GDF5,DVL1,YWHAB,AJUBA,PRKCZ,CRB2	BMP5,FRMD6,SMAD2,NKD1,TGFBR1,WNT3,SOX2,WNT9B
Synaptic vesicle cycle - Homo sapiens (human)	63	6	0.471296470357969	1	6	0.115470319187257	1	ATP6V1C2,CLTA,AP2M1,CPLX3,DNM1,ATP6V0A2	CLTB,SLC18A1,AP2B1,NSF,ATP6V1B1,ATP6V1B2,SYT1
Sphingolipid metabolism	73	6	0.471296470357969	1	6	0.227861927844002	1	SPHK1,SUMF1,SPTLC1,VAPB,HEXA,PRKD1	VAPA,ACER2,CERS3,PPM1L,SGPL1,COL4A3BP
Adipogenesis	131	12	0.471399238727781	1	12	0.76087993823023	1	DVL1,ZMPSTE24,DDIT3,LPL,CISD1,NCOA2,ID3,STAT5B,AGPAT2,LPIN1,E2F1,PRLR	LIFR,GATA3,PPARGC1A,MEF2C,RXRA,SFRP4,LPIN2
Gastric acid secretion - Homo sapiens (human)	75	7	0.471687687809733	1	7	0.539712058644815	1	CALML6,GNAQ,PLCB2,CAMK2G,SLC26A7,PRKACG,CFTR	ADCY2,PRKCA,KCNQ1,KCNJ1,ATP1A3
Prolactin signaling pathway - Homo sapiens (human)	72	7	0.471687687809733	1	7	0.724307516492119	1	HRAS,SOS1,STAT5B,PIK3CD,MAPK9,PRLR,SOS2	SHC3,PIK3R5,TNFRSF11A,MAP2K2
Nonsense Mediated Decay (NMD) independent of the Exon Junction Complex (EJC)	99	8	0.471848406418611	1	8	0.924934315845388	1	EIF4G1,RPS5,RPS20,RPS11,RPL23A,RPL28,RPL36,RPL31	RPL18A,RPL38,RPL35
Estrogen signaling pathway - Homo sapiens (human)	100	9	0.471859967588675	1	9	0.101589182870724	1	PIK3CD,HRAS,PLCB2,GNAQ,CALML6,SOS2,SOS1,PRKACG,HSP90AA1	SHC3,ADCY2,GABBR2,PIK3R5,KCNJ3,KCNJ5,MAP2K2,CREB3L2,CREB3L3,ATF2
Transport of glucose and other sugars, bile salts and organic acids, metal ions and amine compounds	100	9	0.471859967588675	1	9	0.02412929628403	0.678674792680377	SLC2A8,SLC31A1,SLC22A6,SLC22A8,SLC13A1,SLC13A4,CP,SLC44A2,SLC16A3	SLC30A7,SLC30A6,SLC47A2,SLC47A1,SLC41A2,RUNX1,SLC14A2,SLC39A2,SLC18A1,SLC6A13,SLC6A12,SLC5A4
G alpha (i) signalling events	241	21	0.476946152755477	1	21	0.195492766817423	1	GNG13,RXFP3,ADRA2A,GNG4,TAS2R19,TAS2R14,GALR2,GALR1,TAS2R20,RXFP4,HCAR2,HCAR1,HCAR3,PTGER3,TAS2R31,GNB1,RGS14,LPAR2,GNAT3,TAS2R50,S1PR5	RLN3,GNG10,ADCY2,GNG2,GABBR2,GRM7,LPAR1,S1PR3,CCR2,CCR3,CCR5,SUCNR1,RGS9,GNGT2,ANXA1,NMU,DRD2,DRD3,HTR1B
Signaling by the B Cell Receptor (BCR)	169	15	0.48051677422639	1	15	0.964340520800761	1	PIK3CD,CBLB,PTEN,RASGRP3,HRAS,TRPC1,FRS2,RICTOR,AGO4,AGO1,LCK,NRG4,SOS1,PDGFA,AGO3	CUL1,PHLPP1,FYN,NRG3,RASGRP1,FGF22
Tenofovir/Adefovir Pathway, Pharmacodynamics	7	1	0.482522937110467	1	1	1	1	SLC22A6
Leukotriene modifiers pathway, Pharmacodynamics	8	1	0.482522937110467	1	1	0.386745369440708	1	LTC4S	PLA2G4A
Oxidative Stress Regulatory Pathway (Erythrocyte)	7	1	0.482522937110467	1	1	0.386745369440708	1	GPX1	SOD1
Sulfate/Sulfite Metabolism	7	1	0.482522937110467	1	1	0.386745369440708	1	PAPSS2	CHST11
Corticotropin Activation of Cortisol Production	7	1	0.482522937110467	1	1	0.386745369440708	1	GNB1	ADCY2
Docetaxel Action Pathway	7	1	0.482522937110467	1	1	0.0761254282549241	1	TUBA1B	TUBB1,ABCB1
Paclitaxel Action Pathway	7	1	0.482522937110467	1	1	0.0761254282549241	1	TUBA1B	TUBB1,ABCB1
Sulfite oxidase deficiency	7	1	0.482522937110467	1	1	0.386745369440708	1	PAPSS2	CHST11
Ethanol Degradation	7	1	0.482522937110467	1	1	1	1	ACSS2
Mitochondrial Beta-Oxidation of Short Chain Saturated Fatty Acids	8	1	0.482522937110467	1	1	1	1	ACAA2
Short-chain 3-hydroxyacyl-CoA dehydrogenase deficiency (SCHAD)	8	1	0.482522937110467	1	1	1	1	ACAA2
NAD Biosynthesis II (from tryptophan)	8	1	0.482522937110467	1	1	1	1	NMNAT1
POU5F1 (OCT4), SOX2, NANOG repress genes related to differentiation	7	1	0.482522937110467	1	1	0.386745369440708	1	HHEX	EOMES
Non-homologous end joining	7	1	0.482522937110467	1	1	1	1	NHEJ1
Arachidonate Epoxygenase - Epoxide Hydrolase	7	1	0.482522937110467	1	1	1	1	COX5A
polyadenylation of mrna	9	1	0.482522937110467	1	1	1	1	PABPN1
Terminal pathway of complement	7	1	0.482522937110467	1	1	1	1	C9
tsp-1 induced apoptosis in microvascular endothelial cell	7	1	0.482522937110467	1	1	0.386745369440708	1	CD36	FYN
chondroitin sulfate degradation (metazoa)	7	1	0.482522937110467	1	1	1	1	HEXA
DSCAM interactions	7	1	0.482522937110467	1	1	0.386745369440708	1	DCC	DSCAM
MicroRNA (miRNA) biogenesis	7	1	0.482522937110467	1	1	1	1	XPO5
Synthesis, secretion, and inactivation of Glucagon-like Peptide-1 (GLP-1)	7	1	0.482522937110467	1	1	1	1	SEC11A
oxidative ethanol degradation III	7	1	0.482522937110467	1	1	0.386745369440708	1	ACSS2	ALDH3A2
The activation of arylsulfatases	13	1	0.482522937110467	1	1	1	1	SUMF1
Sodium/Proton exchangers	9	1	0.482522937110467	1	1	0.386745369440708	1	SLC9A2	SLC9A9
Cross-presentation of particulate exogenous antigens (phagosomes)	8	1	0.482522937110467	1	1	0.386745369440708	1	CD36	NCF2
CREB phosphorylation through the activation of Adenylate Cyclase	7	1	0.482522937110467	1	1	1	1	PRKACG
fatty acid activation	8	1	0.482522937110467	1	1	0.386745369440708	1	ACSL3	ACSL6
Cation-coupled Chloride cotransporters	7	1	0.482522937110467	1	1	1	1	SLC12A2
Glycosphingolipid biosynthesis - lactoseries	7	1	0.482522937110467	1	1	1	1	ABO
Nef Mediated CD8 Down-regulation	7	1	0.482522937110467	1	1	0.386745369440708	1	AP2M1	AP2B1
Homologous DNA Pairing and Strand Exchange	7	1	0.482522937110467	1	1	0.386745369440708	1	RPA3	BRIP1
VEGF binds to VEGFR leading to receptor dimerization	8	1	0.482522937110467	1	1	1	1	PGF
VEGF ligand-receptor interactions	8	1	0.482522937110467	1	1	1	1	PGF
Nonhomologous End-Joining (NHEJ)	7	1	0.482522937110467	1	1	1	1	TDP2
glycogen biosynthesis	8	1	0.482522937110467	1	1	1	1	GYG1
visceral fat deposits and the metabolic syndrome	8	1	0.482522937110467	1	1	0.386745369440708	1	LPL	RXRA
Organic anion transporters	8	1	0.482522937110467	1	1	0.386745369440708	1	SLC25A10	SLC5A5
coenzyme A biosynthesis	7	1	0.482522937110467	1	1	1	1	PPCDC
Activation of NIMA Kinases NEK9, NEK6, NEK7	7	1	0.482522937110467	1	1	1	1	NEK6
Leptin signaling pathway	76	7	0.486489211544261	1	7	0.370276522137215	1	HRAS,RHOA,STAT5B,EIF4E,SOS1,RPS6KA1,PTEN	BCL2L1,JAK1,ACACA,LEPR,FYN,MAP2K2
Toll Like Receptor 9 (TLR9) Cascade	83	7	0.486489211544261	1	7	0.552170553976256	1	RIPK2,MAPK9,DHX36,EEA1,ECSIT,RPS6KA1,ATF1	MAPK7,NOD2,PIK3C3,MEF2C,ATF2
Renin secretion - Homo sapiens (human)	65	6	0.487375118267378	1	6	0.609310848976727	1	CACNA1D,PRKACG,PLCB2,GNAQ,CALML6,PPP3CB	KCNMA1,PDE1A,CACNA1C,ACE
Downstream signaling in na&xef;ve CD8+ T cells	68	6	0.487375118267378	1	6	4.63455589017059e-07	0.000185892036754742	HRAS,TNFRSF18,TNFRSF4,MAPK9,CD3D,CD3G	IFNAR1,MAP2K2,EOMES,IFNA21,IFNA17,IFNA16,IFNA14,PRKCA,IFNA13,IFNA8,IFNA2,IFNA1,IFNA7,IFNA6,IFNA5,IFNA4,IFNA10
Steroid hormone biosynthesis - Homo sapiens (human)	58	5	0.488282545045259	1	5	0.867139838579075	1	UGT2A3,UGT2B10,HSD17B6,UGT2B7,HSD17B3	SRD5A1,CYP19A1
hiv-1 nef: negative effector of fas and tnf	53	5	0.488282545045259	1	5	0.971707246883941	1	GSN,MAP3K5,TRAF2,DFFA,PSEN2	ARHGDIB
GABA receptor activation	55	5	0.488282545045259	1	5	0.020073432386337	0.597421015567411	GNB1,GNAT3,KCNJ4,GNG4,GNAL	GABRG3,GABBR2,GNG10,GNGT2,KCNJ3,KCNJ5,ADCY2,GNG2
Bile acid biosynthesis	53	5	0.488282545045259	1	5	0.677790000296137	1	ADHFE1,SLC27A5,ACOX1,STARD3,ABCC3	ALDH3A2,SRD5A1,ABCA1
Warburg Effect	45	4	0.489171267836937	1	4	0.938926804852593	1	PKM,DLD,ENO1,DLST	ACO1
Fc Epsilon Receptor I Signaling in Mast Cells	42	4	0.489171267836937	1	4	0.12983185664404	1	HRAS,LYN,SOS1,LAT	FYN,PRKCA,PLA2G4A,MAP2K2,IL3
ErbB2/ErbB3 signaling events	40	4	0.489171267836937	1	4	0.938926804852593	1	HRAS,MAPK9,SOS1,PPP3CB	MAP2K2
Intraflagellar transport	41	4	0.489171267836937	1	4	0.938926804852593	1	KIF17,IFT46,IFT80,DYNC2H1	IFT74
Tamoxifen Pathway, Pharmacokinetics	18	2	0.489777076796576	1	2	1	1	UGT2B7,CYP2D6
Doxorubicin Pathway (Cancer Cell), Pharmacodynamics	18	2	0.489777076796576	1	2	0.345185917382676	1	MSH2,GPX1	SOD1,ABCB1
EBV LMP1 signaling	20	2	0.489777076796576	1	2	1	1	PDLIM7,HSP90AA1
Urea cycle and metabolism of amino groups	20	2	0.489777076796576	1	2	1	1	ARG2,ASS1
Serotonin Receptor 2 and ELK-SRF-GATA4 signaling	20	2	0.489777076796576	1	2	0.345185917382676	1	GNAQ,HRAS	RASGRP1,MAP2K2
sprouty regulation of tyrosine kinase signals	20	2	0.489777076796576	1	2	0.715663008175139	1	SOS1,HRAS	MAP2K2
mets affect on macrophage differentiation	18	2	0.489777076796576	1	2	0.117354602763767	1	HRAS,E2F1	ETV3,ETS2,ETS1
internal ribosome entry pathway	18	2	0.489777076796576	1	2	0.715663008175139	1	EIF4G1,EIF4E	PTBP1
er associated degradation (erad) pathway	18	2	0.489777076796576	1	2	0.715663008175139	1	SEC61A1,UGGT1	CUL1
Metabolism of porphyrins	19	2	0.489777076796576	1	2	0.715663008175139	1	ALAD,UROS	COX10
CD209 (DC-SIGN) signaling	19	2	0.489777076796576	1	2	1	1	HRAS,PRKACG
Tie2 Signaling	18	2	0.489777076796576	1	2	0.117354602763767	1	SOS1,HRAS	TEK,DOK2,ANGPT4
CDP-diacylglycerol biosynthesis	22	2	0.489777076796576	1	2	0.715663008175139	1	GK3P,AGPAT2	AGPAT4
Citric acid cycle (TCA cycle)	19	2	0.489777076796576	1	2	1	1	DLD,DLST
G0 and Early G1	18	2	0.489777076796576	1	2	0.345185917382676	1	HDAC1,LIN52	CCNE1,DYRK1A
Chondroitin sulfate biosynthesis	20	2	0.489777076796576	1	2	0.715663008175139	1	CHPF,CSGALNACT1	CHST11
oxidative stress induced gene expression via nrf2	18	2	0.489777076796576	1	2	0.117354602763767	1	KEAP1,MAFF	PRKCA,NFE2L2,MAFK
Etodolac Action Pathway	30	3	0.48989514491431	1	3	0.591431820800499	1	CBR1,LTC4S,GPX1	ALOX12B,ALOX15B
Ketoprofen Action Pathway	30	3	0.48989514491431	1	3	0.591431820800499	1	CBR1,LTC4S,GPX1	ALOX12B,ALOX15B
Rofecoxib Action Pathway	30	3	0.48989514491431	1	3	0.591431820800499	1	CBR1,LTC4S,GPX1	ALOX12B,ALOX15B
Acetylsalicylic Acid Action Pathway	30	3	0.48989514491431	1	3	0.591431820800499	1	CBR1,LTC4S,GPX1	ALOX12B,ALOX15B
Diflunisal Action Pathway	30	3	0.48989514491431	1	3	0.591431820800499	1	CBR1,LTC4S,GPX1	ALOX12B,ALOX15B
Leukotriene C4 Synthesis Deficiency	30	3	0.48989514491431	1	3	0.591431820800499	1	CBR1,LTC4S,GPX1	ALOX12B,ALOX15B
Acetaminophen Action Pathway	30	3	0.48989514491431	1	3	0.591431820800499	1	CBR1,LTC4S,GPX1	ALOX12B,ALOX15B
Sulindac Action Pathway	30	3	0.48989514491431	1	3	0.591431820800499	1	CBR1,LTC4S,GPX1	ALOX12B,ALOX15B
Diclofenac Action Pathway	30	3	0.48989514491431	1	3	0.591431820800499	1	CBR1,LTC4S,GPX1	ALOX12B,ALOX15B
Ketorolac Action Pathway	30	3	0.48989514491431	1	3	0.591431820800499	1	CBR1,LTC4S,GPX1	ALOX12B,ALOX15B
Naproxen Action Pathway	30	3	0.48989514491431	1	3	0.591431820800499	1	CBR1,LTC4S,GPX1	ALOX12B,ALOX15B
Etoricoxib Action Pathway	30	3	0.48989514491431	1	3	0.591431820800499	1	CBR1,LTC4S,GPX1	ALOX12B,ALOX15B
Carprofen Action Pathway	30	3	0.48989514491431	1	3	0.591431820800499	1	CBR1,LTC4S,GPX1	ALOX12B,ALOX15B
Flurbiprofen Action Pathway	30	3	0.48989514491431	1	3	0.591431820800499	1	CBR1,LTC4S,GPX1	ALOX12B,ALOX15B
Fenoprofen Action Pathway	30	3	0.48989514491431	1	3	0.591431820800499	1	CBR1,LTC4S,GPX1	ALOX12B,ALOX15B
Antrafenine Action Pathway	30	3	0.48989514491431	1	3	0.591431820800499	1	CBR1,LTC4S,GPX1	ALOX12B,ALOX15B
Antipyrine Action Pathway	30	3	0.48989514491431	1	3	0.591431820800499	1	CBR1,LTC4S,GPX1	ALOX12B,ALOX15B
Lumiracoxib Action Pathway	30	3	0.48989514491431	1	3	0.591431820800499	1	CBR1,LTC4S,GPX1	ALOX12B,ALOX15B
Magnesium salicylate Action Pathway	30	3	0.48989514491431	1	3	0.591431820800499	1	CBR1,LTC4S,GPX1	ALOX12B,ALOX15B
Trisalicylate-choline Action Pathway	30	3	0.48989514491431	1	3	0.591431820800499	1	CBR1,LTC4S,GPX1	ALOX12B,ALOX15B
Nepafenac Action Pathway	30	3	0.48989514491431	1	3	0.591431820800499	1	CBR1,LTC4S,GPX1	ALOX12B,ALOX15B
Phenylbutazone Action Pathway	30	3	0.48989514491431	1	3	0.591431820800499	1	CBR1,LTC4S,GPX1	ALOX12B,ALOX15B
Lornoxicam Action Pathway	30	3	0.48989514491431	1	3	0.591431820800499	1	CBR1,LTC4S,GPX1	ALOX12B,ALOX15B
Salsalate Action Pathway	30	3	0.48989514491431	1	3	0.591431820800499	1	CBR1,LTC4S,GPX1	ALOX12B,ALOX15B
Tenoxicam Action Pathway	30	3	0.48989514491431	1	3	0.591431820800499	1	CBR1,LTC4S,GPX1	ALOX12B,ALOX15B
Tiaprofenic Acid Action Pathway	30	3	0.48989514491431	1	3	0.591431820800499	1	CBR1,LTC4S,GPX1	ALOX12B,ALOX15B
Tolmetin Action Pathway	30	3	0.48989514491431	1	3	0.591431820800499	1	CBR1,LTC4S,GPX1	ALOX12B,ALOX15B
Salicylic Acid Action Pathway	30	3	0.48989514491431	1	3	0.591431820800499	1	CBR1,LTC4S,GPX1	ALOX12B,ALOX15B
Salicylate-sodium Action Pathway	30	3	0.48989514491431	1	3	0.591431820800499	1	CBR1,LTC4S,GPX1	ALOX12B,ALOX15B
Oxaprozin Action Pathway	30	3	0.48989514491431	1	3	0.591431820800499	1	CBR1,LTC4S,GPX1	ALOX12B,ALOX15B
Valdecoxib Action Pathway	30	3	0.48989514491431	1	3	0.591431820800499	1	CBR1,LTC4S,GPX1	ALOX12B,ALOX15B
Nabumetone Action Pathway	30	3	0.48989514491431	1	3	0.591431820800499	1	CBR1,LTC4S,GPX1	ALOX12B,ALOX15B
Meloxicam Action Pathway	30	3	0.48989514491431	1	3	0.591431820800499	1	CBR1,LTC4S,GPX1	ALOX12B,ALOX15B
Suprofen Action Pathway	30	3	0.48989514491431	1	3	0.591431820800499	1	CBR1,LTC4S,GPX1	ALOX12B,ALOX15B
Bromfenac Action Pathway	30	3	0.48989514491431	1	3	0.591431820800499	1	CBR1,LTC4S,GPX1	ALOX12B,ALOX15B
Mefenamic Acid Action Pathway	30	3	0.48989514491431	1	3	0.591431820800499	1	CBR1,LTC4S,GPX1	ALOX12B,ALOX15B
Arachidonic Acid Metabolism	30	3	0.48989514491431	1	3	0.591431820800499	1	CBR1,LTC4S,GPX1	ALOX12B,ALOX15B
Piroxicam Action Pathway	30	3	0.48989514491431	1	3	0.591431820800499	1	CBR1,LTC4S,GPX1	ALOX12B,ALOX15B
Bladder Cancer	31	3	0.48989514491431	1	3	0.31098652078729	1	HRAS,E2F1,CDK4	MAP2K2,DAPK3,DAPK1
the information processing pathway at the ifn beta enhancer	29	3	0.48989514491431	1	3	0.868203666208541	1	GTF2A1,IRF3,ARID1A	ATF2
fmlp induced chemokine gene expression in hmc-1 cells	30	3	0.48989514491431	1	3	0.31098652078729	1	HRAS,GNB1,PPP3CB	NCF2,MAP2K2,PRKCA
Vitamin B5 - CoA biosynthesis from pantothenate	31	3	0.48989514491431	1	3	1	1	NUP214,NUP35,NUP205
Retinoic acid receptors-mediated signaling	30	3	0.48989514491431	1	3	0.591431820800499	1	HDAC1,NCOA2,MNAT1	PRKCA,RXRA
Nephrin/Neph1 signaling in the kidney podocyte	29	3	0.48989514491431	1	3	0.868203666208541	1	MAPK9,PRKCI,PRKCZ	FYN
Arachidonic acid metabolism	100	9	0.497695625164769	1	9	0.961259334974858	1	SETD4,NUP214,NUP205,CYP2D6,PLA2G10,SLC27A5,GPX1,CBR1,NUP35	CYP19A1,PLA2G4C,PLA2G4A
Eukaryotic Translation Elongation	100	8	0.499326379832486	1	8	0.686996654474109	1	RPS5,RPS20,RPS11,RPL23A,RPL28,EEF1A1P5,RPL36,RPL31	RPL18A,EEF1A2,RPL38,RPL35,EEF2
Prolactin Signaling Pathway	76	7	0.501168086101786	1	7	0.883661695910486	1	HRAS,STAT5B,PRLR,MAPK9,AGAP2,SOS1,VAV2	MAP2K2,JAK1,FYN
Phase 1 - Functionalization of compounds	79	7	0.501168086101786	1	7	0.743990720612786	1	NCOA2,SMOX,CYP2D6,CYP27B1,ADH7,ADH4,ACSS2	ALDH1A1,CYP39A1,RXRA,CYP19A1
RIG-I-like receptor signaling pathway - Homo sapiens (human)	70	6	0.503293702740986	1	6	1.80441701580492e-08	1.20625277506559e-05	IFIH1,MAPK9,TRAF2,TRIM25,TBKBP1,IRF3	IL12A,IFNW1,DDX58,IFNA10,IFNA21,IFNA13,IFNA17,IFNA16,IFNA14,IFNK,IFNE,IFNA5,IFNA8,IFNA1,IFNA7,IFNA6,IFNA4,CYLD,IFNA2
Beta1 integrin cell surface interactions	66	6	0.503293702740986	1	6	0.250484272538282	1	LAMB1,LAMB2,COL18A1,COL7A1,COL6A1,COL6A2	ITGA8,CD81,LAMA2,COL5A1,TGFBI,COL6A3
Endothelins	64	6	0.503293702740986	1	6	0.421602299000846	1	HRAS,PLCB2,RHOA,GNAQ,GNA14,GNAL	PLA2G4A,EDN3,PRKCA,ADCY2,MAP2K2
EGF-Ncore	57	5	0.505820404139873	1	5	0.46900212638304	1	MTSS1,EIF4E,MAPK8IP1,LRIG1,PTEN	FYN,DUSP5,KSR2,PRKCA
ErbB Signaling Pathway	55	5	0.505820404139873	1	5	0.690572931352041	1	HRAS,ABL1,NRG4,CBLC,SOS1	PIK3R5,NRG3,PRKCA
Translation initiation complex formation	62	5	0.505820404139873	1	5	1	1	RPS11,RPS5,RPS20,EIF4E,EIF4G1
Ribosomal scanning and start codon recognition	62	5	0.505820404139873	1	5	1	1	RPS11,RPS5,RPS20,EIF4G1,EIF4E
ECM proteoglycans	55	5	0.505820404139873	1	5	0.46900212638304	1	LAMB1,LAMB2,ASPN,COL9A2,PTPRS	ITGA8,LAMA2,ITGB6,MUSK
RAC1 signaling pathway	54	5	0.505820404139873	1	5	0.690572931352041	1	IQGAP1,WASF2,MAPK9,PLCB2,PIP5K1B	NCF2,ARPC5,ATF2
Transport of Mature Transcript to Cytoplasm	56	5	0.505820404139873	1	5	0.874202514868156	1	NUP214,EIF4E,SRRM1,NUP35,NUP205	POM121,NFX1
AMPK signaling pathway - Homo sapiens (human)	123	11	0.506436144708983	1	11	0.41144852080205	1	CD36,FBP1,PIK3CD,PRKAG1,SCD5,CFTR,CAB39L,TSC1,CPT1C,ULK1,PFKFB4	HMGCR,PPARGC1A,PIK3R5,ACACA,LEPR,PFKP,CREB3L2,CREB3L3,EEF2
Oocyte meiosis - Homo sapiens (human)	113	10	0.508347585056477	1	10	0.4453284077269	1	CAMK2G,STAG3,RPS6KA1,CDC26,CDC23,CALML6,MOS,PRKACG,YWHAB,PPP3CB	ANAPC10,CUL1,ADCY2,CCNE1,SGOL1,SMC3,CDC27,PGR
Structural Pathway of Interleukin 1 (IL-1)	44	4	0.508952105345288	1	4	0.773906692859536	1	MBP,SAFB,EIF4E,MAPK9	MAP2K2,ATF2
IL-2 Signaling Pathway	42	4	0.508952105345288	1	4	0.140163131808859	1	HRAS,SOS1,STAT5B,LCK	CRKL,JAK1,JAK3,FYN,MAP2K2
N-Glycan biosynthesis	42	4	0.508952105345288	1	4	0.773906692859536	1	ALG3,MGAT5,ARCN1,MGAT4B	B4GALT1,MGAT4C
Inflammatory mediator regulation of TRP channels - Homo sapiens (human)	99	9	0.510483100962931	1	9	0.645443503323512	1	PIK3CD,PLA2G6,PLCB2,ASIC4,GNAQ,CALML6,MAPK9,PRKACG,CAMK2G	HRH1,ADCY2,PIK3R5,PLA2G4C,PRKCA,PLA2G4A
Indomethacin Action Pathway	31	3	0.513084633841906	1	3	0.610112247691214	1	CBR1,LTC4S,GPX1	ALOX12B,ALOX15B
Dopaminergic Neurogenesis	30	3	0.513084633841906	1	3	0.140712608898528	1	GLI1,NR4A2,LMX1B	ALDH1A1,SOX2,LMX1A,FOXA2
Constitutive Androstane Receptor Pathway	32	3	0.513084633841906	1	3	0.329905844330485	1	NCOA2,HSP90AA1,ABCC3	PPARGC1A,ABCB1,RXRA
Inflammatory Response Pathway	32	3	0.513084633841906	1	3	1	1	LAMB1,LAMB2,LCK
vegf hypoxia and angiogenesis	30	3	0.513084633841906	1	3	0.610112247691214	1	HRAS,SOS1,HSP90AA1	CAV1,PRKCA
rho cell motility signaling pathway	32	3	0.513084633841906	1	3	0.329905844330485	1	GSN,RHOA,PIP5K1B	NCF2,CHN1,ARFGAP1
Folate metabolism	31	3	0.513084633841906	1	3	0.329905844330485	1	PKM,MTHFS,FTCD	MTHFD1L,GART,GCH1
role of -arrestins in the activation and targeting of map kinases	32	3	0.513084633841906	1	3	0.140712608898528	1	DNM1,GNB1,CHRM1	MAP2K2,CCR3,CCR5,ADRA1B
Vpr-mediated nuclear import of PICs	31	3	0.513084633841906	1	3	0.610112247691214	1	NUP214,NUP35,NUP205	POM121,PSIP1
Inwardly rectifying K+ channels	31	3	0.513084633841906	1	3	0.000647206988220295	0.0998441242212155	GNB1,KCNJ4,GNG4	GABBR2,ABCC9,GNG10,GNGT2,KCNJ3,KCNJ1,KCNJ5,GNG2
Ca-dependent events	30	3	0.513084633841906	1	3	0.140712608898528	1	PRKAR2A,PRKAR1B,PRKACG	PDE1A,PRKCA,PLA2G4A,ADCY2
Activated NOTCH1 Transmits Signal to the Nucleus	30	3	0.513084633841906	1	3	1	1	PSEN2,DLL4,NOTCH1
Termination of translesion DNA synthesis	30	3	0.513084633841906	1	3	0.329905844330485	1	POLD3,TRIM25,RPA3	POLK,POLI,POLD1
Inactivation, recovery and regulation of the phototransduction cascade	32	3	0.513084633841906	1	3	0.329905844330485	1	METAP1,GNB1,PDE6G	PRKCA,RGS9,GUCY2D
Regulation of p38-alpha and p38-beta	31	3	0.513084633841906	1	3	0.877103370295346	1	YES1,LYN,LCK	FYN
Nongenotropic Androgen signaling	31	3	0.513084633841906	1	3	0.610112247691214	1	HRAS,PLCB2,GNB1	MAP2K2,GNG2
ceramide signaling pathway	33	3	0.513084633841906	1	3	0.877103370295346	1	MAP4K4,NSMAF,TRAF2	MAP2K2
Direct p53 effectors	141	12	0.515690810648234	1	12	0.665037728473433	1	BCL2L2,PRMT1,SFN,PTEN,GPX1,PML,MAP4K4,MSH2,COL18A1,E2F3,E2F2,E2F1	BCL2L1,DUSP5,CAV1,CCNK,AIFM2,RFWD2,MET,NLRC4
VEGFR2 mediated cell proliferation	197	17	0.516254722411912	1	17	0.280956182425054	1	SPRED2,CAMK2G,SOS1,LAT,RASGRP3,HRAS,FRS2,KBTBD7,PAQR3,DAB2IP,SPHK1,IQGAP1,YWHAB,NRG4,PDGFA,PTPRA,PRKCZ	SPRED1,SHC3,JAK3,JAK1,KSR2,FGF22,RASGRP1,TEK,DUSP5,IL3,MAP2K2,FYN,NRG3,PRKCA,GRIN2D
Ion channel transport	197	16	0.518013782214395	1	16	0.1382199548176	1	ATP8B2,SLC9B1,ANO7,SCNN1D,ASIC4,ANO9,ATP6V0A2,TRPC1,OSTM1,UNC80,HTR3D,HTR3E,HTR3C,TRPC4AP,CLCN2,ATP6V1C2	TTYH2,ATP2B2,GABRG3,ANO6,ANO3,TRPM5,TRPM6,TRPM7,TRPM3,ATP8B4,TRPC7,UNC79,SLC9C1,ATP1A3,ATP6V1B1,ATP6V1B2
Adipocytokine signaling pathway - Homo sapiens (human)	70	6	0.519031853718293	1	6	0.63449758524914	1	PRKAG1,CPT1C,MAPK9,TRAF2,CD36,ACSL3	PPARGC1A,RXRA,LEPR,ACSL6
Renal cell carcinoma - Homo sapiens (human)	66	6	0.519031853718293	1	6	0.435125859101658	1	RAPGEF1,PIK3CD,HRAS,SOS2,SOS1,PAK6	CRKL,PIK3R5,ETS1,MAP2K2,MET
Oncostatin M Signaling Pathway	65	6	0.519031853718293	1	6	0.435125859101658	1	HRAS,RICTOR,STAT5B,OSMR,MAPK9,SOS1	MAP2K2,LIFR,JAK1,JAK3,PRKCA
Signaling by TGF-beta Receptor Complex	66	6	0.519031853718293	1	6	0.435125859101658	1	HDAC1,STUB1,SKIL,UCHL5,RHOA,PRKCZ	SMAD2,ZFYVE9,SMURF2,MTMR4,TGFBR1
Biosynthesis of unsaturated fatty acids - Homo sapiens (human)	23	2	0.519107279490343	1	2	1	1	SCD5,ACOX1
Hyperornithinemia with gyrate atrophy (HOGA)	20	2	0.519107279490343	1	2	1	1	P4HA3,ASS1
Creatine deficiency, guanidinoacetate methyltransferase deficiency	20	2	0.519107279490343	1	2	1	1	P4HA3,ASS1
L-arginine:glycine amidinotransferase deficiency	20	2	0.519107279490343	1	2	1	1	P4HA3,ASS1
Hyperornithinemia-hyperammonemia-homocitrullinuria [HHH-syndrome]	20	2	0.519107279490343	1	2	1	1	P4HA3,ASS1
Guanidinoacetate Methyltransferase Deficiency (GAMT Deficiency)	20	2	0.519107279490343	1	2	1	1	P4HA3,ASS1
Pyruvate dehydrogenase deficiency (E3)	21	2	0.519107279490343	1	2	1	1	DLD,DLST
Pyruvate dehydrogenase deficiency (E2)	21	2	0.519107279490343	1	2	1	1	DLD,DLST
2-ketoglutarate dehydrogenase complex deficiency	21	2	0.519107279490343	1	2	1	1	DLD,DLST
Mitochondrial complex II deficiency	21	2	0.519107279490343	1	2	1	1	DLD,DLST
Fumarase deficiency	21	2	0.519107279490343	1	2	1	1	DLD,DLST
Congenital lactic acidosis	21	2	0.519107279490343	1	2	1	1	DLD,DLST
Citric Acid Cycle	21	2	0.519107279490343	1	2	1	1	DLD,DLST
Prolinemia Type II	20	2	0.519107279490343	1	2	1	1	P4HA3,ASS1
Prolidase Deficiency (PD)	20	2	0.519107279490343	1	2	1	1	P4HA3,ASS1
Arginine and Proline Metabolism	20	2	0.519107279490343	1	2	1	1	P4HA3,ASS1
Hyperprolinemia Type I	20	2	0.519107279490343	1	2	1	1	P4HA3,ASS1
Hyperprolinemia Type II	20	2	0.519107279490343	1	2	1	1	P4HA3,ASS1
Ornithine Aminotransferase Deficiency (OAT Deficiency)	20	2	0.519107279490343	1	2	1	1	P4HA3,ASS1
Arginine: Glycine Amidinotransferase Deficiency (AGAT Deficiency)	20	2	0.519107279490343	1	2	1	1	P4HA3,ASS1
HH-Core	19	2	0.519107279490343	1	2	1	1	DHH,GLI1
Glutathione metabolism	20	2	0.519107279490343	1	2	1	1	GSS,GPX1
Sphingolipid Metabolism	19	2	0.519107279490343	1	2	0.370182019590416	1	SPHK1,SPTLC1	CERS3,B4GALT6
TP53 Network	19	2	0.519107279490343	1	2	0.734856396429846	1	BOK,ABL1	SUMO1
regulation of cell cycle progression by plk3	19	2	0.519107279490343	1	2	1	1	ATRIP,TREX1
role of mal in rho-mediated activation of srf	19	2	0.519107279490343	1	2	0.370182019590416	1	HRAS,RHOA	MAL,MAP2K2
superpathway of methionine degradation	20	2	0.519107279490343	1	2	0.734856396429846	1	PCCB,DLD	DBT
PCNA-Dependent Long Patch Base Excision Repair	19	2	0.519107279490343	1	2	0.370182019590416	1	RPA3,POLD3	LIG1,POLD1
Ras activation uopn Ca2+ infux through NMDA receptor	19	2	0.519107279490343	1	2	0.734856396429846	1	HRAS,CAMK2G	GRIN2D
Glycosphingolipid biosynthesis - ganglioseries	21	2	0.519107279490343	1	2	1	1	HEXA,ARCN1
Translesion Synthesis by POLH	19	2	0.519107279490343	1	2	1	1	RPA3,NPLOC4
E2F mediated regulation of DNA replication	21	2	0.519107279490343	1	2	0.734856396429846	1	E2F1,PRIM1	ORC4
Fatty Acyl-CoA Biosynthesis	25	2	0.519107279490343	1	2	0.370182019590416	1	HSD17B3,ACSL3	ACACA,ACSL6
Growth hormone receptor signaling	19	2	0.519107279490343	1	2	1	1	STAT5B,LYN
egf signaling pathway	20	2	0.519107279490343	1	2	0.370182019590416	1	HRAS,SOS1	PRKCA,JAK1
NOD-like receptor signaling pathway - Homo sapiens (human)	57	5	0.523113597598128	1	5	0.702970090190155	1	ERBB2IP,RIPK2,MAPK9,NAIP,HSP90AA1	NLRC4,NOD2,CARD8
Interferon type I signaling pathways	54	5	0.523113597598128	1	5	0.483953617383464	1	RAPGEF1,PIK3CD,PRMT1,EIF4E,LCK	CRKL,IFNAR1,JAK1,FYN
Activation of the mRNA upon binding of the cap-binding complex and eIFs, and subsequent binding to 43S	63	5	0.523113597598128	1	5	1	1	RPS11,RPS5,RPS20,EIF4E,EIF4G1
Arachidonic acid metabolism	54	5	0.523113597598128	1	5	0.483953617383464	1	CBR1,LTC4S,SETD4,HPGDS,GPX1	ALOX12B,GGT2,PLA2G4A,ALOX15B
Wnt Signaling Pathway and Pluripotency	101	9	0.523168450463592	1	9	0.494404061497732	1	CSNK1E,RHOA,FBXW2,MAPK9,PRKD1,DVL3,DVL1,PRKCI,PRKCZ	CTNND1,NKD1,FOXD3,WNT3,SOX2,PRKCA,WNT9B
Tyrosine metabolism	106	9	0.523168450463592	1	9	0.798661921991108	1	UGT2B7,AMACR,ARCN1,CYP2D6,SLC26A4,UGT2B10,ACOX1,HSD17B4,YARS2	ALDH3A2,MPO,CYP19A1,SLC18A1,SLC5A5
M Phase	257	22	0.525023561565048	1	22	0.97037774662567	1	BUB1B,GOLGA2,NUP214,CENPK,CENPP,PDS5B,LEMD3,STAG1,CDC26,CDC23,APITD1,NUP205,KNTC1,UBE2D1,TAOK1,KIF20A,LPIN1,MAD1L1,NEK6,CLASP2,NUP35,APITD1-CORT	ANAPC10,POM121,SGOL1,SPDL1,CDC27,NDC80,SMC3,ITGB3BP,LPIN2,PRKCA
Viral carcinogenesis - Homo sapiens (human)	206	17	0.525407380780563	1	17	0.729514309877315	1	GSN,PIK3CD,LYN,PKM,PRKACG,CDK4,IRF3,HDAC1,RHOA,HRAS,STAT5B,GTF2A1,USP7,MAD1L1,YWHAB,TRAF2,GTF2H3	CCNE1,PIK3R5,JAK3,JAK1,TBP,CCR3,CCR5,HNRNPK,CREB3L2,CREB3L3,ATF2
Glycerophospholipid biosynthesis	94	8	0.526360672738002	1	8	0.0319453599306139	0.790943448652421	PLA2G6,PLA2G10,PTDSS1,PTDSS2,AGPAT2,LPIN1,CPNE3,SLC44A2	PLA2G4C,ETNK1,PLD1,PITPNB,CRLS1,GPCPD1,AGPAT4,LPIN2,PHOSPHO1,RPS18P1,PLA2G4A
Vasopressin-regulated water reabsorption - Homo sapiens (human)	45	4	0.528378010550249	1	4	0.150839796899848	1	DCTN2,DYNC2H1,AVP,PRKACG	DYNC1I1,NSF,ARHGDIB,CREB3L2,CREB3L3
Hedgehog ,off, state	42	4	0.528378010550249	1	4	0.785327416987363	1	PRKAR1B,PRKAR2A,GLI1,PRKACG	CUL1,ADCY2
Gefitinib Pathway, Pharmacokinetics	8	1	0.529008701544999	1	1	0.428126773474004	1	CYP2D6	ABCB1
Excitatory Neural Signalling Through 5-HTR 4 and Serotonin	8	1	0.529008701544999	1	1	0.428126773474004	1	GNB1	ADCY2
Intracellular Signalling Through Prostacyclin Receptor and Prostacyclin	8	1	0.529008701544999	1	1	0.0970755412076419	1	GNB1	ADCY2,MYL3
Excitatory Neural Signalling Through 5-HTR 7 and Serotonin	8	1	0.529008701544999	1	1	0.428126773474004	1	GNB1	ADCY2
Excitatory Neural Signalling Through 5-HTR 6 and Serotonin	8	1	0.529008701544999	1	1	0.428126773474004	1	GNB1	ADCY2
Glucose-Alanine Cycle	8	1	0.529008701544999	1	1	1	1	GPT2
Intracellular Signalling Through Histamine H2 Receptor and Histamine	8	1	0.529008701544999	1	1	0.428126773474004	1	GNB1	ADCY2
Celecoxib Metabolism Pathway	8	1	0.529008701544999	1	1	1	1	CYP2D6
Butyrate Metabolism	8	1	0.529008701544999	1	1	1	1	ACSM1
Folate-Alcohol and Cancer Pathway	8	1	0.529008701544999	1	1	0.428126773474004	1	ADH5	ALDH1A1
MAPK6-MAPK4 signaling	8	1	0.529008701544999	1	1	0.0970755412076419	1	MAPKAPK5	RAG2,RAG1
FTO Obesity Variant Mechanism	8	1	0.529008701544999	1	1	0.428126773474004	1	ARID5B	PPARGC1A
brca1 dependent ub ligase activity	8	1	0.529008701544999	1	1	1	1	FANCC
cd40l signaling pathway	9	1	0.529008701544999	1	1	1	1	MAP4K4
ca-calmodulin-dependent protein kinase activation	8	1	0.529008701544999	1	1	1	1	CAMK2G
yaci and bcma stimulation of b cell immune responses	8	1	0.529008701544999	1	1	0.428126773474004	1	TRAF2	TNFRSF13B
nuclear receptors coordinate the activities of chromatin remodeling complexes and coactivators to facilitate initiation of transcription in carcinoma cells	8	1	0.529008701544999	1	1	0.428126773474004	1	NCOA2	RXRA
BH3-only proteins associate with and inactivate anti-apoptotic BCL-2 members	8	1	0.529008701544999	1	1	0.428126773474004	1	BMF	BCL2L1
Regulation of cytoskeletal remodeling and cell spreading by IPP complex components	9	1	0.529008701544999	1	1	1	1	RSU1
Conjugation of carboxylic acids	8	1	0.529008701544999	1	1	1	1	ACSM1
Amino Acid conjugation	8	1	0.529008701544999	1	1	1	1	ACSM1
g-secretase mediated erbb4 signaling pathway	8	1	0.529008701544999	1	1	0.0970755412076419	1	NRG4	PRKCA,NRG3
sodd/tnfr1 signaling pathway	9	1	0.529008701544999	1	1	1	1	TRAF2
HuR stabilizes mRNA	8	1	0.529008701544999	1	1	0.428126773474004	1	NUP214	PRKCA
NR1D1 (REV-ERBA) represses gene expression	8	1	0.529008701544999	1	1	1	1	NPAS2
Axonal growth inhibition (RHOA activation)	8	1	0.529008701544999	1	1	1	1	RHOA
Release of Hh-Np from the secreting cell	8	1	0.529008701544999	1	1	1	1	DHH
Synthesis, secretion, and deacylation of Ghrelin	8	1	0.529008701544999	1	1	1	1	SEC11A
Nef mediated downregulation of MHC class I complex cell surface expression	10	1	0.529008701544999	1	1	1	1	AP1M2
Nef and signal transduction	8	1	0.529008701544999	1	1	0.0132750893967704	0.574269473126008	LCK	DOCK2,FYN,ELMO1
Transport of nucleotide sugars	9	1	0.529008701544999	1	1	0.0970755412076419	1	SLC35D2	SLC35A3,SLC35D1
Negative regulation of the PI3K/AKT network	8	1	0.529008701544999	1	1	0.428126773474004	1	PTEN	PHLPP1
tryptophan degradation	9	1	0.529008701544999	1	1	1	1	DHTKD1
dolichyl-diphosphooligosaccharide biosynthesis	9	1	0.529008701544999	1	1	0.428126773474004	1	ALG3	ALG6
Coenzyme A biosynthesis	8	1	0.529008701544999	1	1	1	1	PPCDC
pentose phosphate pathway	10	1	0.529008701544999	1	1	1	1	RPE
a4b7 Integrin signaling	8	1	0.529008701544999	1	1	0.428126773474004	1	RHOA	MADCAM1
Thyroxine biosynthesis	8	1	0.529008701544999	1	1	0.428126773474004	1	DIO2	SLC5A5
Synthesis, secretion, and inactivation of Glucose-dependent Insulinotropic Polypeptide (GIP)	8	1	0.529008701544999	1	1	1	1	SEC11A
Vitamin C (ascorbate) metabolism	8	1	0.529008701544999	1	1	1	1	SLC23A2
ceramide <i>de novo</i> biosynthesis	8	1	0.529008701544999	1	1	1	1	SPTLC1
p73 transcription factor network	78	7	0.530092363991851	1	7	0.588515839388327	1	ABL1,UBE4B,TUBA1A,HEY2,PML,FLOT2,SFN	WWOX,TP53AIP1,JAK1,GRAMD4,RNF43
DNA Damage Response (only ATM dependent)	110	10	0.532321700981892	1	10	0.981569239531742	1	PIK3CD,PTEN,RHOA,ABL1,MAPK9,HRAS,SOS2,SOS1,DVL3,DVL1	PIK3C3,PIK3R5,WNT3
Rac1-Pak1-p38-MMP-2 pathway	66	6	0.534570636363039	1	6	0.82324512845044	1	ANGPTL1,MSH2,SOS1,HRAS,MAPK9,STAT5B	TEK,DOK2,ANGPT4
HIF-1-alpha transcription factor network	66	6	0.534570636363039	1	6	0.939322341562793	1	COPS5,NCOA2,ALDOA,CP,ENO1,PKM	ETS1,ABCB1
Pregnane X Receptor pathway	33	3	0.535699318843982	1	3	0.348809660802701	1	NCOA2,HSP90AA1,ABCC3	PPARGC1A,ABCB1,RXRA
wnt signaling pathway	31	3	0.535699318843982	1	3	0.885402378780108	1	HDAC1,WIF1,DVL1	NKD1
Steroid hormones	33	3	0.535699318843982	1	3	0.153470223923143	1	CYP27B1,HSD17B3,GC	SRD5A1,LRP2,CYP19A1,STARD6
Metabolism of steroid hormones and vitamin D	33	3	0.535699318843982	1	3	0.153470223923143	1	CYP27B1,HSD17B3,GC	SRD5A1,LRP2,CYP19A1,STARD6
Rev-mediated nuclear export of HIV RNA	32	3	0.535699318843982	1	3	0.885402378780108	1	NUP214,NUP35,NUP205	POM121
Interactions of Vpr with host cellular proteins	34	3	0.535699318843982	1	3	0.628133115752491	1	NUP214,NUP35,NUP205	POM121,PSIP1
The phototransduction cascade	33	3	0.535699318843982	1	3	0.348809660802701	1	METAP1,GNB1,PDE6G	PRKCA,RGS9,GUCY2D
Synthesis of PIPs at the plasma membrane	33	3	0.535699318843982	1	3	0.153470223923143	1	PIK3CD,PTEN,PIP5K1B	PIK3R6,PIK3R5,SYNJ1,MTMR14
ErbB4 signaling events	31	3	0.535699318843982	1	3	0.628133115752491	1	PRLR,LRIG1,STAT5B	FYN,WWOX
3, -UTR-mediated translational regulation	116	9	0.535740917455452	1	9	0.966880278809814	1	EIF4G1,EIF4E,RPS5,RPS20,RPS11,RPL23A,RPL28,RPL36,RPL31	RPL18A,RPL38,RPL35
L13a-mediated translational silencing of Ceruloplasmin expression	116	9	0.535740917455452	1	9	0.966880278809814	1	EIF4G1,EIF4E,RPS5,RPS20,RPS11,RPL23A,RPL28,RPL36,RPL31	RPL18A,RPL38,RPL35
Signalling to p38 via RIT and RIN	188	16	0.536815745588282	1	16	0.315257791608785	1	SPRED2,CAMK2G,SOS1,LAT,RASGRP3,HRAS,FRS2,KBTBD7,PAQR3,DAB2IP,RIT2,IQGAP1,YWHAB,NRG4,PDGFA,PTPRA	SPRED1,SHC3,JAK3,JAK1,KSR2,FGF22,RASGRP1,TEK,DUSP5,IL3,MAP2K2,FYN,NRG3,GRIN2D
Generic Transcription Pathway	539	45	0.539642497162948	1	45	0.999695529226507	1	PRKAG1,PTEN,ZNF777,ZNF774,ZNF510,THRB,TSC1,COX5A,ZNF14,ZNF10,ZNF12,ZNF461,ZNF268,SFN,MED1,ZNF746,ZNF506,HDAC1,ZNF343,NR1D2,ZNF3,YWHAB,NR4A2,SKIL,NOTCH1,ZNF382,MED27,MAML3,MAML1,ZNF584,ZNF101,ZNF324,LAMTOR4,ZNF79,ZNF140,ZNF782,ZNF446,ZNF567,LAMTOR1,ZKSCAN1,ZNF627,ZNF529,ZNF133,ZNF324B,COX7A2L	ZNF770,ZNF195,SMAD2,RXRA,PGR,ZNF724P,ZNF705A,ZNF273,ZNF114,COX16,RORB,SMURF2,ZNF248,ZNF721,NR5A2,ZNF624,MED7
Notch	58	5	0.540138715359314	1	5	0.977064134063997	1	HDAC1,MAML1,MAML3,PSEN2,NOTCH1	CUL1
Toll Like Receptor 4 (TLR4) Cascade	119	10	0.544157413535553	1	10	0.876327384307598	1	CD36,UBE2D1,DNM1,ECSIT,IRF3,RPS6KA1,SIGIRR,MAPK9,RIPK2,ATF1	TLR4,MEF2C,MAPK7,NOD2,ATF2
mRNA surveillance pathway - Homo sapiens (human)	91	7	0.544307460743713	1	7	0.899265901698139	1	ACIN1,BCL2L2-PABPN1,UPF2,PABPC1L,PABPN1,SRRM1,EIF4A3	SMG7,PABPC4L,RNGTT
[truncated: 2,012 more rows]
