# Supplementary material for: DNA methylation-based chromatin compartments and ChIP-seq profiles reveal transcriptional drivers of prostate carcinogenesis
Source: Genome Med. 2017 Jun 7;9:54. doi: 10.1186/s13073-017-0443-z (PMC5463361; doi:10.1186/s13073-017-0443-z)
Supplement: Supplementary file 6 — Table of log2 fold changes, chi-squared test p values and adjusted p values for all ChIP-seq studies, for both tumour-specific open chromatin and tumour-specific closed chromatin. (TXT 50 kb) [file 13073_2017_443_MOESM6_ESM.txt]

ChIP	T.open.log.FC	T.closed.log.FC	T.open.p	T.closed.p	T.open.adj.p	T.closed.adj.p
SydhTfbsHelas3Zzz3	2.15849099018189	-3.08220080002411	2.4853494898706e-10	0.00377586554554246	7.08467440790699e-10	0.00498092901752409
SydhTfbsGm12878Stat1	1.92445128021235	-0.949353828036082	0.00166514841063768	0.428740003143245	0.00225659456742155	0.454391114442414
SydhTfbsK562Brf2	1.78387647101458	-Inf	0.722182722928862	0.501735174965681	0.746255480359824	0.527247133014784
SydhTfbsHelas3Spt20	1.36678210927467	-1.46808557624238	4.1098972225985e-05	0.00609392749155275	6.23397254559283e-05	0.00783053895287607
SydhTfbsGm12878Spt20	1.32755380277691	-2.49376624151493	0.0575197894382441	0.000553699062235224	0.0704439890404174	0.000796042709764264
SydhTfbsGm12878Nfe2h	1.27611163241344	-0.759422950405772	1.65496587719245e-05	0.106760370366436	2.63943110960597e-05	0.122861122277848
SydhTfbsGm12878Irf3	1.27197442818161	-1.03083996155199	3.84790227945303e-05	0.00665354078888708	5.87484982939698e-05	0.008505557297134
SydhTfbsGm12878Gcn5	1.24576376330999	-1.29203246471978	0.000345660590546569	0.0629079921956379	0.00048845485159857	0.0750056830024914
SydhTfbsK562Bdp1	1.15289363986549	-2.21000324188798	0.323026047068299	0.000734575853047994	0.354471060499727	0.00103215190683231
SydhTfbsGm12878Brca1cIggmus	1.09224444591482	-0.333372656572449	4.91137634498488e-11	0.0751637376144204	1.53210230636006e-10	0.0883441086652904
SydhTfbsGm12878Zzz3	1.04127315759472	-0.358828523369184	0.0683370504679361	0.521659423424565	0.0820706465668191	0.545871464174228
SydhTfbsHepg2Pgc1aForskln	0.96476188959527	-Inf	0.239430129710411	0.0874347426866768	0.273634433954755	0.101563541856187
HaibTfbsGm12878Atf3Pcr1x	0.928133428494319	-0.782097748256698	2.55791813050169e-10	7.92700880214446e-05	7.24987081559335e-10	0.000125216444772728
SydhTfbsHepg2Grp20Forskln	0.926682554533614	-0.772794707771433	0.0103399899126174	0.220261636527919	0.0131503461452775	0.240109388390874
HaibTfbsK562Sp2sc643V0416102	0.900163448258594	-1.15389450549317	7.25158066377164e-20	1.33227573948229e-17	4.73261053846149e-19	7.77422078568489e-17
SydhTfbsHelas3Gcn5	0.872235514571342	-1.06064086702455	0.00944400068046366	0.074674856883963	0.0121352962111657	0.0879779786566405
SydhTfbsK562Atf3	0.82526271999918	-0.440229750529713	0.000656234989808284	0.0284019975453311	0.000909197080851701	0.0346127537653176
SydhTfbsK562Max	0.822703140237491	-0.711024412804056	3.3585911565335e-12	2.84955506896162e-05	1.14886980251077e-11	4.75885290978102e-05
SydhTfbsHelas3Tr4	0.806621971527537	-0.751735281453376	9.08655159751861e-09	0.000562204683048658	2.15642564228193e-08	0.000805935036971487
SydhTfbsHelas3Brf1	0.801096927361927	-2.93494836080801	0.999999999999992	0.000166903141162226	0.999999999999992	0.000253161951120685
UchicagoTfbsK562Enr4a1Control	0.761763814706654	-2.25826471261158	0.719512394929889	0.127613148499371	0.745048325438883	0.146180419528147
SydhTfbsK562Hmgn3	0.751364748461289	-0.799219403526797	5.926632686591e-29	2.37484026361192e-19	2.09972129467795e-27	2.10342994777056e-18
HaibTfbsHepg2Atf3V0416101	0.739659461650673	-0.570897837179649	2.0269668857891e-05	0.00416191962231238	3.21206254105876e-05	0.00544673385927952
SydhTfbsHepg2bTr4Ucd	0.729729297791388	-0.703733928471444	6.96622281727515e-09	0.000155889069180061	1.69374829282768e-08	0.000239383833787338
HaibTfbsH1hescAtf3Pcr1x	0.726425023073585	-0.669990331487049	6.41434102920649e-06	0.00508314268078627	1.04655037844948e-05	0.00658286885031329
SydhTfbsK562CmycIfna30	0.718805454574598	-0.72329068220512	8.5361853340338e-10	2.61863033627334e-06	2.3391977489949e-09	5.17466393144054e-06
SydhTfbsHek293bElk4Ucd	0.718726920045894	-0.205134703759664	0.000253966272289607	0.0707270805691168	0.000364067257386257	0.0835253141959094
HaibTfbsK562Six5Pcr1x	0.706503861975158	-0.436301153864042	3.54574203097993e-08	0.00374291306435139	7.8864934859464e-08	0.00495062634644877
SydhTfbsK562bE2f4Ucd	0.705928159505649	-0.723867083481549	4.02364957365611e-24	1.42020362961106e-15	4.98932547133357e-23	6.289473216849e-15
SydhTfbsK562Cmyc	0.7000491808243	-0.777998192571236	8.93070418879867e-14	6.0293553156398e-10	3.57228167551947e-13	1.68958205455217e-09
SydhTfbsK562Nrf1Iggrab	0.68914382707783	-0.544303301917922	7.17494074619993e-12	9.53882821409348e-05	2.388436651084e-11	0.000149723379562986
OpenChromChipHelas3Cmyc	0.688101077472948	-0.701312212803456	6.63546830959773e-08	0.000181828904285686	1.41861736274158e-07	0.000274125035032524
SydhTfbsHepg2Nrf1Iggrab	0.680945856137778	-0.561490096470657	1.79130455617804e-06	0.0225290918771275	3.07434968811179e-06	0.0277281130795415
SydhTfbsK562bZnf263Ucd	0.674720644359246	-0.386225393451638	3.81738212218384e-07	0.0197407338249907	7.28239051001225e-07	0.0244785099429884
SydhTfbsK562bYy1Ucd	0.672990589899412	-0.748255697525514	1.29685503136534e-12	2.84509588721597e-09	4.76474144857192e-12	7.42719768452168e-09
SydhTfbsHepg2Irf3Iggrab	0.672570518998774	-0.127451743145733	0.0222932065084708	0.78420448014805	0.0279228041116199	0.792190269151594
SydhTfbsGm12878Nrf1Iggmus	0.669345419529116	-0.636120158161027	8.19481061203475e-17	2.0213733524373e-09	4.10568289249418e-16	5.36150365138449e-09
SydhTfbsK562Sirt6	0.666646315754457	-0.620036726246806	0.217912605534137	0.174377465797344	0.251359656616121	0.193060765704203
HaibTfbsGm12878Sin3ak20Pcr2x	0.666455497482407	-0.775352175690112	7.72889944457267e-24	6.06901031441482e-17	9.12746220120963e-23	3.2719881695106e-16
SydhTfbsHelas3Elk4Ucd	0.660558091471283	-0.775820018676388	9.69748299277913e-14	1.27348422558333e-09	3.81742187652258e-13	3.47059437301831e-09
SydhTfbsK562CmycIfna6h	0.654618601231833	-0.781446266299848	2.7710495328976e-12	9.35663830519908e-10	9.54472616886952e-12	2.57827366632152e-09
SydhTfbsHelas3Bdp1	0.652782458877436	-2.14612322647595	0.70989748715548	2.79611774163658e-05	0.736630028512799	4.71725986344131e-05
SydhTfbsHelas3E2f6	0.650737324083583	-0.400304551807251	4.68697954773665e-06	0.0495486489741471	7.80114716670261e-06	0.0596508007067402
HaibTfbsK562Taf1Pcr1x	0.649936479689014	-0.64056608876111	3.39763316238602e-23	6.05191608562195e-18	3.51088760113222e-22	3.84839792111344e-17
HaibTfbsHepg2Taf1Pcr2x	0.645091916779415	-0.759337899669714	3.73557497508628e-24	5.74816998912403e-16	4.87590838853367e-23	2.74143491788992e-15
HaibTfbsK562Zbtb7asc34508V0416101	0.644984162232282	-0.774290348700184	5.3189784348551e-29	4.77589783441598e-25	2.02939484899087e-27	1.9740377715586e-23
HaibTfbsK562Yy1V0416101	0.644911010475908	-0.7702374476549	3.05459962065069e-23	1.00527591741289e-18	3.29365524313639e-22	7.67102853902761e-18
SydhTfbsHelas3Nrf1Iggmus	0.641582470384191	-0.473424259268466	1.972441126313e-12	0.000207663544890773	6.8896535116285e-12	0.000309312667464936
SydhTfbsHelas3Brf2	0.639029758807205	-1.21586387164421	0.68966678793341	0.355269053069773	0.71713779206493	0.378953656607757
OpenChromChipMcf7CmycEstro	0.635970853322224	-0.52281426809018	9.64235900088193e-18	7.53302658420066e-11	5.31401118270826e-17	2.32073365575374e-10
OpenChromChipHepg2Cmyc	0.627997899289313	-0.799512630384392	2.99156980614727e-20	1.65566364041274e-19	2.08988538570288e-19	1.49310757389949e-18
HaibTfbsK562Sin3ak20V0416101	0.626690775159077	-0.665859721177909	4.35261397712427e-17	5.32194057110796e-14	2.24885055484754e-16	1.99975948732541e-13
HaibTfbsHepg2GabpPcr2x	0.623436373248821	-0.594521890025568	8.98460744208339e-17	3.19373643078197e-08	4.45636529127336e-16	7.65262449114907e-08
SydhTfbsK562Irf1Ifng6h	0.616025431239821	-0.799414082258315	1.31476554586236e-19	1.91008991972059e-18	8.25473051579406e-19	1.37305014519045e-17
HaibTfbsK562Ets1V0416101	0.6108100278568	-0.846813448946185	8.32303597089123e-16	3.45634524332917e-16	3.82243133477968e-15	1.68073258891301e-15
HaibTfbsGm12891Yy1c20V0416101	0.609195027765381	-0.697706372270546	3.09464913055532e-22	5.3836929132505e-17	2.84249253473229e-21	2.93440844502445e-16
HaibTfbsHepg2Sin3ak20Pcr1x	0.604495234743327	-0.772829320773229	7.19183281511577e-26	2.08245679419705e-23	1.18904969209914e-24	4.49086334748581e-22
SydhTfbsK562Ini1Iggmus	0.603195907351257	-0.196452437176754	0.171367477317914	0.311770990291303	0.199526452464051	0.336170459096709
SydhTfbsGm12878Yy1	0.601689761332217	-0.438433305602986	0.00868879666781919	0.191231143149847	0.0112230290292665	0.210311855880985
SydhTfbsK562bSetdb1Ucd	0.60122342562985	-0.611699957293769	9.5119397755159e-08	1.42815258251701e-05	1.99068444247084e-07	2.50305187607221e-05
HaibTfbsK562Hey1Pcr1x	0.5972474907126	-0.678843733500148	4.89360377635567e-26	3.3314306543537e-24	8.98973138174967e-25	1.03274350284965e-22
SydhTfbsHepg2Chd21250Iggrab	0.594972578051766	-0.723539764081977	9.84865593569199e-12	2.91507012028274e-09	3.23505519477035e-11	7.57002502439917e-09
SydhTfbsK562bE2f6Ucd	0.594712172997783	-0.624213843885779	6.59123287446847e-23	1.03033596626963e-18	6.67194184844155e-22	7.74313089802629e-18
HaibTfbsGm12878SrfPcr2x	0.594552139991087	-0.631532922198303	1.27304834603565e-06	4.04519259587576e-05	2.21555080573223e-06	6.6437600250145e-05
HaibTfbsK562Taf1V0416101	0.594316799484706	-0.655607797315085	3.22820817634706e-21	4.06747080683274e-18	2.46337116225868e-20	2.65455989498558e-17
SydhTfbsK562Ccnt2	0.592372210765653	-0.728766106518396	2.2260101200663e-21	1.55071241731775e-23	1.81000167139817e-20	3.49615163177092e-22
SydhTfbsHepg2Srebp1Insln	0.590928770823616	-0.936373449845321	0.0130161098334134	0.00275800756494071	0.0164274566854276	0.00368725539679405
SydhTfbsNt2d1Yy1Ucd	0.587409040972951	-0.605223091363498	1.53301451247924e-10	5.96876096957117e-07	4.52604284636728e-10	1.265173265345e-06
SydhTfbsHelas3Usf2Iggmus	0.587064191746752	-0.709962311950259	8.61534403152074e-15	1.66906595370328e-13	3.74843038564411e-14	6.08718171350606e-13
HaibTfbsGm12878Ets1Pcr1x	0.586350653845304	-0.746622888904459	1.32208964660933e-09	4.61823381219868e-07	3.56389382999037e-09	9.91620766601968e-07
HaibTfbsHelas3GabpPcr1x	0.586127094619011	-0.653619577169914	1.88051541428198e-10	8.74134017546706e-09	5.42288165978989e-10	2.1897498621372e-08
SydhTfbsHepg2TbpIggrab	0.58583979389409	-0.674996518653722	3.35667350137697e-20	1.22916216938443e-18	2.31237507872636e-19	9.09946919424888e-18
SydhTfbsK562Gtf2f1rapIggrab	0.582647592833156	-0.778359947389496	1.78450170787782e-06	4.4115817905404e-07	3.07330849690069e-06	9.51367203525235e-07
SydhTfbsK562Chd21250Iggrab	0.57940860315705	-0.721404228334918	2.8364255755651e-17	1.34553217172033e-12	1.51276030696806e-16	4.73321955442047e-12
SydhTfbsK562CmycIfng6h	0.577667322803033	-0.710705554705804	2.00251525518757e-17	1.22657395508749e-15	1.07961692018808e-16	5.53073347021269e-15
HaibTfbsH1hescSix5Pcr1x	0.576111920040039	-0.517846931295693	1.50872475523457e-06	0.00618292424759445	2.61652964544178e-06	0.00792436802792467
HaibTfbsHepg2Elf1sc631V0416101	0.570958342678755	-0.746698451851223	2.99269340054003e-24	2.76957992821293e-21	4.01182682883204e-23	3.43427911098404e-20
OpenChromChipK562Cmyc	0.567780568119945	-0.718165315388919	1.065566461464e-21	2.03214838038624e-21	8.8086827481024e-21	2.58447588890148e-20
SydhTfbsHelas3Brca1cIggrab	0.566270795972943	-0.413784414731063	2.08909449797515e-09	0.000158822665465717	5.45363616313514e-09	0.00024238782175691
SydhTfbsK562Mxi1bhlhIggrab	0.562356208545087	-0.811260027442832	1.92739946949844e-12	1.83407966274905e-13	6.78007189270374e-12	6.64017162571918e-13
HaibTfbsHepg2Hey1V0416101	0.561108197575145	-0.714409095891467	1.74861114285999e-26	2.44688343652146e-24	4.27603418255716e-25	8.66895846081889e-23
HaibTfbsHepg2Zbtb33V0416101	0.559002936001645	-0.38988432281567	9.76445946335525e-05	0.00463798408413681	0.000142866427546437	0.00602209451762267
SydhTfbsK562TbpIggmus	0.556775642693798	-0.619198514573668	1.68724143858125e-22	4.09892629114847e-22	1.62861586379885e-21	6.16081042548377e-21
SydhTfbsK562CmycIfng30	0.556700834751376	-0.670501033699279	3.90630135944309e-24	1.15276910779737e-24	4.96801403662506e-23	4.39825751898075e-23
SydhTfbsHelas3Hae2f1	0.556063596683415	-0.61998068451944	3.55579027915316e-11	2.42817747618567e-09	1.11624808763289e-10	6.4062554690856e-09
HaibTfbsGm12892Yy1V0416101	0.555288051267436	-0.610096146306534	2.3235892277259e-20	2.89672608831175e-14	1.67029022746673e-19	1.14029852365288e-13
SydhTfbsHelas3E2f4	0.552593861801498	-0.327910064562702	0.000133152556180499	0.15690213350663	0.000194246081957434	0.175673720585302
HaibTfbsGm12878Six5Pcr1x	0.552042931451842	-0.527730399108954	1.42561051635548e-12	6.82764936995159e-08	5.19928541259057e-12	1.58248321845607e-07
SydhTfbsHelas3Cmyc	0.551483011314936	-0.514806637973267	8.77495032606415e-15	2.37837410484242e-08	3.78467422758941e-14	5.72657066020311e-08
SydhTfbsHelas3E2f1	0.547714242038838	-0.678310275513363	8.07121886909924e-09	1.14957933386474e-06	1.94336143644331e-08	2.36593920994569e-06
SydhTfbsHelas3Mxi1bhlhIggrab	0.546023161163286	-0.749787829626796	5.50525955549587e-16	6.5561663145218e-17	2.55197078460369e-15	3.49662203441163e-16
HaibTfbsGm12878GabpPcr2x	0.543931934933454	-0.700458115033728	1.3346586934811e-10	6.74559249128052e-10	3.98789585522064e-10	1.87967071667142e-09
HaibTfbsK562GabpV0416101	0.543728127254064	-0.632103664549694	6.58422440485569e-18	5.06348111046103e-15	3.66941045484093e-17	2.09290552565723e-14
HaibTfbsGm12892Pax5c20Pcr1x	0.542410464164777	-0.740937150349563	1.71303828360176e-18	7.5269252792668e-20	9.87984870542413e-18	7.32030380101241e-19
HaibTfbsH1hescTaf1Pcr1x	0.539045390318107	-0.581405001336613	5.62116705862347e-19	6.79272037197427e-16	3.3430049109308e-18	3.17848047594268e-15
HaibTfbsHepg2SrfV0416101	0.538827601630342	-0.791800862324002	3.5833233522775e-07	2.30097095691228e-07	6.86227174799089e-07	5.04991856030306e-07
SydhTfbsK562Gtf2b	0.538176872865212	-0.592117116352841	0.00209347991318228	0.00196034141416514	0.00280639469442813	0.00264219929735302
HaibTfbsHepg2Bhlhe40V0416101	0.536669104976678	-0.740774179030583	1.87576515719604e-11	2.29264110684729e-10	6.08091188215188e-11	6.73704325775651e-10
SydhTfbsMcf7Hae2f1Ucd	0.534910988360499	-0.621055834066677	1.03783766968895e-21	3.12186409010447e-18	8.72487261297825e-21	2.18090787139693e-17
HaibTfbsH1hescTaf1V0416102	0.533619703954825	-0.578496382008872	5.77307136903016e-19	8.06604281809249e-16	3.36875694004584e-18	3.70440484979062e-15
HaibTfbsHelas3Taf1Pcr1x	0.531591945067948	-0.626520651792557	2.33362424399066e-14	5.71117722449093e-12	9.97825538809798e-14	1.91401615091047e-11
OpenChromChipGm12878Cmyc	0.529966305559036	-0.786139790042389	5.03078740031174e-09	1.93970242088431e-09	1.26023765179526e-08	5.17253978902484e-09
SydhTfbsK562Usf2	0.529323839861978	-0.685022221128293	0.000533306985427432	0.00291351560096959	0.000743034451606759	0.00388468746795945
SydhTfbsHelas3Ini1Iggmus	0.529102485988164	-0.797145160058364	3.17308569856255e-16	3.05684371910828e-23	1.51331779469906e-15	6.06477793871083e-22
SydhTfbsHelas3Gtf2f1rapIggrab	0.523315417837058	-0.726612790710312	2.67540790545546e-08	7.88297304536968e-08	6.05937132925073e-08	1.81016418078859e-07
HaibTfbsK562SrfV0416101	0.522329576923662	-0.490913226127531	2.59330354108613e-06	0.00157231897711809	4.4050635492422e-06	0.00213663071959061
AR.GSE65478	0.519614749325712	-0.511406789210477	9.52735034380991e-28	1.89470712974768e-21	2.77974457089983e-26	2.47309141146012e-20
OpenChromChipHuvecCmyc	0.517751874038792	-0.640949150358706	3.56875687281164e-15	1.60358942475267e-16	1.5946877557789e-14	8.11612606813597e-16
HaibTfbsK562Hdac2sc6296V0416102	0.517600426660139	-0.746372102962269	2.88753614212195e-20	5.57498510630587e-36	2.04602560927498e-19	2.76519261272771e-33
SydhTfbsHelas3TbpIggrab	0.516976532659985	-0.637866336320933	2.94597899814558e-11	1.17951408525076e-10	9.36670245564236e-11	3.5673108919779e-10
HaibTfbsHepg2Fosl2Pcr1x	0.514898327403335	-0.650591390123099	9.46304588996015e-14	2.59536288761568e-19	3.75493660913619e-13	2.25842103904803e-18
HaibTfbsH1hescSin3ak20Pcr1x	0.510601622980549	-0.821184146029118	6.94397139440823e-08	2.18654094201355e-08	1.47820163589119e-07	5.29036247433522e-08
SydhTfbsK562Nfe2	0.509679471130099	-0.727857527803475	0.000136475557509278	0.000928750853176312	0.000198509901831677	0.00129763499486042
HaibTfbsK562Sp1Pcr1x	0.504673494072778	-0.756448288167781	3.85184600368719e-06	0.000486663693780899	6.47632412823337e-06	0.000707874463681307
SydhTfbsHepg2Rfx5n494Iggrab	0.501591374426309	-0.652016345755923	6.17426223754046e-09	2.32039685253449e-10	1.52359903971148e-08	6.77009905210062e-10
SydhTfbsH1hescNrf1Iggrab	0.500704410099646	-0.5414808238619	5.38637893032664e-10	2.03561247896189e-05	1.49253851924135e-09	3.4815992743624e-05
SydhTfbsH1hescUsf2Iggrab	0.500553373428248	-0.541246679429607	1.35135079948385e-09	5.51939652941124e-05	3.62308106239994e-09	8.85961384656303e-05
HaibTfbsK562E2f6h50V0416102	0.500047415132764	-0.578100256793526	1.29884372070245e-19	4.80493022569743e-23	8.25473051579406e-19	8.8268347849849e-22
HaibTfbsHepg2JundPcr1x	0.499769473752361	-0.78857675257422	5.40767736621277e-14	4.28005334089934e-19	2.23517331136795e-13	3.48017451981323e-18
SydhTfbsH1hescTbp	0.497116517286121	-0.565328601581762	1.03690671283676e-16	8.56264769557313e-17	5.0422130349709e-16	4.51816303936625e-16
HaibTfbsK562Yy1V0416102	0.4956872604583	-0.617664699755454	1.81464182372507e-20	9.99558300048156e-24	1.3236210949524e-19	2.47890458411943e-22
HaibTfbsGm12878Taf1Pcr1x	0.495265228199915	-0.57002398167255	2.87115586929554e-13	1.26460429984473e-08	1.08709413066457e-12	3.08987060454674e-08
HaibTfbsGm12878Zbtb33Pcr1x	0.492065456198791	-0.566338848553815	1.04461347642875e-06	0.00436991613026782	1.85709062476222e-06	0.00568891968664787
SydhTfbsHepg2Usf2Iggrab	0.491023221693174	-0.526671599892528	2.69415184242876e-08	2.08645134492527e-05	6.07408779020302e-08	3.55628820303414e-05
SydhTfbsHepg2Srebp1Pravast	0.487556718977091	-0.260709893238682	0.491554119721546	0.807064633193947	0.522078893751364	0.811975777006486
HaibTfbsHepg2Hdac2sc6296V0416101	0.487238664719791	-0.6221303090045	1.00293053124754e-23	3.58694342976843e-23	1.1305762352245e-22	6.84278438909669e-22
SydhTfbsHelas3Rpc155	0.483925436603605	-0.6856146335333	1.83791010248103e-05	1.00347529680794e-06	2.9218058039442e-05	2.0738489467364e-06
HaibTfbsK562Egr1V0416101	0.476324065470862	-0.638940337816075	3.64117365566904e-17	3.25119911743883e-24	1.90107592969668e-16	1.03274350284965e-22
HaibTfbsH1hescGabpPcr1x	0.475327759794192	-0.624811870311058	1.50158120382979e-07	7.37598178238962e-06	3.0275783621934e-07	1.34999518969197e-05
SydhTfbsK562Stat1Ifna30	0.47372692699152	-1.12766541620715	0.0343873604127755	0.168653916784634	0.0426403269118416	0.187561306558697
OpenChromChipMcf7CmycVeh	0.472503179571383	-0.51357006378215	1.11819221484126e-25	8.68616648065412e-21	1.78910754374601e-24	9.57408572089876e-20
HaibTfbsGm12892Taf1Pcr1x	0.46945326514083	-0.494538788788717	4.20083344341902e-12	1.3018921495216e-08	1.4271324574903e-11	3.16538483413095e-08
HaibTfbsA549Usf1Pcr1xEtoh02	0.467073502297071	-0.641708812560317	1.33430275748171e-10	5.76606643833564e-12	3.98789585522064e-10	1.91944225061374e-11
SydhTfbsHepg2Hnf4aForskln	0.466368552071599	-0.7640863548928	2.60720864810439e-11	2.59365337410209e-14	8.34306767393405e-11	1.03746134964084e-13
HaibTfbsGm12892Taf1V0416102	0.466031437363956	-0.49495199811987	1.72003907830064e-12	3.41390895181376e-09	6.09385273455083e-12	8.81926479218553e-09
HaibTfbsK562Bcl3Pcr1x	0.465711349837256	-1.24907442644015	0.0924357146402654	0.00573429839511313	0.109947516694416	0.00740680209368779
HaibTfbsH1hescRxraV0416102	0.465604256018796	-0.683010734992	0.149483725650727	0.017817147196725	0.174867754534812	0.0222042839436573
HaibTfbsK562Elf1sc631V0416102	0.463393228296232	-0.615614282020038	4.03704111489617e-21	3.07148930547086e-28	3.03389756513409e-20	1.52345869551355e-26
HaibTfbsGm12878Egr1V0416101	0.461802690629859	-0.586750168625044	3.01387165798696e-13	2.2904414270954e-17	1.13248510784964e-12	1.29097607709014e-16
SydhTfbsHuvecMax	0.460931771711916	-0.595398586870433	6.237702785646e-08	2.39243796886502e-10	1.33935090116035e-07	6.89912344509911e-10
SydhTfbsNb4Cmyc	0.460216983994353	-0.613380408679329	1.10229345214984e-16	4.90470319779117e-22	5.30813157540118e-16	7.15509642971889e-21
HaibTfbsK562MaxV0416102	0.459237736087488	-0.614550880691172	7.96184753726272e-22	2.5224963848481e-34	6.92820417277598e-21	6.2557910344233e-32
HaibTfbsGm12878RxraPcr1x	0.459145177237429	-0.577441470064795	2.75805187490975e-09	3.64431485648416e-10	7.0515140719342e-09	1.03290295360922e-09
HaibTfbsGm12878Yy1V0416101	0.456045032244817	-0.52022089477428	3.38391244690379e-16	7.62247276041484e-14	1.59849578444217e-15	2.82145260385505e-13
SydhTfbsHelas3Rfx5n494Iggrab	0.455305244564257	-0.598166125494031	8.53079332375035e-09	1.87866997353609e-10	2.03426610027893e-08	5.57976231661019e-10
HaibTfbsHepg2Usf1Pcr1x	0.453478949844988	-0.629288255244715	3.91891504940335e-14	1.51538185028437e-15	1.64727276652887e-13	6.59324033106184e-15
HaibTfbsA549Usf1Pcr1xDexa	0.452085924828909	-0.663768301614839	2.12820181552866e-07	6.74281448652908e-09	4.1722849822222e-07	1.69768324127839e-08
HaibTfbsH1hescJundV0416102	0.446655242271582	-0.566098859183116	1.30057816157723e-10	6.71335990224518e-12	3.93345590330675e-10	2.21988434100907e-11
SydhTfbsTrexhek293Znf263Ucd	0.44158336955365	-0.343703608475261	2.50970570483087e-19	4.66197558579875e-10	1.53680744394582e-18	1.31382948327056e-09
HaibTfbsGm12891Taf1Pcr1x	0.439956702510879	-0.473959616108673	6.36888679856968e-15	1.76898611935576e-09	2.79554677176156e-14	4.76857127826334e-09
HaibTfbsK562Thap1sc98174V0416101	0.438213334240473	-0.77900375544327	0.000809435109085626	0.00012814686850748	0.00111522170585131	0.000198627646186594
HaibTfbsGm12878Elf1sc631V0416101	0.437087348753769	-0.587063014223924	6.15534354857991e-18	1.44057813421454e-22	3.46937545465413e-17	2.38175584856805e-21
HaibTfbsSknshraYy1c20V0416102	0.436206201591413	-0.419939238638351	2.2180601925918e-15	3.50747564876875e-09	1.00014350502321e-14	9.01403068284611e-09
SydhTfbsHelas3Max	0.435487562596672	-0.472872284838654	1.5222693394835e-12	2.34454929379282e-10	5.43198267902026e-12	6.80056403345754e-10
HaibTfbsH1hescTaf7sq8V0416102	0.435093726019846	-0.496982168958117	5.25653014384545e-12	2.23926320187904e-07	1.76164794009956e-11	4.93633132503113e-07
SydhTfbsK562Cfos	0.433569029671005	-0.63982568227726	1.21758958595398e-06	3.44827357905147e-08	2.13400860294408e-06	8.18346265650494e-08
HaibTfbsK562Usf1V0416101	0.432397045829242	-0.579332030074834	9.00372508869199e-11	1.13475546065932e-12	2.79115477749452e-10	4.02277236518685e-12
SydhTfbsK562Irf1Ifna30	0.432334162820668	-0.880849520662577	0.0621330889340836	0.0212845686812398	0.0753496628638275	0.0263270475458727
HaibTfbsHepg2Zbtb33Pcr1x	0.430148888192969	-0.369225741004015	0.000306143774404985	0.000899744354352356	0.000435092584827715	0.0012606587563807
SydhTfbsGm12878P300n15	0.429758697304556	-0.540000992722908	0.0628354299881162	2.82696343044178e-05	0.0760155445709893	4.73707385641596e-05
HaibTfbsSknshraUsf1sc8983V0416102	0.424983100085335	-0.437736400850652	7.84341990055959e-14	3.39352598505213e-11	3.16287501681102e-13	1.08592831521668e-10
HaibTfbsHepg2Sp1Pcr1x	0.424240362970301	-0.629769169970723	1.04786027577095e-15	7.0521476966181e-21	4.76824492460909e-15	7.94969376709677e-20
HaibTfbsGm12878SrfV0416101	0.423489563001664	-0.472137835309617	2.7261193188722e-13	2.11798424895265e-11	1.04011937089278e-12	6.8661450162125e-11
HaibTfbsHepg2Hnf4gsc6558V0416101	0.421363508074343	-0.644107101288922	1.46952208476704e-12	1.63825772212657e-19	5.3203135331712e-12	1.49310757389949e-18
HaibTfbsGm12878Egr1Pcr2x	0.419494629862968	-0.242829828767411	6.54580679469744e-05	0.033504000705674	9.74991042093072e-05	0.0407303537990547
SydhTfbsHelas3Tf3c110	0.413812262443468	-1.04895528009951	1.07363576871345e-06	2.21051403104698e-11	1.89510085865434e-06	7.11957765843702e-11
HaibTfbsK562Pu1Pcr1x	0.412824789205266	-0.505440322713618	6.57225055394783e-14	2.26572092057977e-17	2.69407956591581e-13	1.29097607709014e-16
SydhTfbsHepg2CebpbForskln	0.412592799724818	-0.561117833892117	1.13923719757236e-10	1.44322857510122e-15	3.48803487651783e-10	6.33487940929384e-15
HaibTfbsHepg2P300V0416101	0.411517505839839	-0.518243561168841	2.25088819224722e-13	1.36221366499091e-16	8.65457785546218e-13	7.03810393578639e-16
HaibTfbsHepg2P300Pcr1x	0.408953529190807	-0.720499224085666	2.56404630816636e-09	2.09542540994765e-12	6.62378629609644e-09	7.2175764120419e-12
SydhTfbsGm12878Rfx5n494Iggmus	0.404998575468054	-0.592548075222175	0.00432728618510763	1.64701876862862e-05	0.0056631502580828	2.87648348323871e-05
SydhTfbsNb4Max	0.396710441719157	-0.547220552029001	7.03637016413361e-13	1.32764679969841e-19	2.62408992587238e-12	1.26637079355849e-18
SydhTfbsK562bTr4Ucd	0.395306587018897	-1.16506046384796	0.0279410806854597	0.0192151078010077	0.0347337744861854	0.0238864497977439
HaibTfbsH1hescYy1c20Pcr1x	0.391887865795257	-0.385080843687577	1.22900780038359e-07	1.80364926437712e-05	2.52941024477286e-07	3.10628484420504e-05
HaibTfbsK562NrsfV0416102	0.391413586993609	-0.367336160528632	2.94636316058603e-05	8.44466302055299e-05	4.56686289890835e-05	0.000132969932006168
SydhTfbsHelas3Ap2gamma	0.390400785439966	-0.42383059297708	7.26883204186515e-08	1.41153409864571e-06	1.54074388579706e-07	2.88115602028095e-06
HaibTfbsHepg2Foxa2sc6554V0416101	0.387820777436274	-0.486068573880384	4.41829772013418e-16	4.74599344977348e-19	2.06742987659109e-15	3.67814492357444e-18
HaibTfbsHepg2RxraPcr1x	0.387197203322705	-0.567146807977079	4.52190067497131e-10	3.17385274088669e-15	1.26003524426167e-09	1.32288315922672e-14
HaibTfbsK562Zbtb33Pcr1x	0.384594146271501	-0.508496725622951	0.000459680525130447	0.00401847046116033	0.000644072148205373	0.00528690012927195
HaibTfbsHepg2Hnf4ah171Pcr1x	0.384230323642848	-0.568135665111172	7.33995276735856e-12	3.62928017060374e-18	2.42707771507323e-11	2.40016395282594e-17
SydhTfbsGm12878Jund	0.383424164081259	-0.102102067285271	0.0345211503798798	0.783753896859578	0.0426994777766095	0.792190269151594
SydhTfbsGm12878Max	0.383092180082813	-0.540892081800768	0.34509862590482	0.0272747301413973	0.377024049446676	0.0333208525865346
HaibTfbsH1hescEgr1V0416102	0.382398415985106	-0.616674893488111	0.000234912384503216	5.53818036585559e-07	0.000337729109314768	1.17894311650831e-06
HaibTfbsGm12878Zeb1sc25388V0416102	0.379131347629254	-0.530781826984512	9.90404308314167e-13	1.12909745910411e-17	3.66597415614796e-12	6.74737758693542e-17
SydhTfbsK562Cjun	0.378670700469585	-0.543334516326367	1.17743528679834e-06	8.95475216791997e-10	2.07095000798573e-06	2.48131680183704e-09
SydhTfbsGm12878WhipIggmus	0.378014252996298	-0.414777773976776	5.87374966774684e-05	0.0016508233385114	8.77524046747721e-05	0.00223718135492256
HaibTfbsH1hescEgr1V0416101	0.377956636146752	-0.619518924821287	0.000271374639453605	2.00508921078287e-07	0.000386786842439621	4.43984039530493e-07
SydhTfbsK562CebpbIggrab	0.375838092457643	-0.496855268365345	3.96308148032465e-15	4.13613906740706e-19	1.75507894128663e-14	3.41920829572317e-18
SydhTfbsHelas3Ap2alpha	0.375195190398599	-0.457451004552566	7.86486265403235e-07	5.27090898825775e-06	1.42371236364965e-06	9.86555040821073e-06
HaibTfbsGm12878Pax5c20Pcr1x	0.373262320549838	-0.471937468239806	4.91377488136322e-12	7.77298293647262e-14	1.65798118445997e-11	2.85585150851142e-13
HaibTfbsHepg2Foxa1sc101058Pcr1x	0.372968877646466	-0.473586378750749	1.33011338738603e-13	4.59304167583184e-14	5.19477354443678e-13	1.75242205477892e-13
HaibTfbsGm12878Usf1Pcr2x	0.369010414531643	-0.568910927301199	8.95543063128169e-07	2.29548449709849e-10	1.6035716942656e-06	6.73704325775651e-10
SydhTfbsGm15510NfkbIggrab	0.36572823288984	-0.497063324517642	3.08718915971811e-11	3.85724264489455e-11	9.7531581096827e-11	1.2108812353593e-10
HaibTfbsHepg2Foxa1c20Pcr1x	0.365215894716481	-0.447953509562683	4.84412942527739e-14	2.46855290243576e-17	2.01906571003159e-13	1.37573285349229e-16
SydhTfbsHepg2ErraForskln	0.358420577011807	-0.753371736294158	0.291792641553656	0.0811563952605416	0.325966554528409	0.094937669927426
SydhTfbsGm12878Chd21250Iggmus	0.355510327931259	-0.615529039321669	1.47860039766131e-10	1.64716087435427e-18	4.39153172000005e-10	1.20145852011723e-17
UchicagoTfbsK562EfosControl	0.353320901447248	-0.507039700311951	1.9094526477619e-07	1.71028736047014e-07	3.76191963115275e-07	3.8211825711405e-07
SydhTfbsGm12878Tr4	0.352121123952987	-0.064650724869959	0.00402801650614291	0.684100802895378	0.00531355368895447	0.695315570155958
SydhTfbsGm12878Cfos	0.352046214575065	-0.791327411341439	0.0382047809648163	0.000508030964582219	0.0471382372103207	0.000734645359862334
SydhTfbsK562bSetdb1MnasedUcd	0.349066772370715	-0.717161830847306	0.0655814186358379	0.00102160578718424	0.0791444857503056	0.00142336087203198
SydhTfbsK562Stat1Ifng6h	0.346498653271296	-0.716920108844129	0.126904371816355	0.00865831262324626	0.149157745073252	0.0109834349389518
SydhTfbsK562Smc3ab9263Iggrab	0.346104257293152	-0.459394135800695	2.69878836009503e-09	3.52894269026306e-12	6.93574625185044e-09	1.20714177542792e-11
SydhTfbsGm12878Znf143166181ap	0.345549374001533	-0.392335758465098	3.11041975967519e-08	1.46746525962976e-06	6.98085158732531e-08	2.98304413432936e-06
SydhTfbsK562Nfya	0.343774970840804	-0.687438633963523	7.79541393336977e-05	4.75416763921938e-12	0.000115418665998549	1.60412731228082e-11
HaibTfbsGm12891Pou2f2Pcr1x	0.343599902477472	-0.477609917796289	3.82982548130847e-06	1.01790807160623e-08	6.46120217254762e-06	2.537097505109e-08
UchicagoTfbsK562EjunbControl	0.343220918935124	-0.660378848620332	1.45739669033353e-09	3.27304799328572e-18	3.88639117422276e-09	2.24574239608117e-17
HaibTfbsGm12878Sp1Pcr1x	0.34281620412429	-0.519081764298429	3.12063118722909e-10	7.26667035714085e-16	8.74481959811089e-10	3.3684752309737e-15
SydhTfbsK562Nfyb	0.341059530150896	-0.629479630175658	4.6173575537228e-05	5.21123754570416e-13	6.96700056600593e-05	1.87302450918063e-12
HaibTfbsGm12891Pax5c20Pcr1x	0.340380319800795	-0.477296205843113	0.000387197200198036	3.11058553019041e-05	0.000545596054824505	5.17735041266591e-05
SydhTfbsPbdeGata1Ucd	0.337737954325184	-0.499324463871251	1.59397084299044e-10	2.04393081820732e-12	4.65064434190151e-10	7.08943836245337e-12
HaibTfbsGm12878Pou2f2Pcr1x	0.336882888373981	-0.435275201266409	1.50699971695210e-12	2.04789725487046e-15	5.41646275078438e-12	8.7565261932392e-15
HaibTfbsGm12878Tcf12Pcr1x	0.334214467564733	-0.518512987452801	2.80718441236991e-10	4.76183156025871e-18	7.91115607122428e-10	3.06736162842639e-17
HaibTfbsGm12878Oct2Pcr1x	0.332930609757367	-0.434392762634057	2.73235801985522e-12	1.91609768999442e-15	9.47726977516215e-12	8.26421264554117e-15
HaibTfbsGm12891Oct2Pcr1x	0.329456126355476	-0.483961672048103	5.81423718019648e-06	1.22027959737299e-08	9.54921073303792e-06	3.01021100202043e-08
HaibTfbsT47dFoxa1c20V0416102Dmso2	0.328493821063497	-0.441956916918762	1.17934625155737e-11	1.76431740065747e-14	3.84839303139773e-11	7.114645778261e-14
SydhTfbsHepg2Tcf4Ucd	0.327388308646909	-0.344243486309332	1.15111558014974e-10	1.63046359693498e-10	3.50278115186669e-10	4.90127238836212e-10
HaibTfbsGm12878Pax5n19Pcr1x	0.32695165432494	-0.468656543667666	1.30176188800039e-07	9.18259686495878e-11	2.65709422406663e-07	2.81146175618491e-10
UchicagoTfbsK562EjundControl	0.32585065737178	-0.535954256175505	1.85138050321149e-10	8.94235452782967e-12	5.37008613797017e-10	2.93735618927385e-11
SydhTfbsHelas3CebpbIggrab	0.324364312931883	-0.221539117996652	1.91746241252411e-11	0.000109471082759999	6.17572309488285e-11	0.000170747349210564
HaibTfbsU87NrsfPcr2x	0.322680693830592	0.0333156205509952	0.948093991766999	0.313165421490766	0.957748716734077	0.336941538089848
HaibTfbsT47dP300V0416102Dmso2	0.32127674552452	-0.65884812245138	8.53137559937264e-07	1.02041968629122e-14	1.5331747453945e-06	4.18287739173921e-14
SydhTfbsHelas3Cfos	0.320645015666046	-0.116076531313964	9.55182266596433e-06	0.231762958714846	1.53821559815529e-05	0.251541416898389
SydhTfbsGm12878Usf2Iggmus	0.320456988660243	-0.706655835624204	8.48445827160272e-05	4.0190338513407e-11	0.000125246764961754	1.25373634607861e-10
SydhTfbsK562bKap1Ucd	0.320062695177144	-0.421808494575666	0.00419571817659879	0.000163022130410685	0.0055200960625809	0.000248033670808896
SydhTfbsHelas3Irf3Iggrab	0.320024247095819	-0.702261147385249	0.103461099397879	0.00312439639215088	0.122474236996058	0.00415469332575559
SydhTfbsH1hescMaxUcd	0.31926885915083	-0.306266704800601	3.96088757325393e-05	0.00133160123583576	6.02638109304892e-05	0.00182956845699317
HaibTfbsH1hescHdac2sc6296V0416102	0.318618823322805	-0.286987334016607	0.0388691275489215	0.106004477214351	0.0478389262140573	0.122274931856553
HaibTfbsK562Rad21V0416102	0.318107705988147	-0.371915826302957	1.56588141629373e-10	2.94921442276977e-10	4.59572297326445e-10	8.45555117742083e-10
SydhTfbsK562Tal1sc12984Iggmus	0.316877849182352	-0.483737499512586	9.42715901322154e-09	1.49235245821587e-12	2.22660517645614e-08	5.2127240794019e-12
SydhTfbsHepg2CebpbIggrab	0.312266885210031	-0.309491498189693	2.10687989131053e-10	3.22921845786991e-08	6.04053425485561e-10	7.70044401492055e-08
HaibTfbsH1hescNanogsc33759V0416102	0.311092237770992	-0.322649646653661	0.00133696493101705	0.0154623847307284	0.0018168071391355	0.0193670273394982
SydhTfbsHct116Tcf4Ucd	0.309233489700712	-0.417305962630468	5.17090032263209e-07	1.18265259343646e-08	9.64197954896812e-07	2.93297843172243e-08
SydhTfbsK562Stat1Ifna6h	0.307917551818163	-0.545409511888403	0.31551293468619	0.426498967444876	0.349317891973996	0.452983914031389
HaibTfbsH1hescUsf1Pcr1x	0.296374924049007	-0.277339734632337	5.18227407869347e-05	0.000587097953984886	7.78911497888472e-05	0.000839194769961105
SydhTfbsHelas3Stat1Ifng30	0.289371159563272	-0.316190493088659	0.000996108438609181	0.00939234906371397	0.00136483366174076	0.0118841967744952
SydhTfbsHelas3Smc3ab9263Iggrab	0.288325360863976	-0.329605813469353	1.86832473630035e-07	3.128531718573e-06	3.7067562768199e-07	6.10925878902444e-06
SydhTfbsK562Stat2Ifna6h	0.286677622704965	-0.202828929516929	0.1735267496994	0.510571754596878	0.201567372016165	0.535398710951483
SydhTfbsH1hescCjunIggrab	0.285290086058147	-0.273369363764105	0.36402010676093	0.142011354379961	0.395951695073293	0.160450186269842
SydhTfbsHepg2JundIggrab	0.281793628567652	-0.213454879312587	2.12043564431088e-05	0.000188575146652191	3.3282787328424e-05	0.000282577863261289
HaibTfbsT47dGata3sc268V0416102Dmso2	0.280660064774533	-0.3989837893271	2.16878973329885e-08	3.76810486842669e-12	4.95723367611165e-08	1.28012329776688e-11
HaibTfbsH1hescP300V0416102	0.278730286616192	-0.661202578572968	0.422604145043916	0.0042671606789298	0.454689058442044	0.00556976762302416
SydhTfbsK562Mafkab50322Iggrab	0.277192518605005	-0.401524543106156	3.56690349334957e-05	1.5089402927483e-07	5.47735025604144e-05	3.40197447819617e-07
HaibTfbsGm12878Mef2csc13268Pcr1x	0.272090590995894	-0.568474875413384	0.00299240842896086	1.31072498296543e-07	0.00398987790528114	2.96858260982124e-07
HaibTfbsA549GrPcr2xDexa	0.271993291765163	-0.524059933699579	8.91282560749929e-05	1.84029654976005e-10	0.000131179866508001	5.49871740169269e-10
SydhTfbsHepg2Rad21Iggrab	0.271373098637763	-0.346919934495885	1.49016099104758e-08	4.61657876479172e-09	3.48641439414906e-08	1.17426823965984e-08
SydhTfbsK562Rad21	0.271109290522535	-0.289660262553636	5.25704524634705e-06	4.49826123800112e-05	8.66277223318319e-06	7.29129926159659e-05
HaibTfbsHepg2Rad21V0416101	0.269827216545897	-0.366628798491565	3.88440776118219e-09	4.56463044199707e-09	9.78003172358562e-09	1.16703953568585e-08
SydhTfbsHelas3CjunIggrab	0.269274480175028	-0.109065362389428	5.54111063177751e-05	0.0987945954738537	8.30329568991434e-05	0.114490933072503
SydhTfbsHepg2Srebp2Pravast	0.268149624771668	-0.577313146830294	0.317130416900934	0.46503363569916	0.350326696621076	0.490758900652731
HaibTfbsA549GrPcr1xDexb	0.265345195171406	-0.455449695746133	4.21318540980653e-06	6.58472684980488e-11	7.05993230832445e-06	2.04126532343951e-10
SydhTfbsK562bGata2Ucd	0.26480352811383	-0.616216829705573	0.000191783701226712	3.12839765641354e-10	0.000278142443884354	8.91773125046619e-10
SydhTfbsGm19099NfkbIggrab	0.264440056797954	-0.491621320437723	4.05664840863954e-07	9.18645734387574e-16	7.67976187284432e-07	4.18025948858933e-15
SydhTfbsHelas3JundIggrab	0.262090513187196	-0.0905590059717861	1.49073291111803e-07	0.0387281670843225	3.01797356699814e-07	0.0467376420287688
HaibTfbsHepg2NrsfPcr2x	0.258612571491421	-0.00864842796584167	0.899056662868682	0.353365376740007	0.911926594647988	0.377735402722077
SydhTfbsHuvecCfosUcd	0.258275180749326	-0.101171054991124	8.1656387477633e-09	0.0585797267735307	1.9565974970486e-08	0.0700133601919788
HaibTfbsK562Fosl1sc183V0416101	0.253850988323527	-0.671092751076546	2.07257658859345e-05	1.00769575753481e-09	3.26348567600746e-05	2.76142041843793e-09
HaibTfbsA549GrPcr1xDexc	0.251891198937571	-0.394894019784869	0.0011094326283176	1.73827959983665e-05	0.00151175435067453	3.00413477881178e-05
SydhTfbsHuvecCjun	0.2511809190573	-0.0887648709194703	1.00405801945852e-06	0.163417073370997	1.79141286924973e-06	0.182145771667448
SydhTfbsHepg2CjunIggrab	0.251097472547666	-0.131291717855871	0.0173678143981988	0.13522082168253	0.0218640506129609	0.154138507516112
SydhTfbsGm18951NfkbIggrab	0.245064644529237	-0.508035312114527	6.98154778606236e-06	2.74708721648234e-14	1.13535990225801e-05	1.09004420750019e-13
SydhTfbsHelas3P300n15Iggrab	0.241647986271241	0.0055015846826767	0.000225569398588366	0.782369796690767	0.000325239597964621	0.792190269151594
HaibTfbsGm12878EbfPcr1x	0.240131629979647	-0.489140605694042	3.47179591927234e-07	2.53834915185571e-16	6.67446037193443e-07	1.24655562308953e-15
SydhTfbsHelas3Stat3Iggrab	0.237649406942425	0.0296623636824181	0.0579457787733167	0.446004406288029	0.0707909021467121	0.4716805661383
HaibTfbsGm12878Ebf1c8Pcr1x	0.236903537700252	-0.491688946286229	4.68875761450911e-07	1.93422530034436e-16	8.77593878036421e-07	9.69066413101819e-16
HaibTfbsK562Taf7sq8V0416101	0.234475459452923	-1.07195144531364	0.0117593328746179	0.0012680976391344	0.0149172099892851	0.00175202347913833
SydhTfbsGm12878NfkbIggrab	0.228118956153011	-0.408585642340442	0.00359765458714127	6.33751931841649e-06	0.00477122105674351	1.17730695952606e-05
SydhTfbsGm12892NfkbIggrab	0.227513038610689	-0.401545172753065	0.003835314488375	0.00133842703775856	0.00507284262995734	0.00183386688046477
HaibTfbsH1hescSrfPcr1x	0.226566410347866	-0.296275270945004	0.00432008794074996	0.0224456647941978	0.0056631502580828	0.0276941535769206
SydhTfbsGm12891NfkbIggrab	0.226192877327683	-0.342192084332244	0.00180254421866325	2.225822444175e-06	0.00243613605574107	4.43376679642892e-06
HaibTfbsGm12878Mef2aPcr1x	0.225727250197302	-0.402750280269616	9.39398914729409e-05	3.48684389398038e-08	0.000137852621806446	8.2355931972108e-08
HaibTfbsGm12878NrsfPcr2x	0.220259624352259	-0.0620235933254933	0.75983733849852	0.523382366517193	0.781907302687274	0.546521376405321
SydhTfbsK562Tf3c110	0.218288269252271	-1.29680428405468	0.45805175592764	4.47985461812583e-08	0.487589820537619	1.04811692952378e-07
HaibTfbsGm12891Pu1Pcr1x	0.218081255078176	-0.270084301438343	5.17899428709976e-06	5.05997708288968e-07	8.59124135920228e-06	1.08178820392814e-06
HaibTfbsGm12878Bcl3Pcr1x	0.215768338698734	-0.336773899374008	0.0128410883682036	0.000635027191722582	0.0162479077311964	0.000899924248841145
HaibTfbsPfsk1NrsfPcr2x	0.212266111625468	0.0484062474527228	0.654684133006564	0.677352311592624	0.68362806309738	0.691289601954612
SydhTfbsGm12878TbpIggmus	0.211948574978293	-0.421227336304931	0.000345102320005537	1.08134283238643e-10	0.00048845485159857	3.29046653290594e-10
SydhTfbsHelas3Rad21Iggrab	0.208276225137151	-0.153588882540272	2.04957173747593e-05	0.00200496973841716	3.23754006938873e-05	0.00269502707386155
HaibTfbsH1hescSp1Pcr1x	0.208184354954668	-0.414724557400901	0.000541641504110943	9.59161093734737e-07	0.000752532734002879	1.9905602614746e-06
HaibTfbsGm12878BatfPcr1x	0.207362651505415	-0.204071845252716	0.000418883772341985	0.000370006472948153	0.000588573232525849	0.000541366402897593
SydhTfbsK562P300f4Iggrab	0.206839773387	-0.539118868577669	0.433152188704761	0.00102984083165795	0.465029189605111	0.00143081527311581
SydhTfbsGm19193NfkbIggrab	0.205981203876827	-0.482551891666236	0.00180866549724005	1.225932706468e-08	0.00243776653975833	3.01021100202043e-08
HaibTfbsHepg2Tcf12Pcr1x	0.202869887421273	-1.05347098615428	0.285946578815653	0.100770783061506	0.320156891856803	0.116508877385797
SydhTfbsGm18505NfkbIggrab	0.201560671269615	-0.458288139316668	0.00473801535415136	1.56236526516056e-06	0.00616812497548313	3.15013484357577e-06
UchicagoTfbsK562Ehdac8Control	0.20056333555918	-0.765008062832228	0.413657430531002	0.00605160759282518	0.446030620746471	0.00779635679491244
SydhTfbsGm12878Rad21Iggrab	0.198410399619376	-0.240887543084424	4.62125642382248e-05	1.25522340773953e-05	6.96700056600593e-05	2.20776883063406e-05
HaibTfbsGm12878Rad21V0416101	0.198386480259372	-0.226523349184966	7.55904110408448e-05	4.21428221078394e-05	0.000112254023581614	6.89862698530969e-05
SydhTfbsGm12878Smc3ab9263Iggmus	0.197005730846295	-0.304186780260787	0.000268767125868997	1.51343716714748e-06	0.000384174335536088	3.06393810165367e-06
SydhTfbsHelas3Baf155Iggmus	0.195703458807802	-0.595539115111564	0.0248466339057171	3.42544288805752e-11	0.0309646492895368	1.08911517466444e-10
UchicagoTfbsK562Egata2Control	0.194075205462781	-0.569904058291378	3.84944797289116e-05	2.8186396561542e-09	5.87484982939698e-05	7.39706491773801e-09
HaibTfbsGm12878Pu1Pcr1x	0.192924001785643	-0.313846421521674	2.5585047628129e-05	1.31395644901236e-09	3.97811398857429e-05	3.56132458311548e-09
HaibTfbsK562Gata2cg2Pcr1x	0.186188628511576	-0.515331567922082	0.000842189439049519	1.8757810665009e-09	0.00115713562816776	5.02912112964565e-09
SydhTfbsU2osKap1Ucd	0.185800664940937	-0.30100991269725	0.00328712656831117	4.51547223431646e-06	0.00437108519539501	8.58112731119143e-06
HaibTfbsGm12878Irf4m17Pcr1x	0.185289005458239	-0.335665002963574	0.0101819831139798	1.66906610630642e-05	0.0129826828394189	2.90476066220345e-05
SydhTfbsK562Stat2Ifna30	0.184514085521198	-0.611482338202432	0.337370422968154	0.273265850823063	0.369394547002659	0.295293817011414
HaibTfbsGm12878Irf4Pcr1x	0.180860922428162	-0.344522695387903	0.00882777530701559	2.66443168938531e-05	0.0113729261098175	4.51043726257718e-05
SydhTfbsGm10847NfkbIggrab	0.179233799764462	-0.629157961740345	0.00259342265104399	3.61125194634413e-11	0.00346721734479197	1.1408795957877e-10
SydhTfbsMcf10aesStat3Tam	0.174714369710476	-0.0632168734512852	0.000201703974738785	0.148498327514283	0.000291676884753462	0.167018527090895
SydhTfbsK562CjunIfng30	0.17193821048467	-0.458413246452645	0.0101142155621571	0.000220221728779997	0.0129295126773967	0.000326059634253369
HaibTfbsPanc1NrsfPcr2x	0.170174883059887	-0.030689952145081	0.734764184622588	0.826662075101074	0.757677828633687	0.830008885121726
SydhTfbsHepg2Mafksc477Iggrab	0.168052472848493	-0.155158986199444	0.00472299358611524	0.0123895058963051	0.00616474952292936	0.015596941432912
HaibTfbsGm12878Bclaf1m33V0416101	0.166080716700404	-0.646378683750494	0.00551049017917499	3.50908993483145e-05	0.00715498201275077	5.82109902232909e-05
SydhTfbsNt2d1Znf274Ucd	0.165469024196917	-0.488905897898076	0.780842908816571	0.0337329901001162	0.801859384623229	0.0409084672118769
SydhTfbsMcf10aesStat3Etoh01	0.162829649461255	-0.195431002046873	0.00197479085614397	0.00152125671818806	0.0026544614218087	0.00207292124236615
SydhTfbsMcf10aesStat3Etoh01b	0.152213917918193	-0.0624219419055105	0.000760914637344989	0.20296462769273	0.00105129153237636	0.221741091047564
SydhTfbsNt2d1Suz12Ucd	0.150994735465086	-0.0573556648436759	0.546652475004802	0.654965069687203	0.578122873352626	0.669819947556397
SydhTfbsHepg2Maffm8194Iggrab	0.148826761266566	-0.14928430252773	0.0226974567145598	0.0345241992995202	0.0283575277844375	0.0417658606160049
SydhTfbsGm18526NfkbIggrab	0.147639990532418	-0.496836657102075	0.268992284777184	0.00070793293134413	0.303227666476099	0.000997541857803093
HaibTfbsA549GrPcr1xDexd	0.147271284820142	-0.326996654523622	0.140798691669371	0.347533025035231	0.165097283848719	0.372303197445949
HaibTfbsEcc1Foxa1c20V0416102Dmso2	0.146789618319467	-0.228538673670324	0.0861433088953843	0.0665127939036786	0.102709329836804	0.0789242721919249
SydhTfbsK562CjunIfng6h	0.14369893142243	-0.425562217050953	0.2007559792887	0.00412860775624179	0.232109477219569	0.00541743239972468
SydhTfbsK562Jund	0.143508173480953	-0.517681916055944	0.348837217312876	0.198869908791091	0.380270900631179	0.217747184901503
SydhTfbsK562bGata1Ucd	0.143366074265583	-0.800204322338319	0.126162114473724	2.81362889346991e-05	0.148637550543865	4.73071163105449e-05
SydhTfbsHelas3Baf170Iggmus	0.136591159951929	-0.491045862222277	0.828237826567085	0.00227694640269657	0.847022602014998	0.00305233896145269
SydhTfbsHelas3Prdm1vIggrab	0.135241027625377	-0.0865338482934388	0.300356109187811	0.560704626190295	0.334028318738015	0.580604372840055
SydhTfbsK562Brg1Iggmus	0.126770919762274	-0.196389494972957	0.315175992864164	0.152123547945941	0.349317891973996	0.17070877778549
SydhTfbsMcf10aesStat3Etoh01c	0.125042525728853	-0.0630052962181337	0.00852842531199466	0.121903269879055	0.0110446447904683	0.139963013564841
HaibTfbsGm12878Bcl11aPcr1x	0.124497037064624	-0.34353440516344	0.0575179942681748	9.04654277395596e-07	0.0704439890404174	1.88532992263956e-06
SydhTfbsK562Stat1Ifng30	0.113114740987811	-0.653831301396432	0.249002012154344	0.0118918887015697	0.283268344102189	0.0150085923561796
HaibTfbsGm12878Pbx3Pcr1x	0.111849285501382	-0.351029020754284	0.00986520873074072	3.76511786450781e-08	0.0126437817324222	8.85070360566764e-08
SydhTfbsHepg2Mafkab50322Iggrab	0.103606052882929	-0.0867734850476208	0.102212512891897	0.171771208408154	0.121285661230576	0.190600714475267
HaibTfbsH1hescPou5f1sc9081V0416102	0.100043682380648	0.277638882048275	0.574790437898288	0.0515845750764934	0.60658735573947	0.0619514509393237
HaibTfbsSknshraRad21V0416102	0.0985314670941214	-0.0968519626653759	0.00110471093843147	0.0263061149751653	0.00150946728777414	0.0322168716732889
SydhTfbsGm12878NfkbTnfa	0.0958716145287711	-0.352730998612468	0.116819328277226	0.000101124595512273	0.137958063870248	0.000158226496448225
HaibTfbsHelas3NrsfPcr1x	0.0922600571174857	0.0407975031574717	0.626618724315795	0.160807720878638	0.657088556576394	0.179641057558118
HaibTfbsT47dEralphaaV0416102Estradia1h	0.0902049131365314	-0.471051878006058	0.246259358364974	5.80046137793161e-06	0.280792279882821	1.08158979077221e-05
HaibTfbsT47dEralphaaPcr2xGen1h	0.0869751714481072	-0.479922685778593	0.279230638698705	3.66109034016923e-06	0.313344789127958	7.06576190164957e-06
HaibTfbsH1hescNrsfPcr1x	0.0862017918202772	0.00583848599436657	0.68717454342451	0.556979773039676	0.716047423400329	0.578014470941478
HaibTfbsH1hescRad21V0416102	0.0852226839693337	-0.053607754338654	0.021199031479656	0.180679149051395	0.0266195433263528	0.199592111201542
SydhTfbsHuvecGata2Ucd	0.0775277674587033	-0.136427103269553	0.0597586509196674	0.00727281325772436	0.0728262674598404	0.00927330430804957
HaibTfbsH1hescNrsfV0416102	0.0750853628311442	0.00597815450039463	0.928228684626279	0.565016447480518	0.939594750152315	0.583850329063202
HaibTfbsGm12878P300Pcr1x	0.071986160742486	-0.392272716233522	0.27099958666183	0.000131491105980153	0.304797721052761	0.000203176288368086
SydhTfbsH1hescRad21Iggrab	0.0684590294559365	-0.0486089881172795	0.0719842350743416	0.192083992798634	0.0862419821180517	0.210782434575492
HaibTfbsSknshraP300V0416102	0.0681502378942247	-0.00489391521809301	0.254578459771718	0.186722122097187	0.288289762663864	0.205809272356011
HaibTfbsEcc1EralphaaV0416102Estradia1h	0.052572244553295	-0.120874806499623	0.380375175923605	0.135492720316582	0.411934688336481	0.154138507516112
SydhTfbsHelas3Znf274Ucd	0.047825000227362	-0.0236505576598753	0.999999999999598	0.79174144744995	0.999999999999992	0.798178369786941
SydhTfbsU2osSetdb1Ucd	0.0433040884073985	0.0107340319828455	0.366731818886986	0.911237140234025	0.398028407369683	0.913078023345609
SydhTfbsGm12878Ebf	0.0419833137360909	-0.294219510008338	0.450948154267696	1.06368377347617e-05	0.482048026975813	1.89779550951144e-05
SydhTfbsH1hescCtbp2Ucd	0.0403917477254297	0.0459518031789622	0.603628257783823	0.934834856104172	0.634321220044018	0.934834856104172
SydhTfbsShsy5yGata2Ucd	0.0333639504674061	0.0282501280834251	0.167823461416027	0.635593406522923	0.195859851440823	0.651351920734235
HaibTfbsEcc1EralphaaV0416102Gen1h	0.0286855410844226	-0.0493863754542861	0.396063956442795	0.680861622847706	0.427990680600493	0.693444281175487
SydhTfbsK562Rpc155	0.0199487624054789	-0.925323024433866	0.863551614860827	0.00146709214424232	0.879510474273039	0.00200462177284901
SydhTfbsGm12878Stat3Iggmus	0.00224731402437194	-0.329175761607247	0.866046581535192	0.083944778319879	0.880244066478391	0.0979684942274353
SydhTfbsHepg2Hsf1Forskln	9.75330621375943e-05	-1.45910833367777	0.956828881065156	0.000139286473669588	0.964607977659181	0.000214553077453776
SydhTfbsHepg2bZnf274Ucd	-0.00462323142683519	-0.509282952317484	0.632559570727116	0.128899321987237	0.661918875697572	0.147313510842557
SydhTfbsH1hescRfx5n494Iggrab	-0.00577638573466182	-0.358744467067514	0.834503269243515	0.138529895121076	0.851674118404905	0.157233015972662
SydhTfbsK562CjunIfna6h	-0.0293689002483348	-0.494436955771233	0.796591496182548	0.013356656857944	0.816341698567239	0.0167719032950385
HaibTfbsH1hescBcl11aPcr1x	-0.0330924681212061	-0.0502104501722022	0.319231393240344	0.611261706453017	0.351863935660468	0.62771388488757
HaibTfbsH1hescTcf12Pcr1x	-0.0771068759353576	-0.205294433454553	0.228355337736682	0.0688937106363818	0.262185758142117	0.0815543686769579
SydhTfbsK562Nelfe	-0.0949734539114234	-0.831703167045892	0.447244584777613	0.139967757092505	0.479121628617055	0.158502300269138
SydhTfbsHek293bKap1Ucd	-0.117131478004969	0.0457710973187255	0.060193696419848	0.557038139334731	0.0731766505496191	0.578014470941478
HaibTfbsEcc1GrV0416102Dexa	-0.150017682392739	-0.0721869662884945	0.594106735530714	0.253061646727504	0.625641063318969	0.274058027897035
HaibTfbsK562Bclaf1m33Pcr1x	-0.166753328833712	-1.37514834716903	0.249856286605863	0.0651707745379891	0.283589744065236	0.0775172761890709
HaibTfbsHtb11NrsfPcr2x	-0.176729230620733	0.0888776159532226	0.321043121455656	0.320711323533747	0.353076248873626	0.344313455568698
SydhTfbsHelas3Brg1Iggmus	-0.201505860661732	-1.18323652721396	0.98595561116789	0.526004822704863	0.991955341053293	0.548105865675656
SydhTfbsH1hescSuz12Ucd	-0.22465858022739	-0.219377542540062	0.264237325999345	0.145650719218106	0.298546044864864	0.164188083482228
SydhTfbsK562bZnf274Ucd	-0.247624763467872	-0.611499904854027	0.458098500747038	0.0791045786818185	0.487589820537619	0.09275619627939
SydhTfbsK562Xrcc4	-0.960034768753279	-Inf	0.999999999999779	0.57191739830525	0.999999999999992	0.589752660206661
HaibTfbsH1hescBcl3Pcr1x	-0.963165212761172	-0.282112180335117	0.298804182650499	0.598031193993671	0.333049156392466	0.615401394649089
SydhTfbsGm12878Pol3	-1.01866701273569	-1.53577978393157	0.229295563941096	0.0858492876190406	0.262657274168092	0.0999559780728736
SydhTfbsK562Brf1	-1.13344634944131	-1.34072246481668	0.223005925317518	0.370892386214518	0.256637909414128	0.394769578460088
SydhTfbsK562Pol3	-2.42987495486474	-3.44298680749067	0.0664685313744915	0.0519096380878537	0.0800203678683199	0.0621912572260277
