# Supplementary material for: DNA methylation-based chromatin compartments and ChIP-seq profiles reveal transcriptional drivers of prostate carcinogenesis
Source: Genome Med. 2017 Jun 7;9:54. doi: 10.1186/s13073-017-0443-z (PMC5463361; doi:10.1186/s13073-017-0443-z)
Supplement: Supplementary file 8 — Table of median differences in tumour-specific open chromatin enrichment log fold changes for sets of ChIP-seq studies profiling the same TFs in different cell lines, and different TFs in the same cell lines. (XLS 24 kb) [file 13073_2017_443_MOESM8_ESM.xls]

## Sheet: TFrepeats
TF	nreps	medianLogFC	p.val
myc	14	-0.142576	8.57401e-20
Max	7	-0.1549	0.00453852
Eralpha	4	-0.192064	0.000452509
Atf3	4	-0.125683	0.0469369
Egr1	5	-0.183336	4.64189e-05
Sin3a	4	-0.15205	0.00840414
Gabp	5	-0.162468	0.000173713
Zbtb33	4	-0.144694	0.0191228
Taf1	10	-0.162609	2.17332e-12
Usf1	7	-0.177908	4.05572e-08
Yy1	10	-0.127662	1.23823e-08
Nrsf	10	-0.0838451	0.00332835
Hey1	2	-0.19425	0.150008
Sp1	4	-0.0835283	0.218448

## Sheet: CellLinerepeats
cell.line	nreps	medianLogFC	p.val
Gm12878	65	-0.00741844	0.00766358
K562	97	0.0185223	5.87994e-09
H1hesc	34	0.00330509	0.628679
Helas3	45	0.0194281	0.104402
Hepg2	52	-0.0532145	5.37491e-22
