# Supplementary material for: DNA methylation-based chromatin compartments and ChIP-seq profiles reveal transcriptional drivers of prostate carcinogenesis
Source: Genome Med. 2017 Jun 7;9:54. doi: 10.1186/s13073-017-0443-z (PMC5463361; doi:10.1186/s13073-017-0443-z)
Supplement: Supplementary file 9 — Table of geneSetTest p values and adjusted p values for mapped TF targets from each ChIP-seq study, representing systematic over- or underexpression in PRAD tumour samples relative to normal prostate tissue. (TXT 69 kb) [file 13073_2017_443_MOESM9_ESM.txt]

ChIP	T.open.log.FC	T.closed.log.FC	T.open.p	T.closed.p	T.open.adj.p	T.closed.adj.p	targets.TvN.p	targets.NvT.p	Thi.adj.p	Tlo.adj.p
HaibTfbsHepg2Sin3ak20Pcr1x	0.695919583018893	-0.595288630940279	1.69323865620227e-50	2.1383060496133e-21	5.99890266768806e-49	1.73868819771836e-20	1.05221457856181e-106	1	1.27292300235771e-105	1
HaibTfbsK562Hey1Pcr1x	0.67178874192735	-0.626119507066211	3.35411165288368e-49	1.57385555201585e-26	1.03977461239394e-47	5.20421569199907e-25	4.19171301326854e-122	1	1.22299391445953e-120	1
HaibTfbsHepg2Hey1V0416101	0.567510452049488	-0.545416596508461	2.29291393798189e-46	3.72866966645371e-24	5.6864265661951e-45	6.60507198057514e-23	7.51383069391181e-114	1	1.33486517419994e-112	1
HaibTfbsHepg2Taf1Pcr2x	0.718786263790758	-0.572655567531663	6.86184247365983e-46	3.14732525668217e-14	1.62070184139775e-44	1.10714420376905e-13	2.34997510474223e-95	1	1.97557229144432e-94	1
HaibTfbsGm12878Sin3ak20Pcr2x	0.755298432258695	-0.742434321957816	4.86246093572108e-45	2.88668145236847e-20	9.64712249647062e-44	1.85947272775943e-19	3.64117050154463e-152	1	9.03010284383068e-150	1
SydhTfbsK562Hmgn3	0.787266799728119	-0.734424480954337	6.59421388200987e-45	4.89154071435765e-22	1.25797310979881e-43	4.49297073022481e-21	1.74440416274001e-31	1	5.24378463466088e-31	1
HaibTfbsK562Elf1sc631V0416102	0.565006524733557	-0.533076422891066	9.36676464501634e-45	9.00818204188707e-31	1.72070935701041e-43	4.96450921419554e-29	1.51472489080145e-107	1	1.94115566051614e-106	1
HaibTfbsK562Yy1V0416101	0.731660584738012	-0.680405383289142	1.38606367381769e-44	1.5841907601912e-21	2.45531279361992e-43	1.33179426619463e-20	9.98862470188162e-79	1	5.89804506206343e-78	1
HaibTfbsK562Zbtb7asc34508V0416101	0.669971855466268	-0.639454218016728	2.27556486781374e-44	2.08257054345365e-24	3.76226724811871e-43	3.97290380597312e-23	9.37403246824818e-15	0.999999999999991	2.11341822920504e-14	1
HaibTfbsK562Yy1V0416102	0.603378256519804	-0.569910320590977	8.27774507953453e-44	1.20851478734392e-28	1.24417016953004e-42	5.44930304111438e-27	1.95332857930374e-110	1	2.93591204646865e-109	1
SydhTfbsK562TbpIggmus	0.647754869316728	-0.558989258811364	9.00235480741219e-44	2.8097637674723e-25	1.3132847013166e-42	6.33474013030119e-24	5.49751478290241e-105	1	6.34131937748743e-104	1
OpenChromChipK562Cmyc	0.67860211787082	-0.668509436377871	9.94308643967943e-44	6.92447566657065e-26	1.40907739259457e-42	1.9072501758085e-24	1.55108215118179e-137	1	9.61670933732711e-136	1
SydhTfbsK562CmycIfng30	0.636568113101572	-0.638258318838743	1.24133370072556e-43	4.83808478210723e-32	1.71028198766632e-42	2.99961256490648e-30	1.62429889434951e-142	1	1.34275375266226e-140	1
HaibTfbsK562Taf1Pcr1x	0.710794340783798	-0.555423127805411	2.45788042664276e-43	8.43546027718102e-20	3.20818076740739e-42	5.10242475302657e-19	9.46158431256205e-98	1	8.69064040561255e-97	1
HaibTfbsK562Taf1V0416101	0.694050746777246	-0.590227470298241	1.05050467402759e-42	5.82414610703637e-20	1.18420526890383e-41	3.56639070258029e-19	5.49811510295912e-96	1	4.70183636390986e-95	1
SydhTfbsK562Irf1Ifng6h	0.760335407367036	-0.636001015419581	4.05189784390921e-42	3.0906460543955e-18	4.46609184573104e-41	1.570314847212e-17	5.92913370875675e-88	1	3.97412205343696e-87	1
SydhTfbsK562bE2f4Ucd	0.778118001810798	-0.655306954122651	7.41175547593552e-42	1.4531721308824e-18	7.99180590448699e-41	7.75025136470614e-18	3.15799629484737e-89	1	2.30347965035926e-88	1
HaibTfbsK562Sp2sc643V0416102	1.0105064984155	-0.852256490545923	4.09306472133516e-41	4.67215831700215e-16	4.06032020356448e-40	1.85391242018645e-15	4.39589797339107e-59	1	1.84776728373048e-58	1
SydhTfbsK562bE2f6Ucd	0.653068064212034	-0.594919267632128	2.4027061669029e-39	1.38016690009175e-23	2.12811117639971e-38	2.01341994836914e-22	5.63809968215378e-90	1	4.20943749101134e-89	1
HaibTfbsH1hescTaf1Pcr1x	0.628898639296799	-0.504062592177217	3.80358791945392e-39	4.53879489477365e-17	3.30978878605113e-38	1.99224979452012e-16	8.22124448342481e-53	1	3.26218981102296e-52	1
HaibTfbsH1hescTaf1V0416102	0.625036044607136	-0.506883563444705	4.87094644211301e-39	2.63899713734299e-17	4.16549902635871e-38	1.18994780011102e-16	1.54418784300025e-51	1	6.07870769942957e-51	1
HaibTfbsK562Hdac2sc6296V0416102	0.622580221461036	-0.660609161935023	6.38180592465372e-39	2.66074356847245e-40	5.36504362479364e-38	1.31972880996233e-37	9.48130992723983e-76	1	5.16783486144061e-75	1
OpenChromChipMcf7CmycVeh	0.492648420902631	-0.411957184771416	6.82822730357329e-39	4.30332218825112e-20	5.64466790428725e-38	2.70183266502855e-19	9.47371581342158e-89	1	6.61825780768606e-88	1
HaibTfbsGm12891Yy1c20V0416101	0.665680457921381	-0.609204852941423	1.06206915754093e-38	4.09542707851108e-18	8.49655326032743e-38	2.0313318309415e-17	5.34363438830757e-73	1	2.80092494309593e-72	1
HaibTfbsK562Sin3ak20V0416101	0.766994910793539	-0.664256629674691	3.52528442296214e-38	8.48484520881907e-17	2.77546202188765e-37	3.69165195050373e-16	4.04381193809985e-107	1	5.01432680324382e-106	1
AR.GSE65478	0.513594063825973	-0.408606959433389	4.75605927277958e-38	1.94910054435864e-19	3.68594593640417e-37	1.13735749411987e-18	6.91135881810347e-07	0.999999308890834	1.29359772595446e-06	1
HaibTfbsHepg2Elf1sc631V0416101	0.611976449779371	-0.600832841625261	7.57297284874816e-38	1.32160116140075e-20	5.6912038378471e-37	8.85829967641581e-20	6.74547178087663e-93	1	5.31072064018223e-92	1
SydhTfbsK562Ccnt2	0.666580829395093	-0.652348023514796	1.11329246042419e-37	1.37787898860547e-24	8.24168746821491e-37	2.73371191339325e-23	2.79075691261131e-47	1	1.04864805201152e-46	1
HaibTfbsK562MaxV0416102	0.527567069151189	-0.547169419859137	1.45439618854713e-37	1.74860135825361e-38	1.06085369046967e-36	4.33653136846895e-36	5.19903051488326e-86	1	3.34898589010662e-85	1
SydhTfbsK562Chd21250Iggrab	0.742622322360454	-0.695187616451987	6.46934675031535e-37	2.1116204591451e-15	4.58399426879487e-36	8.11909881965866e-15	1.58108962513643e-77	1	9.11884248915895e-77	1
HaibTfbsK562E2f6h50V0416102	0.567533284883322	-0.523775575880114	1.02905001396983e-36	7.30599865733095e-26	7.18885643562025e-36	1.9072501758085e-24	5.51916735638747e-82	1	3.29820121538335e-81	1
SydhTfbsMcf7Hae2f1Ucd	0.585781718664067	-0.487522208374421	1.264871784413e-36	4.92560591837498e-18	8.71356118151181e-36	2.41051564417489e-17	4.36451528706169e-57	1	1.81915931292655e-56	1
HaibTfbsK562GabpV0416101	0.650979572968725	-0.518222058565173	1.70850094865066e-36	8.46435106668988e-15	1.14515739260909e-35	3.13307323065536e-14	5.68613532051935e-90	1	4.20943749101134e-89	1
SydhTfbsNb4Cmyc	0.555538983307877	-0.554787211246707	3.26474110348505e-34	8.80725160171999e-25	1.99915010781307e-33	1.82016533102213e-23	4.03105924967518e-103	1	4.44312308408642e-102	1
HaibTfbsGm12878Elf1sc631V0416101	0.49909291363097	-0.52361599880805	1.74619057113087e-33	2.12587870257416e-25	1.04350665455532e-32	5.02112303084183e-24	2.30499400676501e-96	1	2.04156612027758e-95	1
SydhTfbsK562CmycIfng6h	0.693567892834679	-0.673011010541737	1.96407376670296e-33	3.08793992452013e-19	1.15973879557699e-32	1.76048069259998e-18	5.5601584640068e-158	1	2.75783859814737e-155	1
SydhTfbsH1hescTbp	0.600386546196978	-0.481226305207879	3.80418346345254e-33	3.15412701179042e-17	2.21985293867348e-32	1.39682767665004e-16	1.97404167680378e-38	1	6.70633336777176e-38	1
SydhTfbsHepg2TbpIggrab	0.600625476758664	-0.536280467194934	1.11004636016077e-32	1.83135390788876e-17	6.40212784464816e-32	8.33350035149379e-17	2.46724366294951e-74	1	1.31586328690641e-73	1
HaibTfbsGm12892Yy1V0416101	0.584203606286289	-0.586919337705172	1.15362327083641e-32	7.3156623813181e-18	6.5769786475271e-32	3.48900821262863e-17	2.17593727507363e-71	1	1.07926488843652e-70	1
HaibTfbsK562Ets1V0416101	0.726740977148823	-0.803942852033879	1.21387225481648e-32	2.25187451085723e-19	6.84182543623835e-32	1.29875553184324e-18	5.12491597750395e-71	1	2.49211600474702e-70	1
HaibTfbsGm12892Pax5c20Pcr1x	0.595089551267326	-0.668847672455589	1.2578762331541e-32	5.9639716169856e-23	7.01018664769027e-32	7.04316648101156e-22	4.1449885541572e-53	1	1.65799542166288e-52	1
SydhTfbsGm12878Nrf1Iggmus	0.776159966201256	-0.520766363634983	1.86104154222476e-31	5.24389267107395e-09	1.01436989554229e-30	1.28760928953103e-08	1.47456170372888e-59	1	6.25113337649167e-59	1
HaibTfbsK562Egr1V0416101	0.55831937607097	-0.556769227413613	5.87966617938046e-31	3.24490691304907e-25	3.16990698366599e-30	6.99771229944496e-24	6.2655635186424e-30	1	1.84983303883728e-29	1
SydhTfbsK562Mxi1bhlhIggrab	0.742920910695512	-0.785843129409437	2.44050403629934e-30	1.36533376583252e-16	1.30160215269298e-29	5.83797886080113e-16	4.38547165294384e-129	1	1.4501292932401e-127	1
HaibTfbsHelas3Taf1Pcr1x	0.625225785367353	-0.522946516309965	2.48116252295693e-30	8.17419778084135e-12	1.30920916104961e-29	2.45721339351352e-11	2.3828256620419e-42	1	8.56435890125204e-42	1
HaibTfbsSknshraYy1c20V0416102	0.539402029194631	-0.331782654855313	3.33211901842229e-30	1.81680177603127e-09	1.7397168769868e-29	4.59762082097709e-09	1.38074822329494e-44	1	5.07297125003179e-44	1
OpenChromChipHepg2Cmyc	0.601853648869898	-0.620921073829414	3.89681936088013e-29	1.27546770983863e-19	1.95234586161267e-28	7.62207209734891e-19	1.52631191048648e-107	1	1.94115566051614e-106	1
HaibTfbsHepg2GabpPcr2x	0.738114049716917	-0.40846861212635	5.58029470522547e-29	4.4470481687535e-06	2.76782617379183e-28	7.71236325769837e-06	2.90526932568374e-93	1	2.32421546054699e-92	1
SydhTfbsHelas3Mxi1bhlhIggrab	0.622219880316502	-0.696055257198142	1.04219194071498e-28	5.73901556335942e-21	5.06791375092773e-28	4.06650245632325e-20	3.21289577289497e-96	1	2.7957829883437e-95	1
SydhTfbsK562bYy1Ucd	0.828988040151104	-0.556269807625162	2.6152521483915e-28	5.07760667445738e-08	1.24727410154056e-27	1.11055389112484e-07	1.42772453366117e-49	1	5.53243256793705e-49	1
SydhTfbsK562CebpbIggrab	0.43291339078142	-0.39847248996003	3.7393895140515e-28	8.69637500272221e-18	1.766416379971e-27	4.10800190604782e-17	3.92699316359163e-12	0.999999999996073	8.28846216655935e-12	1
HaibTfbsHepg2Hdac2sc6296V0416101	0.444156402314249	-0.47345447744856	4.05439095677591e-28	2.27408216415493e-21	1.8971489760008e-27	1.81926573132394e-20	9.63353350672511e-11	0.999999999903667	1.96635087215459e-10	1
SydhTfbsHelas3Ini1Iggmus	0.548623470854642	-0.666591890222091	6.90864426546683e-28	1.07404981144204e-23	3.20251173427248e-27	1.77576235491751e-22	7.51171902020006e-20	1	1.91067314565089e-19	1
HaibTfbsGm12891Taf1Pcr1x	0.541663047102576	-0.457276419315648	7.16084050023826e-28	6.52760210316267e-11	3.28868230381313e-27	1.82920375320265e-10	8.26206604808729e-67	1	3.79443033319565e-66	1
HaibTfbsGm12878Yy1V0416101	0.50383216308456	-0.498773890939474	3.68377712774313e-27	1.65271167874189e-16	1.67628757372531e-26	6.77475200542131e-16	3.16871119764568e-66	1	1.44190894865345e-65	1
HaibTfbsGm12878Zeb1sc25388V0416102	0.470890609937956	-0.465826593362557	8.27239357492412e-27	2.05453735869194e-20	3.73009746651124e-26	1.34085596040948e-19	9.3590173076751e-65	1	4.22006598600623e-64	1
HaibTfbsGm12892Taf1V0416102	0.598493159537702	-0.508018732619175	9.15741502672216e-27	1.13331986881911e-12	4.09196202995873e-26	3.67403042440705e-12	5.13571247531058e-56	1	2.10521767582979e-55	1
SydhTfbsNb4Max	0.475442122983344	-0.487233604845932	1.46289607819073e-26	3.87172487777485e-23	6.4212075644478e-26	4.80093884844082e-22	1.43972323910152e-91	1	1.11578551030368e-90	1
SydhTfbsNt2d1Yy1Ucd	0.776814968039468	-0.515852224830076	3.44853492437765e-26	2.49570088114765e-08	1.50041519516782e-25	5.73086869004276e-08	2.88539180339296e-46	1	1.07605589058865e-45	1
OpenChromChipHuvecCmyc	0.561634446420872	-0.530885856104801	3.78507281313292e-25	1.60748031239961e-16	1.63251836114255e-24	6.70008600798491e-16	7.95248440323547e-72	1	4.02493088163754e-71	1
SydhTfbsTrexhek293Znf263Ucd	0.454100857363001	-0.311998026937769	4.52885277040833e-25	1.18260625927911e-11	1.93647497769184e-24	3.53357050965326e-11	0.0237642883728178	0.976235893757128	0.0334860427071524	1
HaibTfbsGm12878Six5Pcr1x	0.605355721527917	-0.454165655362873	5.80662922571958e-25	3.84014722887411e-08	2.46161375722813e-24	8.54131401579173e-08	4.16927356278311e-76	1	2.29773298571158e-75	1
HaibTfbsGm12878GabpPcr2x	0.703506608148156	-0.505507706463393	6.62884644189834e-25	1.65781574276334e-08	2.78636257218778e-24	3.89704553749108e-08	8.54774079364362e-85	1	5.36668282740157e-84	1
HaibTfbsGm12878Taf1Pcr1x	0.606260180840774	-0.518459015405015	1.15709791681761e-24	1.09299111952675e-09	4.78267138951278e-24	2.79445152208902e-09	1.07866048141698e-56	1	4.45846332319019e-56	1
HaibTfbsGm12878Egr1V0416101	0.493045939833208	-0.53425031909873	1.52290327620888e-24	1.26042326131905e-20	6.24264483470746e-24	8.56397174814037e-20	2.48924774415605e-40	1	8.75650270284681e-40	1
HaibTfbsHelas3GabpPcr1x	0.741216576816557	-0.418865792213854	2.4119854697775e-24	1.15436143729002e-06	9.80610486073476e-24	2.19372901492662e-06	1.99556169470251e-74	1	1.07586804410048e-73	1
HaibTfbsGm12892Taf1Pcr1x	0.583113262617194	-0.524797101907301	3.5978350040253e-24	2.90121488911016e-12	1.45083427804597e-23	9.10761129745975e-12	3.53266758323659e-53	1	1.42455538315882e-52	1
SydhTfbsK562Cmyc	0.769923359482818	-0.775433883990152	3.75993905175414e-24	9.89425990689856e-13	1.50397562070166e-23	3.22865323277743e-12	5.35895026542943e-114	1	1.02232281986654e-112	1
HaibTfbsK562Pu1Pcr1x	0.449046151053227	-0.401080912044384	2.505373169881e-23	1.63969462252138e-16	9.9413207380878e-23	6.77475200542131e-16	1.6764220128076e-25	1	4.72446203609414e-25	1
OpenChromChipMcf7CmycEstro	0.59312843824473	-0.479363028314109	5.91739964817301e-23	1.32003414945462e-12	2.32938906785223e-22	4.25153855928241e-12	8.40047497398918e-140	1	5.95233655299805e-138	1
SydhTfbsHepg2Chd21250Iggrab	0.68761496100336	-0.672263186962675	2.1974285272028e-22	4.11790609312186e-11	8.5820830668708e-22	1.17383989780945e-10	1.08309499504015e-37	1	3.65452460911508e-37	1
SydhTfbsK562CmycIfna6h	0.723216733871962	-0.759909194100267	3.97101697422409e-22	5.83234832313608e-13	1.53876907751184e-21	1.94150655588959e-12	6.94569405809711e-134	1	3.44506425281617e-132	1
SydhTfbsK562Nrf1Iggrab	0.798329313048921	-0.458966834885428	2.00728993689277e-21	2.74601430112867e-05	7.71795200541717e-21	4.32388283606292e-05	5.32708131946791e-50	1	2.08049790114652e-49	1
HaibTfbsGm12878Sp1Pcr1x	0.407966408887801	-0.506029683626898	2.15075362145351e-21	1.27014169630519e-18	8.20595227877648e-21	6.84772044964535e-18	2.47569433441861e-88	1	1.70547831926615e-87	1
SydhTfbsGm12878Chd21250Iggmus	0.425199670913462	-0.633938913008135	6.28233645127807e-21	7.73711584430803e-24	2.37865563346101e-20	1.32331360647475e-22	3.1162931393141e-76	1	1.73672067089864e-75	1
HaibTfbsHepg2Usf1Pcr1x	0.481977196856186	-0.52567144887658	9.59767734832589e-21	6.94463413652041e-18	3.60639997331034e-20	3.34421216671274e-17	2.77987215291084e-34	1	8.78227126015144e-34	1
SydhTfbsHelas3Nrf1Iggmus	0.76483624703907	-0.394188004898976	1.01152255647907e-20	0.000255066288288633	3.77229464671892e-20	0.000365644158933995	2.2482584942615e-36	1	7.38500803413049e-36	1
SydhTfbsHelas3TbpIggrab	0.581811783949359	-0.513995817810438	2.07864621645803e-20	4.38465956086976e-11	7.6940934579342e-20	1.24273779553794e-10	4.62094061224146e-20	1	1.19374299149571e-19	1
HaibTfbsHepg2Sp1Pcr1x	0.395461294449734	-0.447086355767555	7.20601333510474e-20	2.99251568010071e-18	2.64754267719404e-19	1.54613310138537e-17	1.75826978817326e-47	1	6.65726576285446e-47	1
HaibTfbsK562Rad21V0416102	0.374596055462205	-0.34769138477319	7.57436605674085e-20	3.96333175781478e-12	2.76241585598784e-19	1.22100158501623e-11	1.20999791395648e-06	0.999998790023463	2.2562367117384e-06	1
SydhTfbsHelas3Elk4Ucd	0.669449741291272	-0.528657549697451	8.98397201968465e-20	2.95301888143359e-08	3.22902182736492e-19	6.71879525317001e-08	6.39356052812279e-62	1	2.78175966837623e-61	1
SydhTfbsK562bSetdb1Ucd	0.795398830785077	-0.657513454692806	9.35359637208377e-20	4.07227800010246e-07	3.3376861874486e-19	8.27807331168368e-07	1.1992623695691e-11	0.999999999988008	2.49930308952216e-11	1
HaibTfbsH1hescGabpPcr1x	0.636616116074783	-0.36144871960761	1.47057122248382e-19	0.000498959908869977	5.21002375965698e-19	0.00069323281456445	5.94103964130064e-42	1	2.11996810221951e-41	1
SydhTfbsH1hescNrf1Iggrab	0.657993586215727	-0.363649529337215	1.91091616591877e-19	0.000309770628881171	6.72208807301921e-19	0.000437738552493051	4.82500248026439e-37	1	1.60617532228935e-36	1
HaibTfbsSknshraUsf1sc8983V0416102	0.452862392990441	-0.372681283441474	2.12231990991493e-19	2.70776649650703e-11	7.4131737698437e-19	7.87609939310437e-11	1.50006801302238e-47	1	5.72333641891615e-47	1
SydhTfbsHelas3Hae2f1	0.59048508663508	-0.550942083145044	3.67515823278382e-19	3.03331325774021e-11	1.26588783573665e-18	8.74722892929734e-11	5.05497633425164e-11	0.999999999949451	1.04036027460117e-10	1
SydhTfbsK562Gtf2f1rapIggrab	0.806759558647438	-0.827158877034208	7.00355676066239e-19	6.30088403489174e-10	2.39569941606106e-18	1.64486235858226e-09	1.24875300174321e-61	1	5.38592599012722e-61	1
HaibTfbsGm12878SrfV0416101	0.442553800140765	-0.513460199267438	2.11492022666925e-18	4.25211001441479e-16	7.18493446868458e-18	1.70084400576591e-15	5.87867136031861e-37	1	1.94388066314535e-36	1
SydhTfbsHepg2Rfx5n494Iggrab	0.588220911964596	-0.441365367144788	2.89749988451375e-18	6.97291243612632e-09	9.77659824978788e-18	1.70372638833431e-08	1.69458757870708e-33	1	5.31971796859944e-33	1
HaibTfbsHepg2JundPcr1x	0.471651346978978	-0.558528524118992	3.33285075598796e-18	3.05018615300109e-17	1.11695538849326e-17	1.36296606476445e-16	1.47617926467413e-23	1	4.04522052639984e-23	1
HaibTfbsGm12878Pou2f2Pcr1x	0.359341365590149	-0.512917682347707	5.86612177322063e-18	5.60079114799296e-21	1.9527492614211e-17	4.02607595565871e-20	1.23579870684712e-101	1	1.22591231719235e-100	1
SydhTfbsGm15510NfkbIggrab	0.421156275659079	-0.554192066215755	6.5756863387226e-18	3.102638206185e-18	2.17436028267094e-17	1.570314847212e-17	7.05949227732292e-84	1	4.32284959203971e-83	1
HaibTfbsH1hescJundV0416102	0.475233463638503	-0.486841971086509	7.34614951598822e-18	5.72307399286427e-13	2.39716457890142e-17	1.91800317598694e-12	4.30673377442553e-21	1	1.13624465538035e-20	1
HaibTfbsHepg2Fosl2Pcr1x	0.449696739350714	-0.498908850233216	9.89776264845789e-18	3.25237513007738e-19	3.20868645335628e-17	1.83315689149816e-18	6.43844185784937e-14	0.999999999999936	1.40681372753008e-13	1
SydhTfbsHelas3Cmyc	0.516749506783613	-0.47916788647427	2.22586745869566e-17	2.33582141741614e-10	7.16902765917562e-17	6.33096952480002e-10	3.84441445897024e-89	1	2.76352111833223e-88	1
SydhTfbsHelas3Usf2Iggmus	0.485864963749225	-0.682688630615706	2.37520186909072e-17	1.79527368839993e-18	7.60064598109029e-17	9.47293350474858e-18	2.82433362629843e-23	1	7.69708504749463e-23	1
HaibTfbsH1hescTaf7sq8V0416102	0.465238823004159	-0.442631267734083	2.75581268478023e-17	2.31308052419944e-07	8.7620711003269e-17	4.76053087138143e-07	7.07544885024281e-41	1	2.50673044980031e-40	1
HaibTfbsGm12878Oct2Pcr1x	0.352163828705113	-0.512851590957947	3.2955132366966e-17	5.41699528696621e-21	1.04113029643409e-16	3.95122009166947e-20	3.00214165550758e-102	1	3.03890257373829e-101	1
HaibTfbsGm12878Pax5c20Pcr1x	0.371232645575917	-0.469983067315565	4.35415993122556e-17	1.18657010842825e-17	1.36687552271385e-16	5.50036237177955e-17	2.80170231924541e-60	1	1.19796926753942e-59	1
SydhTfbsK562Max	0.834084291367555	-0.698655414161153	8.43499544127877e-17	1.58722220640778e-06	2.63129417539262e-16	2.91578597917874e-06	3.08742104959384e-43	1	1.11778163547339e-42	1
SydhTfbsHelas3Rfx5n494Iggrab	0.542977872504602	-0.471902042989825	1.25263606690803e-16	2.4408508207767e-10	3.85905272786574e-16	6.54411895732565e-10	4.64433301651037e-19	1	1.15179458809457e-18	1
OpenChromChipGm12878Cmyc	0.625590183194024	-0.790499930446212	1.45637621711833e-16	2.359912238906e-12	4.45902841784378e-16	7.50331070831652e-12	4.99811601020894e-87	1	3.26192834350478e-86	1
SydhTfbsK562Smc3ab9263Iggrab	0.398202512023916	-0.409504171938583	4.41537486176642e-16	6.05771053126192e-13	1.34357419106512e-15	2.00308294900394e-12	8.53070555252066e-09	0.99999999146954	1.65930586433343e-08	1
HaibTfbsK562Sp1Pcr1x	0.75773810232867	-0.734042448292503	6.01539387000484e-16	2.37288752531359e-05	1.81928985336732e-15	3.76023071104007e-05	5.40599164602266e-20	1	1.38931184270841e-19	1
SydhTfbsHelas3Brca1cIggrab	0.600043955692326	-0.572098238721129	1.09886553072441e-15	3.75247633887563e-08	3.30325638326852e-15	8.38391109946988e-08	5.34073833852185e-30	1	1.58623126701008e-29	1
SydhTfbsHelas3E2f1	0.631799756409143	-0.664971706108562	1.11967409473623e-15	1.91964591375307e-09	3.34553223487451e-15	4.80880996576527e-09	2.51794039488831e-09	0.999999997482127	4.97569097954025e-09	1
HaibTfbsH1hescYy1c20Pcr1x	0.489377946652947	-0.343411873263448	1.20097795154939e-15	1.1698858446272e-06	3.56697643094909e-15	2.21474572112631e-06	9.78771685401969e-23	1	2.63842802151835e-22	1
HaibTfbsT47dFoxa1c20V0416102Dmso2	0.326084274927472	-0.314363345858865	2.10264366099897e-15	3.78473882012925e-10	6.20780509437791e-15	1.00386655336049e-09	5.96639424187902e-17	1	1.40920549712952e-16	1
HaibTfbsK562Usf1V0416101	0.446850944667634	-0.559377592812317	2.5941915498189e-15	8.91398727763305e-16	7.61372194503061e-15	3.48136825961102e-15	1.03501122295276e-31	1	3.14948200358632e-31	1
SydhTfbsHelas3Tf3c110	0.555398626490348	-0.757954100746439	3.65742062173791e-15	8.76816397820057e-11	1.06086586455088e-14	2.44326367033005e-10	9.37382346139805e-11	0.999999999906266	1.92124646150968e-10	1
HaibTfbsGm12878Ets1Pcr1x	0.644814551072145	-0.718852216733509	4.01489447245632e-15	4.52169124690607e-08	1.15778352228973e-14	1.00123163324349e-07	2.9877832750253e-39	1	1.02912535028649e-38	1
UchicagoTfbsK562EjunbControl	0.404671714321476	-0.481622547616455	4.80221108845223e-15	5.95077304517204e-15	1.37681890166029e-14	2.23604805333737e-14	3.18939555567568e-19	1	8.01125416003729e-19	1
HaibTfbsHepg2Foxa2sc6554V0416101	0.322585806470592	-0.305322942373673	5.63015331149488e-15	1.2012451173506e-13	1.59574631000084e-14	4.13762207087428e-13	0.0864546831482216	0.913546223150942	0.114350727577381	1
SydhTfbsK562Nfyb	0.479005094966932	-0.488991670812009	7.71650597343196e-15	5.77887913726026e-11	2.17465168342174e-14	1.62859321140971e-10	5.98743009257049e-32	1	1.83318847278702e-31	1
HaibTfbsHepg2SrfV0416101	0.655066765221308	-0.567546649035561	9.68220189905733e-15	6.67564710053129e-08	2.6946098663665e-14	1.43961780950588e-07	1.2229223179476e-08	0.999999987771208	2.36941199102348e-08	1
SydhTfbsGm12878Brca1cIggmus	1.02701766180226	-0.654441268744448	9.72449931612104e-15	0.000801771838538935	2.6946098663665e-14	0.00108655418556096	7.20261387894565e-14	0.999999999999928	1.56004213273233e-13	1
HaibTfbsGm12878Atf3Pcr1x	0.818609046689105	-0.713991489430211	1.12332008757733e-14	6.76193365734884e-06	3.07826941126164e-14	1.14468228465701e-05	3.19804097517618e-19	1	8.01125416003729e-19	1
SydhTfbsHelas3Max	0.419027622648611	-0.434878698412323	1.22414644701486e-14	8.65300367190676e-13	3.33613537208446e-14	2.84231113991109e-12	3.99431066424049e-62	1	1.75325494642768e-61	1
HaibTfbsH1hescSin3ak20Pcr1x	0.6074630760496	-0.660553945901245	1.45992138432767e-14	1.08496188676254e-08	3.95694539140177e-14	2.61233541667098e-08	1.82347073015223e-15	0.999999999999998	4.1679330974908e-15	1
HaibTfbsK562Six5Pcr1x	0.76157781767002	-0.366991461232817	1.80976160033812e-14	0.00627391720019237	4.87848779221581e-14	0.00783844567076931	6.63466117459101e-29	1	1.93575996623361e-28	1
SydhTfbsK562CmycIfna30	0.772523806223274	-0.769527173875929	1.95249947427026e-14	1.43647505884762e-08	5.23480940128676e-14	3.39281728184962e-08	4.98377762026093e-109	1	6.68095594499843e-108	1
SydhTfbsHelas3CebpbIggrab	0.305441649655361	-0.208919327519349	2.25523119968971e-14	1.28228732394865e-06	5.94997167577712e-14	2.40005476482465e-06	0.0111090053734216	0.988891104667607	0.0163019723822992	1
HaibTfbsA549Usf1Pcr1xEtoh02	0.442520682807794	-0.573597145176187	2.38137680999299e-14	2.32120924395681e-14	6.2495391415689e-14	8.22371275001843e-14	4.51488135970637e-40	1	1.57702898198194e-39	1
HaibTfbsHepg2Foxa1c20Pcr1x	0.306408663993761	-0.280075658233432	2.69813470910447e-14	3.4571581941757e-12	7.04355166166219e-14	1.07845941151645e-11	0.143372292355558	0.856628913838905	0.18048897717857	1
SydhTfbsHepg2CebpbForskln	0.377497313388133	-0.42758149805451	3.1109572919623e-14	1.01097530451008e-14	8.07871631839424e-14	3.68708640468383e-14	2.8096833149813e-06	0.99999719038229	5.14244621487352e-06	1
SydhTfbsGm12878Znf143166181ap	0.392314627923949	-0.341368200945796	3.18348913877636e-14	8.54443786921241e-08	8.2240136085056e-14	1.81112871073904e-07	1.88207179579021e-29	1	5.52371367285173e-29	1
SydhTfbsHepg2bTr4Ucd	0.751440958910913	-0.552756077323763	3.42521548798813e-14	0.000128899318241345	8.79578589734852e-14	0.00018971531705551	2.43649509103638e-26	1	6.98555818008119e-26	1
HaibTfbsGm12878Tcf12Pcr1x	0.341817162977914	-0.514139316335978	3.44028722597906e-14	1.35323188369046e-23	8.79578589734852e-14	2.01341994836914e-22	4.90496662631107e-77	1	2.7963947662647e-76	1
SydhTfbsHelas3Tr4	0.869015354377672	-0.483950058696417	3.89647143883449e-14	0.00121426401357854	9.91102478800978e-14	0.00161467815210444	4.30515186476928e-19	1	1.07304287684702e-18	1
HaibTfbsK562Thap1sc98174V0416101	0.729799527099048	-0.71754752799754	4.8660886315696e-14	2.26171673645733e-05	1.21897977841339e-13	3.59554968359883e-05	8.2800538434455e-23	1	2.24421131494479e-22	1
SydhTfbsHepg2Rad21Iggrab	0.293047696495361	-0.237839654695764	6.34838070871602e-14	1.22420814898301e-06	1.57439841576157e-13	2.3087727828729e-06	0.135198643298377	0.864802352374667	0.171505184337583	1
UchicagoTfbsK562EjundControl	0.365168154691093	-0.408540709951447	6.42454418777286e-14	1.79921662473504e-10	1.58536015777877e-13	4.93044997717446e-10	0.0835669199836593	0.916433844810758	0.111366363856826	1
SydhTfbsHct116Tcf4Ucd	0.379873876170075	-0.266492856716626	6.75648011962768e-14	2.66300881508672e-06	1.65901690066105e-13	4.75126752619788e-06	3.24590240609328e-35	1	1.04543350222225e-34	1
HaibTfbsGm12878RxraPcr1x	0.441051753254887	-0.566151538867915	7.71151590624269e-14	2.3162485536131e-13	1.86581067780311e-13	7.86889919583628e-13	1.1189277108911e-38	1	3.82750444553092e-38	1
HaibTfbsHepg2Hnf4gsc6558V0416101	0.348000660493601	-0.426549546580589	1.71537178707914e-13	1.07106729755005e-13	4.09050195380411e-13	3.71503062646729e-13	8.11266887568464e-05	0.999918874992686	0.000139718186192347	1
SydhTfbsPbdeGata1Ucd	0.314152514735993	-0.403987572436717	4.73269837154793e-13	8.7444481672227e-14	1.09692448237746e-12	3.05439879643835e-13	0.112517230483395	0.887483708804048	0.144973578458174	1
SydhTfbsK562Nfya	0.469098655038287	-0.510028569521927	5.36526746794332e-13	4.7035291730824e-10	1.22634684981562e-12	1.24093110098344e-09	7.79321425329018e-33	1	2.41589641851996e-32	1
HaibTfbsHepg2Foxa1sc101058Pcr1x	0.307401199451878	-0.284432014942933	6.96297903526657e-13	1.85120955346744e-09	1.58423743187716e-12	4.66091339350178e-09	0.177775765233039	0.822225716314262	0.219345222775093	1
HaibTfbsHepg2Hnf4ah171Pcr1x	0.318945748918174	-0.372190801079742	1.01245863865257e-12	1.65539528057286e-12	2.27230536095781e-12	5.29726489783315e-12	0.0459009131981152	0.954099583365567	0.0632412581840698	1
HaibTfbsHepg2Rad21V0416101	0.250939331777935	-0.256389347385844	1.35821913728192e-12	7.11659662664818e-08	3.03457969410736e-12	1.52806576918506e-07	0.726119909025835	0.273881377076575	0.797949252269639	1
SydhTfbsHuvecMax	0.479865818243214	-0.586837673604673	1.61005837508785e-12	4.50052241072307e-12	3.56512925912309e-12	1.37793772575225e-11	4.56123570457239e-67	1	2.11436720511019e-66	1
SydhTfbsK562Rad21	0.358953279142724	-0.246196291495787	1.67774534752055e-12	3.73782487458776e-05	3.69849641053419e-12	5.86696562593522e-05	0.751256722738219	0.248746397464231	0.820170625266203	1
SydhTfbsH1hescUsf2Iggrab	0.510955892753859	-0.546343949516562	2.04304419710358e-12	2.32442975882091e-06	4.46409657164484e-12	4.19242603772789e-06	1.66675708644309e-20	1	4.3283325386166e-20	1
HaibTfbsHepg2P300V0416101	0.293936090906572	-0.357453347693374	2.27756203811222e-12	1.26425820133489e-13	4.95469636361256e-12	4.32463495077313e-13	0.0267038726198254	0.97329648767387	0.0373101994913616	1
SydhTfbsHelas3Gtf2f1rapIggrab	0.566042739093361	-0.688157446842049	2.49207456694809e-12	4.06137854428814e-11	5.3976811581059e-12	1.16441835720631e-10	1.38132503409381e-18	1	3.34213276541722e-18	1
SydhTfbsHepg2Usf2Iggrab	0.487257442476582	-0.522674829017642	3.86037201189394e-12	5.08257526784958e-08	8.2177876304695e-12	1.11055389112484e-07	1.63787770094809e-20	1	4.27572284036976e-20	1
SydhTfbsHepg2Hnf4aForskln	0.406822408457571	-0.545932127902291	4.03749273501017e-12	4.89911621957363e-12	8.5216867938938e-12	1.48168392982227e-11	0.000103946469147655	0.999896056074543	0.000176566605127523	1
HaibTfbsK562SrfV0416101	0.602504029809611	-0.607493888497548	4.11533579845001e-12	1.54000697926253e-05	8.64681992937312e-12	2.51264296616518e-05	5.07588836667742e-19	1	1.2525575272995e-18	1
SydhTfbsK562Cfos	0.482910310522409	-0.56397619821537	5.36526333210592e-12	1.13535540970334e-08	1.09603136311543e-11	2.72046513629399e-08	3.18647799995893e-32	1	9.81672725453186e-32	1
HaibTfbsH1hescSp1Pcr1x	0.372668601776618	-0.249316776595526	6.87184802633769e-12	1.36255593074337e-06	1.39119862084224e-11	2.52174530465938e-06	3.5665667340051e-36	1	1.16382703951745e-35	1
HaibTfbsHepg2Bhlhe40V0416101	0.448416306226705	-0.538832431449872	1.30719368909638e-11	3.68649954613761e-09	2.60388783048917e-11	9.09703370589182e-09	2.35974101345506e-05	0.999976403189477	4.16523680666801e-05	1
SydhTfbsHelas3E2f4	0.825461545453775	-0.452366792244602	1.3207660942761e-11	0.0230480077821728	2.6177099703435e-11	0.0275465346023078	1.40533722412793e-28	1	4.07629978460498e-28	1
SydhTfbsHelas3Smc3ab9263Iggrab	0.299977582864215	-0.304453768046272	1.54761214437697e-11	1.13297074738551e-07	3.01025734749403e-11	2.39129144980091e-07	0.0193942197443058	0.980605949294059	0.0278021184773864	1
SydhTfbsHepg2CebpbIggrab	0.26354649339609	-0.248867492030158	2.41235822737887e-11	1.97747357819412e-08	4.61980571729699e-11	4.58330324665552e-08	0.000327300692517257	0.999672704761942	0.000546603176729157	1
SydhTfbsK562Tal1sc12984Iggmus	0.316612672245636	-0.369354119944628	3.75568326519969e-11	1.9358388572804e-11	7.05613219522367e-11	5.68151522610107e-11	0.00432662620424872	0.99567344738903	0.00658284232302872	1
SydhTfbsHelas3E2f6	0.767570035798248	-0.58284009308465	4.81822142790677e-11	0.00118747420379489	8.98435273775098e-11	0.00158329893839319	7.13975963545386e-14	0.999999999999929	1.55321086806365e-13	1
HaibTfbsT47dGata3sc268V0416102Dmso2	0.27292782464405	-0.293796744617304	7.76826105746541e-11	5.33727834545567e-10	1.43770801660554e-10	1.40068257108255e-09	1.78216029594972e-07	0.999999821787768	3.37386071294299e-07	1
HaibTfbsH1hescSix5Pcr1x	0.630541698492715	-0.433543304696723	1.03146813039847e-10	0.00527354803149691	1.89484515806534e-10	0.00663878127822962	1.49974615965183e-22	1	3.99932309240488e-22	1
SydhTfbsHepg2Nrf1Iggrab	0.781968787405111	-0.447971086178102	1.36847096321153e-10	0.0137009242674698	2.49544705056221e-10	0.0167380749671553	3.40664382523242e-15	0.999999999999997	7.75089604273064e-15	1
HaibTfbsHepg2Atf3V0416101	0.828344404283353	-0.595219804677728	1.46491099800731e-10	0.000306307970257812	2.66152327843086e-10	0.000435325940538323	8.10122349753146e-16	0.999999999999999	1.87766675456804e-15	1
HaibTfbsGm12878Usf1Pcr2x	0.381315341789958	-0.573434192747826	1.76620205513892e-10	1.30849288083052e-14	3.17404427300328e-10	4.73731729118203e-14	1.83554067133024e-39	1	6.36663058027833e-39	1
SydhTfbsGm19099NfkbIggrab	0.279364525125279	-0.52439734931745	1.88607379590491e-10	2.06515494374459e-23	3.37722961288388e-10	2.84532458915921e-22	3.52175565648743e-55	1	1.43179574230965e-54	1
HaibTfbsHepg2Zbtb33V0416101	0.690295065228088	-0.606497883192416	2.41670018035765e-10	0.000167852272828841	4.31181039373163e-10	0.000244866845067956	9.82651849490232e-18	1	2.35456675046935e-17	1
HaibTfbsH1hescAtf3Pcr1x	0.79969551843824	-0.668723082328543	3.27859413066513e-10	0.00214368924982643	5.82861178784911e-10	0.00277616153502326	8.45549813895287e-18	1	2.03588693054399e-17	1
SydhTfbsHelas3Ap2gamma	0.353880599649381	-0.395473803372476	5.60915143149683e-10	5.49940795194213e-08	9.83088024742908e-10	1.19636243165057e-07	0.240041741022803	0.759959755359682	0.292532441148182	1
HaibTfbsHepg2RxraPcr1x	0.292614001788165	-0.42079251618495	8.78590383796392e-10	2.2964370906368e-14	1.52905554513337e-09	8.19448055363924e-14	0.00635075091815311	0.99364935647104	0.00951653309789711	1
SydhTfbsHelas3Rpc155	0.537728681054686	-0.624708283206916	9.40422033136785e-10	6.48900013716028e-08	1.63094170781764e-09	1.40547775896572e-07	0.00043854789085746	0.999561469242839	0.000729932059950672	1
SydhTfbsU2osKap1Ucd	0.325130510346073	-0.171807779453189	1.48214923759623e-09	0.000250755469861819	2.52627498916746e-09	0.00036050641464192	2.89504023284825e-10	0.999999999710504	5.83715429062086e-10	1
HaibTfbsA549Usf1Pcr1xDexa	0.413470975624909	-0.609075936754815	1.63344490399354e-09	1.64708425121143e-11	2.77461874103012e-09	4.89193885389742e-11	2.59334142497724e-26	1	7.39251348729145e-26	1
SydhTfbsGm18951NfkbIggrab	0.293075888798503	-0.564738057420864	1.73698604072337e-09	1.35317208858524e-21	2.94042688122454e-09	1.1571954412729e-20	5.63715554965326e-45	1	2.08658891987166e-44	1
HaibTfbsH1hescEgr1V0416101	0.489721725786444	-0.298893489005318	4.14289766443289e-09	0.000515423791640412	6.94215284310376e-09	0.000712117550567255	9.98668084640593e-05	0.999900135080372	0.000170219714770355	1
SydhTfbsHepg2Tcf4Ucd	0.224836795482693	-0.186707590670104	4.18954650202497e-09	2.21590675664973e-06	6.99668372055348e-09	4.02596978497533e-06	0.613358060385463	0.386644353266136	0.682120174778452	1
HaibTfbsGm12878SrfPcr2x	0.590871163002822	-0.439803564162233	4.73288659246781e-09	0.00158871239753177	7.87755620759743e-09	0.00208465965390412	3.25615965177222e-09	0.999999996743986	6.3836173410238e-09	1
SydhTfbsGm12878Usf2Iggmus	0.34108776410345	-0.700841449987327	5.45098466579254e-09	7.69960411925306e-15	9.04243610111405e-09	2.87143131063873e-14	3.43394535933167e-33	1	1.07121817498648e-32	1
SydhTfbsK562Usf2	0.643532766298694	-0.617056202010447	6.84969881571824e-09	0.00347169130068552	1.13248353753208e-08	0.00443587581889178	9.01677703249005e-10	0.99999999909837	1.79611301530726e-09	1
SydhTfbsGm12878Rfx5n494Iggmus	0.540729881279288	-0.553612650460002	6.98128541701611e-09	3.44381566062988e-06	1.15040450725581e-08	6.05720768678164e-06	6.7769875446481e-20	1	1.73267310419869e-19	1
HaibTfbsH1hescEgr1V0416102	0.487413178793497	-0.297750473250171	7.27565135684192e-09	0.000652067240802343	1.19494141489854e-08	0.000893440197342437	0.000134703177481021	0.99986529933567	0.00022802995232282	1
SydhTfbsGm12878Rad21Iggrab	0.218475200851811	-0.220344097594083	7.80802534158787e-09	1.02789551803014e-05	1.27814540245135e-08	1.70439175773387e-05	0.755367141806896	0.244634665182383	0.820170625266203	1
SydhTfbsGm12878TbpIggmus	0.294762921204655	-0.509798064762389	1.08144603698903e-08	1.49535624119425e-16	1.75867945687397e-08	6.33928799685769e-16	1.96402366925545e-35	1	6.36703098006997e-35	1
HaibTfbsHepg2P300Pcr1x	0.310431468439109	-0.515230383185583	1.69135441391395e-08	1.80277515417155e-11	2.73261169153524e-08	5.32247902660172e-11	0.000539036583371041	0.999460975266175	0.000888246330073211	1
SydhTfbsK562Cjun	0.387999572767194	-0.391481677528079	1.72032121660817e-08	1.21950519187426e-07	2.77038741375862e-08	2.56302786088827e-07	0.000504988657024315	0.999495023723382	0.000837706936067092	1
SydhTfbsH1hescMaxUcd	0.35409407482985	-0.263489729257303	2.13816267152803e-08	0.000647790192037427	3.43213166691878e-08	0.000890038601802116	1.73838913313871e-30	1	5.19422295202892e-30	1
SydhTfbsHelas3Rad21Iggrab	0.22072840195601	-0.145335361167648	2.17569900760777e-08	0.000421925644636961	3.48111841217244e-08	0.000591172654632578	0.993936221843888	0.0060638648989118	1	0.176922175874132
SydhTfbsGm12878Nfe2h	1.12178686745891	-0.776199163154122	2.29548775746216e-08	0.0319697070818285	3.66097082862133e-08	0.0375757694611065	1.23984895186215e-06	0.999998760222704	2.29464582135681e-06	1
SydhTfbsHelas3Stat1Ifng30	0.364799028359662	-0.321547636424141	2.4374003145025e-08	0.000605425277103831	3.87484152561935e-08	0.000834141492898612	0.0221606661319277	0.977839762078774	0.0313153572690488	1
HaibTfbsGm12878Zbtb33Pcr1x	0.473313433384977	-0.77905124103115	2.78857212114671e-08	2.2431221402503e-05	4.41895134852642e-08	3.57745524618698e-05	7.01210500560601e-19	1	1.72178419939633e-18	1
SydhTfbsHelas3Ap2alpha	0.356417501977593	-0.39890926998241	2.99197890479373e-08	1.32248072029957e-06	4.71117948183393e-08	2.4659790874759e-06	0.81382498232207	0.186176527055154	0.871829786677639	1
HaibTfbsGm12878Egr1Pcr2x	0.468864147356121	-0.252330037807601	4.43147943579306e-08	0.0157571670393583	6.95573987390304e-08	0.0191089360672903	4.01376630600862e-37	1	1.34515411336505e-36	1
HaibTfbsGm12878Pax5n19Pcr1x	0.295560434572171	-0.470494780801194	4.45395403233663e-08	1.61142064921246e-14	6.96896277614816e-08	5.79177276818391e-14	1.75758049278649e-34	1	5.58820464373142e-34	1
OpenChromChipHelas3Cmyc	0.618046987800769	-0.698939562136328	5.0478239181085e-08	8.92945529472666e-06	7.84865411718438e-08	1.48624490811558e-05	2.3232681052273e-49	1	8.9328758154476e-49	1
HaibTfbsK562Fosl1sc183V0416101	0.304581912287714	-0.542451220981155	5.32835270769995e-08	1.07388787768497e-09	8.25894669693491e-08	2.77421035068618e-09	0.12390643936118	0.876095359155694	0.158703324085908	1
SydhTfbsGm12878Irf3	1.07916564720185	-1.10687666498856	7.09320666402984e-08	0.0013310400782655	1.09602196428623e-07	0.00175584010324385	1.03016944934191e-14	0.99999999999999	2.31205451074022e-14	1
SydhTfbsK562Mafkab50322Iggrab	0.314493101438496	-0.314714755604997	1.01660568529771e-07	7.81578805878622e-07	1.56595161462008e-07	1.52623262880235e-06	1.98243256912205e-21	1	5.25821686783174e-21	1
HaibTfbsGm12891Pu1Pcr1x	0.206509565589523	-0.248837774351315	1.34522698277672e-07	2.58487862228486e-08	2.06573555249923e-07	5.90829399379396e-08	0.0107000672139952	0.989300058315079	0.0157484668787586	1
SydhTfbsGm12878Smc3ab9263Iggmus	0.204561252933974	-0.312470220591812	1.7312731672215e-07	3.73621423140371e-08	2.64218920289804e-07	8.38391109946988e-08	0.0218445388508051	0.978155701129157	0.030956832199998	1
HaibTfbsGm12891Pou2f2Pcr1x	0.282688334023818	-0.531200441781133	2.17268466503818e-07	2.46132157746726e-12	3.30567973576361e-07	7.77589491989658e-12	2.42855337788825e-27	1	7.00327020600333e-27	1
HaibTfbsGm12891Oct2Pcr1x	0.279515381317955	-0.537194994940117	2.22751460364447e-07	4.86664658180734e-12	3.37873774742402e-07	1.48089368378923e-11	2.42475380195412e-25	1	6.79479031508048e-25	1
HaibTfbsGm12878Pu1Pcr1x	0.198395721760689	-0.285520890984919	2.25029917678391e-07	1.28969080456043e-10	3.40289143806348e-07	3.55381466145541e-10	9.3226345843358e-14	0.999999999999907	2.01044641470894e-13	1
SydhTfbsGm12878WhipIggmus	0.395923548723989	-0.708187188259222	2.56131295521541e-07	1.31092336345069e-07	3.86143229722445e-07	2.74353581549174e-07	1.80162363149398e-14	0.999999999999982	4.00719874987002e-14	1
HaibTfbsGm12878EbfPcr1x	0.210037940494425	-0.492346718877728	3.05915018373936e-07	1.12219230539161e-22	4.59799542768098e-07	1.21001605103096e-21	5.89947795371305e-10	0.999999999410065	1.17989559074261e-09	1
SydhTfbsK562bZnf263Ucd	0.663958244550286	-0.540395293452158	3.31510009615218e-07	0.000410342436719253	4.96764244015554e-07	0.000576571809101274	0.754499521013605	0.245502989939744	0.820170625266203	1
SydhTfbsHelas3Zzz3	1.63976372840851	-2.02848516610825	3.61931509788753e-07	0.00880911836895998	5.40716954383197e-07	0.0109233067775104	0.0547362446551491	0.945266984201618	0.0747911221734268	1
HaibTfbsHepg2Zbtb33Pcr1x	0.461044679128336	-0.425736648812674	3.76194576135615e-07	6.68269194010495e-05	5.60337867156952e-07	0.000101055341533294	2.11032123135201e-16	1	4.93735533372923e-16	1
HaibTfbsGm12878Ebf1c8Pcr1x	0.207329312787463	-0.493873756082931	4.1566301964436e-07	7.65118072270174e-23	6.17272029172463e-07	8.82554799641875e-22	4.22834627425235e-10	0.999999999577175	8.49093017015857e-10	1
HaibTfbsT47dP300V0416102Dmso2	0.287170914876392	-0.545344011445314	4.42253607295872e-07	9.77769110004737e-15	6.54799370802247e-07	3.59239613749888e-14	3.1169882043277e-14	0.999999999999969	6.87122733042906e-14	1
UchicagoTfbsK562EfosControl	0.306320146936037	-0.313230673599541	5.63130604502584e-07	0.000134004505017693	8.31288035218101e-07	0.000196645664167976	0.884202233340214	0.115799939414586	0.939109866673975	1
SydhTfbsHuvecCfosUcd	0.174224657014265	-0.0927698170927274	6.71765031903282e-07	0.0323049004122408	9.88710551406611e-07	0.0378799777883485	0.976742358795929	0.0232579188497518	1	0.576796387473845
SydhTfbsHepg2JundIggrab	0.235901090156939	-0.132607697563893	9.215921791509e-07	0.00334360506192997	1.35239562384274e-06	0.00428534395534177	6.54943112596196e-06	0.999993450726505	1.18127921399169e-05	1
SydhTfbsK562bKap1Ucd	0.36616549798231	-0.314728407597782	1.02558242967307e-06	0.00122181302833713	1.50055718323848e-06	0.0016203723584364	0.00293272331208736	0.997067448753566	0.0045315600087082	1
UchicagoTfbsK562Egata2Control	0.271535366060491	-0.407223279563151	1.04972491025923e-06	7.57751560496688e-09	1.53136339849581e-06	1.84237634316842e-08	0.5961688325348	0.403835126986546	0.664493799859013	1
SydhTfbsK562bGata2Ucd	0.320778293783629	-0.43318292210272	1.08767259979319e-06	9.68658347209025e-09	1.58206923606282e-06	2.34368068397891e-08	0.0959472773214291	0.904054319650823	0.1249077416048	1
HaibTfbsGm12878Rad21V0416101	0.16333848670403	-0.249892989257933	1.93572524361987e-06	7.28066031681798e-07	2.80736760478203e-06	1.43301885600862e-06	0.984530782337972	0.0154693927732059	1	0.405492472525951
SydhTfbsHelas3Baf155Iggmus	0.318626388839222	-0.435123694311503	1.99553970358548e-06	2.88384231512601e-10	2.88567840518484e-06	7.69024617366937e-10	0.999857346524219	0.000142656221220006	1	0.00589645714376024
HaibTfbsK562NrsfV0416102	0.397037104662796	-0.324830044786648	3.14989365428495e-06	0.00161266800631735	4.54170712943411e-06	0.00211051010853142	5.50742910870528e-09	0.999999994492724	1.07546647162119e-08	1
HaibTfbsH1hescUsf1Pcr1x	0.276534866197903	-0.250675977830687	3.8560359089953e-06	0.000455608515069453	5.54375017641063e-06	0.000636568516829432	8.72404507616066e-19	1	2.13158933880576e-18	1
SydhTfbsGm12878Cfos	0.52551126572653	-0.778498770124455	4.10857341987514e-06	4.8630699611202e-05	5.88974686779788e-06	7.51427632621688e-05	3.36384326448662e-25	1	9.37340595047957e-25	1
HaibTfbsGm12878Pbx3Pcr1x	0.233163078852155	-0.348962362532988	4.67434024456348e-06	1.33276457815957e-08	6.68147769828094e-06	3.1629245491251e-08	1.84877743971465e-19	1	4.678538827033e-19	1
SydhTfbsHelas3JundIggrab	0.192053451375679	-0.0891119429223932	6.09702092795604e-06	0.0079402571976226	8.69000683984539e-06	0.0098953959045749	0.449821035106216	0.550181750088846	0.51172301241441	1
HaibTfbsK562Zbtb33Pcr1x	0.465418263565972	-0.619262546064885	1.06571993570924e-05	0.00137960352103676	1.50597461000507e-05	0.00181507518948072	1.41583130191916e-17	1	3.36005897488948e-17	1
SydhTfbsK562Atf3	0.76031509728507	-0.507709420916908	1.25783867722679e-05	0.0180534434871493	1.77240904518321e-05	0.0218402633405514	4.75495927792532e-16	1	1.10725812293472e-15	1
SydhTfbsK562Stat1Ifna30	0.987080582639573	-1.20271835324849	1.46281446574953e-05	0.0375783973071301	2.05539936263957e-05	0.0437532513247336	0.300388061284387	0.699619701771809	0.356441335878125	1
HaibTfbsGm12891Pax5c20Pcr1x	0.334414336208281	-0.348758311715998	1.72853300724909e-05	2.53447830252515e-05	2.42189935478968e-05	4.00350712755566e-05	4.34356144437584e-05	0.999956565418499	7.58593829721978e-05	1
SydhTfbsMcf10aesStat3Etoh01	0.183879894464663	-0.189946283189041	2.05740410595562e-05	0.00023064985534493	2.87457024381405e-05	0.000332564907706644	8.56441389199207e-06	0.99999143576323	1.5391120617493e-05	1
SydhTfbsGm10847NfkbIggrab	0.224957397561119	-0.664516875839596	2.14827946203526e-05	2.70824106380398e-18	2.99310846395924e-05	1.41398691331239e-17	1.31337899429162e-22	1	3.52127557388457e-22	1
SydhTfbsHepg2Srebp1Insln	0.591352875938115	-0.680374144931001	2.52226886347996e-05	0.0101269925607781	3.5043287290926e-05	0.0124331393815493	0.000838253866145779	0.999161776347563	0.00136767736055364	1
HaibTfbsH1hescNanogsc33759V0416102	0.327870909212982	-0.277758946543732	3.00306845216902e-05	0.00548685119008116	4.1606758443459e-05	0.00688981820324116	0.0258771697227207	0.974123114186288	0.0362572773516087	1
SydhTfbsMcf10aesStat3Tam	0.150000925364095	-0.0634298316971276	8.08354232468131e-05	0.0609402372452797	0.000111683481700332	0.0699684205408766	8.76305333426929e-06	0.999991237103226	1.56912435155147e-05	1
SydhTfbsHelas3Spt20	1.0133552954459	-1.57192748209475	9.49662984217647e-05	0.00361621752008117	0.00013084245560332	0.004599086897334	0.020253029692649	0.979747959659986	0.0288663871481434	1
SydhTfbsK562Gtf2b	0.524434741052326	-0.581971309822978	0.00010754526543978	0.00117234802933101	0.000147763023983742	0.00156734399608674	6.88592395523748e-26	1	1.95166758959874e-25	1
HaibTfbsSknshraRad21V0416102	0.110858368708931	-0.0784156476128011	0.000118049224478119	0.0186265812461065	0.000161747003704827	0.0224242337331768	1	2.5749871339337e-18	1	6.38596809215557e-16
SydhTfbsHek293bElk4Ucd	0.633519914898443	-0.285122153584525	0.000124324094155102	0.0812220831498285	0.000169875346283555	0.0919775188180707	3.38684178183238e-08	0.99999996613395	6.46105201457255e-08	1
SydhTfbsK562bTr4Ucd	0.583141719576796	-1.0854076734394	0.000153248116855128	0.00942051161929516	0.000208821609780614	0.0116233178188318	1.28440966516386e-10	0.999999999871569	2.60027426090317e-10	1
SydhTfbsU2osSetdb1Ucd	0.174906034347424	0.0629159344898926	0.000164355106660427	0.108805683852175	0.0002233428298728	0.122653679978815	1.31811206966566e-05	0.999986819306766	2.35173951997902e-05	1
SydhTfbsK562Nfe2	0.424905133421337	-0.516141440850269	0.000179099678538329	0.00347894293054215	0.000242714318456315	0.00443587581889178	0.0019915165908706	0.998008573738405	0.00313584834625973	1
SydhTfbsHelas3Cfos	0.223957837233769	-0.0673925393630408	0.000180786374168231	0.278033402805219	0.000244332538385402	0.29868015265519	1.23055278819053e-06	0.999998769499291	2.2859707226311e-06	1
HaibTfbsGm12878Bclaf1m33V0416101	0.214242976839044	-0.628206553183812	0.000238392183339822	9.60488235172028e-07	0.000321311203631934	1.84652001800514e-06	2.30280438664339e-24	1	6.34550542097291e-24	1
SydhTfbsHelas3Irf3Iggrab	0.465424588894816	-0.711959411027366	0.000314172381397386	0.00173904591515342	0.000422302171200822	0.00225802820396884	9.4005169280977e-21	1	2.46701396631559e-20	1
SydhTfbsK562Tf3c110	0.504245657143534	-0.940997367100583	0.00038993963151478	4.7015492576402e-08	0.000522729884409003	1.03643041412868e-07	4.89676858989063e-11	0.999999999951035	1.01199884191073e-10	1
HaibTfbsGm12878Mef2aPcr1x	0.128983789745425	-0.449516242138772	0.000437355068804584	3.50709333437112e-12	0.000584711897916641	1.08719893365505e-11	0.00181261246791558	0.998187419234758	0.00289085461120941	1
SydhTfbsK562bSetdb1MnasedUcd	0.508491736353379	-0.609398293043711	0.000512330605083364	0.00232403511666523	0.000683107473444486	0.00300187869235925	0.000742014408432335	0.999258065285028	0.00121465064878692	1
SydhTfbsHuvecCjun	0.14060725033424	-0.0780015706595852	0.000543855089524197	0.110079151255999	0.000723196043978556	0.123807843589514	0.839880945653752	0.160121314700593	0.896277561547624	1
UchicagoTfbsK562Ehdac8Control	0.729797131892744	-0.932151218424835	0.000594054606416468	0.0003136841681984	0.000787837125087081	0.00044200950973411	1.32292118862094e-05	0.999986771825465	2.35185989088167e-05	1
SydhTfbsGm12878Gcn5	0.872274498580244	-1.64767798592914	0.000618215562946317	0.00797894646614128	0.000817693117923662	0.00991869034387487	6.56792642427448e-15	0.999999999999993	1.48753036823751e-14	1
HaibTfbsK562Gata2cg2Pcr1x	0.176101327688203	-0.363644830757659	0.000703093424525849	1.83569472125363e-08	0.000927484942991546	4.27466939784883e-08	0.307706165703183	0.692297554910552	0.364253599495892	1
HaibTfbsA549GrPcr1xDexb	0.146812329080109	-0.344716116208849	0.000714886150701005	2.35282217263284e-10	0.000940539869357291	6.34239020448853e-10	0.999989932157948	1.00682056743645e-05	1	0.000713404287783539
SydhTfbsHelas3Gcn5	0.71557703600659	-1.36738090137238	0.000999368225393147	0.00167266761805798	0.00130443852577632	0.00217754104608073	1.15476238260892e-18	1	2.8076575577158e-18	1
HaibTfbsH1hescSrfPcr1x	0.260373093388487	-0.215385736407522	0.00104473688944841	0.0759106762216073	0.00136007742038429	0.0865556216227982	1.29053911423838e-08	0.99999998709517	2.49069027495033e-08	1
SydhTfbsK562CjunIfng30	0.231042917655364	-0.292530845181	0.0011537369769654	0.00304966805762461	0.00149804591773518	0.00392892300410859	0.476452801347584	0.523553070534687	0.538315693549889	1
HaibTfbsK562Taf7sq8V0416101	0.464785186610806	-0.990990443083569	0.00115839928998683	0.00125297480873842	0.00150017244865135	0.00165726801369136	1.92856842356556e-14	0.999999999999981	4.27040150932374e-14	1
SydhTfbsH1hescRad21Iggrab	0.116707622680869	-0.0429365422611232	0.00117871088983982	0.16460986594313	0.0015225015660431	0.18224663729418	0.99999999774101	2.25904585440649e-09	1	2.80121685946405e-07
SydhTfbsK562Ini1Iggmus	0.776354852850141	-0.0708242938400828	0.00120899288136715	0.634793357673265	0.00155755966015093	0.647854949394937	0.624295746393434	0.375716674832026	0.69118457636416	1
SydhTfbsK562bGata1Ucd	0.31872625473395	-0.638330391315521	0.00149873357851008	5.83537660242655e-05	0.00192583382109067	8.90568244554944e-05	0.174298102135498	0.825705621329429	0.216129646648017	1
SydhTfbsGm12878Yy1	0.483816239669625	-0.272296665218964	0.00186975721343083	0.198235211468232	0.00239638133814391	0.216098164589545	8.66080547054873e-05	0.999913395780283	0.000148642197695231	1
SydhTfbsK562Irf1Ifna30	0.633623761887292	-0.810383717318316	0.00194335746024913	0.00445633892759198	0.00248429201104012	0.00563863292878986	0.253400602576024	0.746606035066959	0.305807053230433	1
SydhTfbsGm12878Tr4	0.260698938414026	-0.0284462111103065	0.00196121651864096	0.264988070564713	0.00250067710345993	0.286348764706095	1.76714697528681e-13	0.999999999999823	3.79439350537775e-13	1
HaibTfbsK562Bcl3Pcr1x	0.731615025838867	-0.631112297940354	0.00239230396485473	0.00919565058365935	0.00304251991427678	0.0113741712954988	6.84250300406688e-12	0.999999999993159	1.43201750633636e-11	1
SydhTfbsHepg2Grp20Forskln	0.924406592238354	-0.84511091488806	0.00304738267058789	0.079449063925962	0.00386573351563068	0.0901755965841583	5.5891053487715e-05	0.99994411257796	9.69299389157574e-05	1
SydhTfbsGm12878Max	0.609525146174536	-0.722123490897012	0.00346084753668552	0.00603025689458312	0.00437903157703066	0.00755304903967986	2.30597672278207e-07	0.999999769419782	4.34891427566504e-07	1
HaibTfbsGm12878BatfPcr1x	0.115661766214854	-0.245752435972512	0.00349849752708217	1.03201144868016e-06	0.00441540654817496	1.96876030209753e-06	0.75568140271503	0.244320782427713	0.820170625266203	1
SydhTfbsMcf10aesStat3Etoh01b	0.113564111827281	-0.0730906288616209	0.00354059049119486	0.0510985379111667	0.00445719005998134	0.0590789622469433	0.620682391949767	0.379319353432971	0.688721401358131	1
HaibTfbsH1hescRad21V0416102	0.0905910013367672	-0.0591804127090423	0.00355018008193316	0.0753794628627838	0.00445794764718695	0.0861479575574672	0.999999995068803	4.93130979360996e-09	1	4.89185931526108e-07
SydhTfbsGm12891NfkbIggrab	0.17105452328849	-0.412474951739654	0.00361785797431312	2.18739350929687e-09	0.00453145847287704	5.42473590305625e-09	9.95517142544292e-11	0.999999999900451	2.02367419140151e-10	1
SydhTfbsGm12892NfkbIggrab	0.167996986066825	-0.45544694698306	0.00394506341218099	1.1694938185857e-05	0.00492884496836719	1.9271393156761e-05	4.84097165486764e-06	0.999995159179887	8.82765419417041e-06	1
SydhTfbsK562Stat2Ifna30	0.562299862383274	-0.571576157710895	0.00605577047831993	0.204594033187829	0.00754688984232836	0.222540878204306	0.151424446051002	0.84857975012537	0.190143101876702	1
SydhTfbsK562Stat1Ifng30	0.400350049647039	-0.460181492074545	0.00617787865388835	0.0270073118634424	0.00767976895320456	0.031970469413526	0.0240702314245998	0.975930805500233	0.0338210617184178	1
SydhTfbsHepg2Mafksc477Iggrab	0.135175075215801	-0.0955564079368841	0.0065441050094399	0.0622920611832407	0.00811469021170547	0.0713553402930425	2.30679643130633e-06	0.999997693261502	4.2376704812146e-06	1
SydhTfbsGm18505NfkbIggrab	0.155733295382997	-0.526399924259311	0.00787429186011773	1.92310917937645e-10	0.00973977247535759	5.24100084049846e-10	1.31589564375931e-15	0.999999999999999	3.02168629307694e-15	1
SydhTfbsHelas3CjunIggrab	0.153017488555735	-0.105339564088726	0.00794236186900446	0.0395087827856326	0.00979953106225426	0.045893105999236	0.999476367592456	0.000523656713282328	1	0.0185524092705739
HaibTfbsA549GrPcr2xDexa	0.154231169317909	-0.364980112595696	0.00819769586005193	7.58979758420041e-08	0.0100894718277562	1.62264638007043e-07	0.99998661680756	1.33838752923236e-05	1	0.000829800268124063
SydhTfbsGm19193NfkbIggrab	0.142815608708566	-0.563651010275171	0.00844330046563112	4.46072058734632e-15	0.0103660322548343	1.70193647024906e-14	5.59024881027168e-07	0.999999440988871	1.05028917041468e-06	1
SydhTfbsK562Jund	0.486098440146118	-0.276299980226171	0.00968156948541646	0.515758759171348	0.0118569344809051	0.532950717810393	0.00681531018481397	0.993184976494296	0.0101819091917703	1
HaibTfbsGm12878Mef2csc13268Pcr1x	0.196418097956533	-0.563425393248017	0.0108917353274282	7.15522132191229e-10	0.0133061594147892	1.85810983019293e-09	0.0218325531931661	0.978167851094004	0.030956832199998	1
SydhTfbsK562Stat1Ifng6h	0.525551660962489	-0.456964410021262	0.0145051594045379	0.0359785179658278	0.0176770492988964	0.0419890468495308	0.00493450497960584	0.995065757832236	0.00746193435940395	1
SydhTfbsGm12878P300n15	0.404787678643733	-0.582103257303417	0.0145690355304636	5.27991425780108e-07	0.0177113765272302	1.05174195657403e-06	7.91874200433758e-13	0.999999999999208	1.68570645242551e-12	1
SydhTfbsK562Brg1Iggmus	0.350160479907886	-0.249978104253052	0.0171009618020218	0.0565173726212279	0.0207385747036744	0.065192132139835	0.0897390925755918	0.910266687019611	0.117752883379613	1
SydhTfbsMcf10aesStat3Etoh01c	0.0967583482343631	-0.0764067461893709	0.0195958041187485	0.0275904003444163	0.0237061435192665	0.0325829489781679	0.886294081679118	0.113706889999363	0.93932022331804	1
SydhTfbsK562Stat2Ifna6h	0.466402747662509	-0.417192033930565	0.020182324597355	0.178496086806695	0.0243562846722338	0.196306117641066	0.635989675028033	0.364016413641598	0.702563204485311	1
HaibTfbsH1hescHdac2sc6296V0416102	0.19115510131255	-0.175004439474341	0.0227737288127832	0.158890364830077	0.0274169162406322	0.177100271810603	0.881360052064109	0.118641120741806	0.938099969578966	1
SydhTfbsHelas3P300n15Iggrab	0.152889019200271	-0.00343721637197624	0.0249742684750413	0.799587635712446	0.0299933103235363	0.807730075994651	0.999997253672569	2.7465125596502e-06	1	0.000227045038264416
SydhTfbsGm12878Zzz3	0.790365241606032	-0.26487963442244	0.031783479142243	0.817761991120922	0.0380787576196921	0.822738230417804	1.366931566218e-05	0.999986331540479	2.42142163158616e-05	1
SydhTfbsHepg2Irf3Iggrab	0.571363397023054	-0.350005590992144	0.0322932224399212	0.436672094734039	0.0385962369402431	0.455977597869649	0.000217473268358555	0.999782539501781	0.00036689367723076	1
SydhTfbsGm12878Stat1	1.38438944852266	-1.3285598594542	0.0325721184004661	0.174163988911789	0.0388359873236326	0.191967418889439	0.0837493018520085	0.916255229153791	0.111366363856826	1
HaibTfbsEcc1Foxa1c20V0416102Dmso2	0.138795755199319	-0.250096018919841	0.0361498845411848	0.0330193981038154	0.0429984238187713	0.0386264657063501	0.00188436086030374	0.998115705653078	0.00299565059843159	1
SydhTfbsHepg2CjunIggrab	0.161193447353391	-0.0745307379636026	0.0367423554751925	0.344077887389575	0.0435985844873097	0.365444608448028	0.0128249496158467	0.987175390721459	0.0187093382631176	1
SydhTfbsK562Sirt6	0.684179559496328	-0.482286200389966	0.0439322133371844	0.110673065382051	0.0520056749767147	0.12419420911651	0.547787526890182	0.452224261036933	0.61471179488129	1
SydhTfbsK562CjunIfng6h	0.211304143115175	-0.19153390849716	0.046023684084266	0.116077137653408	0.0543517792995141	0.129964470149188	0.364276005103479	0.635732533664949	0.423031864041216	1
HaibTfbsA549GrPcr1xDexc	0.104822718385142	-0.236528432908749	0.051472826274059	0.000502584089719104	0.0605847592271504	0.000696317621510268	0.999887986445993	0.000112020957258467	1	0.00505112680001816
HaibTfbsGm12878Irf4m17Pcr1x	0.107235490429284	-0.380760579988653	0.0515459040198739	2.33716136243304e-08	0.0605847592271504	5.39177691054321e-08	4.39535679838728e-12	0.999999999995605	9.23769903389869e-12	1
SydhTfbsK562Pol3	-2.05669972037715	-2.9175767128068	0.0558731393999307	0.0216798581071	0.0655155487999187	0.0259739362829025	0.430181221389017	0.56983858407135	0.490505484618281	1
SydhTfbsHepg2Maffm8194Iggrab	0.108587524989838	-0.0825712532508861	0.0560564073033133	0.185566945373798	0.0655754198642533	0.203630984303991	0.00249854731820292	0.997501503395627	0.00389710525103349	1
SydhTfbsHepg2Srebp2Pravast	0.509414228039575	-0.753274143496161	0.063905083220191	0.27718290642421	0.0745809912405052	0.29868015265519	0.00566863539605469	0.994331808784131	0.00854602783113413	1
HaibTfbsGm12878Irf4Pcr1x	0.0914610299930263	-0.390541218743338	0.064898387375683	3.26412581822663e-08	0.0755624416392929	7.39272331433977e-08	1.93764108434134e-11	0.999999999980624	4.02121329637366e-11	1
SydhTfbsNt2d1Suz12Ucd	0.324922791403956	0.364905917730116	0.0670884509808809	0.0108941907560151	0.0779294418887984	0.0133420212715642	0.984467405541219	0.0155329777782119	1	0.405492472525951
SydhTfbsGm12878Spt20	1.06780620807934	-2.79308623186039	0.0681463956453939	1.81217530020706e-05	0.0789733930843818	2.91830827565812e-05	0.133458443813618	0.866547645646198	0.169731764439884	1
HaibTfbsGm12878Bcl3Pcr1x	0.134540415591062	-0.421978801908794	0.0685981185397203	2.47344935996211e-06	0.0793115776123573	4.44503942949712e-06	8.79331379343807e-25	1	2.43658303996943e-24	1
SydhTfbsH1hescCjunIggrab	0.291440028620896	-0.114616629657147	0.0735265003683589	0.377972162301564	0.0848119632155953	0.397327172939219	0.360789620294062	0.639215357940978	0.421062709802011	1
HaibTfbsH1hescRxraV0416102	0.353602077554656	-0.765486560115677	0.0775957302102597	0.00324077784781273	0.0892981025157513	0.00416431557646402	0.77869140041745	0.22131308715466	0.839632466537077	1
HaibTfbsH1hescP300V0416102	0.270266122165227	-0.711252611926799	0.0828479350063805	7.74001489334712e-05	0.0951217031554739	0.000115983304746229	6.4406647049224e-06	0.999993559557923	1.17017204895293e-05	1
SydhTfbsGm18526NfkbIggrab	0.194252982245595	-0.59968926042793	0.0861368195590582	2.90359030577655e-06	0.0986694284094524	5.16193832138053e-06	2.74076576787957e-12	0.999999999997259	5.80948641396695e-12	1
SydhTfbsHelas3Stat3Iggrab	0.193978560890989	0.0407051605342801	0.096047776854402	0.490993247721177	0.109768887833602	0.510550630754096	0.908648315677063	0.0913546675564554	0.958913967182602	1
HaibTfbsEcc1EralphaaV0416102Estradia1h	0.0954125239860616	-0.123784911089232	0.0986742664755832	0.076313947512216	0.112511347521585	0.0868158668946311	0.996234762391699	0.00376536726850433	1	0.116726385323634
SydhTfbsHepg2ErraForskln	0.391715368131273	-0.717645311694483	0.10026041929053	0.0256569188351782	0.114057724697484	0.0305909416880971	0.0148632034292103	0.985137656105859	0.0214931454836394	1
HaibTfbsH1hescBcl11aPcr1x	-0.119517539195552	-0.219335753159666	0.101463595855416	0.738475128872845	0.115162342206605	0.747517681471288	0.0333941751094359	0.966608291222353	0.0465267158828095	1
HaibTfbsEcc1EralphaaV0416102Gen1h	0.0709642070716988	-0.0906508245478529	0.103424990691009	0.378101664571192	0.117120537403517	0.397327172939219	0.970683237888586	0.0293176631724042	1	0.692455282548214
SydhTfbsK562P300f4Iggrab	0.261292105234006	-0.499785783633806	0.104221931716961	0.000219703630215714	0.117754164308913	0.000317705541069953	0.0853139899650481	0.914688463260253	0.113143687226374	1
SydhTfbsGm12878NfkbIggrab	0.067674054968713	-0.477023113445811	0.107796799337373	1.25636579263506e-10	0.121516391980311	3.48132644216194e-10	0.00288767659403189	0.997112383824827	0.00447589872074943	1
SydhTfbsH1hescRfx5n494Iggrab	0.302230929296827	-0.133569195165624	0.113168960877871	0.60188738213313	0.127283003617741	0.615538436160891	0.0383620788656645	0.96163897036028	0.0532985745584582	1
SydhTfbsHek293bKap1Ucd	-0.0665363736414792	0.147728881909204	0.118835580969123	0.025812455865448	0.133353955114672	0.0307025853939142	0.999999999999997	2.68243845644131e-15	1	4.43496491464963e-13
SydhTfbsHepg2Mafkab50322Iggrab	0.077270935081259	-0.0563860108016643	0.119797926217988	0.281487028998808	0.134130409490118	0.301549819402611	0.000238650050444212	0.999761354665931	0.000401255678035014	1
SydhTfbsHelas3Baf170Iggmus	0.200837448051548	-0.349032050979759	0.13772357187819	0.00367782971355947	0.153853359575636	0.00466548219418286	0.0106427359637159	0.989357498080092	0.0157107054702472	1
SydhTfbsGm12878Stat3Iggmus	-0.22367795231488	-0.522360889337598	0.139856931455728	0.000992899625780913	0.155885478656272	0.00133102220104685	0.125841018273327	0.874161999701412	0.160455385767532	1
HaibTfbsPfsk1NrsfPcr2x	0.0933663054569022	0.00769571314356117	0.141297275173889	0.509275598591125	0.157137776874998	0.527350097914818	0.000868699539576444	0.999131328127068	0.00141270482501612	1
HaibTfbsHtb11NrsfPcr2x	0.0675341936705813	0.0290915180199153	0.145339202385467	0.599890539405124	0.161271240230854	0.614763858563929	0.0114695136346827	0.988530788975265	0.0167813532826036	1
SydhTfbsK562Stat1Ifna6h	0.451632898066269	-0.699448958393196	0.148114667942678	0.149730715875785	0.163984096650822	0.167266745663039	0.464151984530875	0.535855542068092	0.526817813105982	1
HaibTfbsPanc1NrsfPcr2x	0.0815897131351783	-0.0469288114490978	0.149249861879217	0.81166795163364	0.164872898646084	0.818266878069685	0.0512434934931534	0.948757617823939	0.0704065727772967	1
HaibTfbsHepg2NrsfPcr2x	0.0683750077403175	0.0629225826743425	0.160162237513633	0.0585213184633286	0.176534377348359	0.0673470393452691	0.0520158313847677	0.947985322445669	0.0712703104056486	1
SydhTfbsH1hescCtbp2Ucd	0.134625569754014	0.375122846545805	0.163851198009322	0.0097067873380949	0.18019998716768	0.0119468151853476	1	1.56581721380112e-20	1	7.76645338045356e-18
UchicagoTfbsK562Enr4a1Control	0.797973178736773	-2.86820897919867	0.183727192973542	0.0216798581071	0.201612140962117	0.0259739362829025	0.561260706177482	0.43876933695964	0.628409278248377	1
SydhTfbsNt2d1Znf274Ucd	0.344857519288623	-0.231384104310103	0.19200778817084	0.342326760570774	0.210233693008249	0.364364964040996	0.0450571668948297	0.954948356237242	0.0622516846234974	1
HaibTfbsU87NrsfPcr2x	0.0615050714403471	-0.02536646647652	0.197840547469688	0.278206109932858	0.216142976971289	0.29868015265519	0.00774508788117973	0.992255140866206	0.0115362269941896	1
SydhTfbsHuvecGata2Ucd	0.0392286250616384	-0.102478355707298	0.203198672604042	0.0152011486727336	0.221508882662868	0.0184798277982251	0.999980649371438	1.93512061439479e-05	1	0.00106646647193313
HaibTfbsHelas3NrsfPcr1x	0.00460770595275202	0.0570265314752606	0.211303213089773	0.0258855889752685	0.229838582659051	0.0307159141907492	1.73189114379323e-08	0.999999982681856	3.32952716016064e-08	1
HaibTfbsGm12878Bcl11aPcr1x	0.0534262894543196	-0.370691578371753	0.237676765460928	1.72228597992145e-09	0.257396671765547	4.38078895405662e-09	0.00395368864564722	0.996046376502858	0.00605256039580562	1
SydhTfbsGm12878Jund	0.143582518593734	-0.268750038382682	0.268312469022047	0.213468665001847	0.289941142995501	0.231685903371808	0.52407107829585	0.475947852318775	0.589431416858825	1
SydhTfbsK562CjunIfna6h	0.143400353396123	-0.349874643325687	0.275621205005518	0.0294004626465583	0.297191560179863	0.0346380747569902	0.647899679931568	0.352107679903544	0.71412942499124	1
SydhTfbsH1hescSuz12Ucd	0.200823863182267	0.27718786964125	0.300867960393562	0.498921943769324	0.323710430271598	0.517709799392437	0.840260213950897	0.15974288930945	0.896277561547624	1
SydhTfbsHepg2Pgc1aForskln	0.743260766099198	-1.91244658414942	0.30266640469578	0.193602496352649	0.324940555690707	0.211512859451352	0.00960015531433085	0.990400903656563	0.0142565180715811	1
SydhTfbsHelas3Prdm1vIggrab	0.096558833021658	-0.0761252430356827	0.339203524599993	0.530447808404091	0.363380017714031	0.545855006158567	0.949312734452697	0.0506888109734612	0.995473818791835	1
SydhTfbsK562Nelfe	0.193075864799641	-1.12301545685648	0.351609378446354	0.0186018239943184	0.375858301097826	0.0224242337331768	1.80874791436889e-16	1	4.25184343851643e-16	1
SydhTfbsHelas3Znf274Ucd	0.352031886729262	-0.501317054239422	0.353557500664518	0.377853547748287	0.377128000708819	0.397327172939219	0.168142166331101	0.831887078881178	0.209544006281976	1
SydhTfbsHepg2Srebp1Pravast	0.345510678289213	-0.359633508057076	0.415233787655452	0.6474679394587	0.441965576560309	0.659433466060607	0.0768600978732219	0.923144148510435	0.103313302290293	1
SydhTfbsGm12878Ebf	-0.0273186185091329	-0.347849969393524	0.469017160091138	1.09221484590666e-09	0.498142422709217	2.79445152208902e-09	0.999657582742955	0.000342424346744296	1	0.0130648058450131
HaibTfbsHepg2Tcf12Pcr1x	0.0247775976736564	-0.246983718571602	0.478632141653784	0.415734511389667	0.507268252692899	0.435030206011128	0.286594261966165	0.713416738319355	0.343359309022266	1
SydhTfbsHelas3Bdp1	0.453808535466328	-2.06649314802546	0.480754634983307	7.95590987446472e-07	0.508431341048444	1.54283260448035e-06	0.246262410213699	0.753745674634684	0.298386554525938	1
SydhTfbsHelas3Brf2	-0.051888173231019	-1.53846773694097	0.530399469053727	0.18714653895182	0.559740716277976	0.204911000706629	0.00594461930527196	0.994056289538969	0.0089349429558027	1
HaibTfbsH1hescNrsfV0416102	-0.0229948361090725	-0.00692005118495048	0.531635448688629	0.671267950840676	0.559853890763397	0.682272343477409	0.00110225531651878	0.998897773264358	0.00178666221239646	1
HaibTfbsGm12878NrsfPcr2x	0.0976482164787257	-0.0760845570500254	0.539834871789354	0.319690409505438	0.567284102558304	0.341738023954089	4.19075928725059e-05	0.999958093889852	7.34493500521658e-05	1
HaibTfbsGm12878P300Pcr1x	-0.0272706540531276	-0.493947659475638	0.545741084699045	1.84757344322977e-07	0.57227817761253	3.81831844934152e-07	1.61631925923756e-09	0.999999998383758	3.20677741032731e-09	1
SydhTfbsK562Bdp1	0.841436194026372	-1.7102040852989	0.567840285670637	0.000275484606652554	0.594195741967586	0.000393776267722383	0.124146955131718	0.875858523989355	0.158703324085908	1
SydhTfbsK562Rpc155	0.186805266678852	-0.759916577079805	0.574555091767288	0.000771428570273161	0.599956474771736	0.0010482974543986	0.0399088874468218	0.960092681560017	0.0552927602615185	1
HaibTfbsH1hescBcl3Pcr1x	-0.662525145519673	-0.0556166440451562	0.588570396939909	0.859633781797187	0.613300245550829	0.861370415699807	0.000513968502202096	0.999486101002235	0.000849761256974133	1
HaibTfbsH1hescPou5f1sc9081V0416102	0.0270608025924959	0.0219354035448137	0.599747372267281	0.893318076044961	0.623636680596586	0.893318076044961	0.313000693029313	0.687010086855476	0.369638913672713	1
HaibTfbsH1hescTcf12Pcr1x	-0.0477067555492644	0.200579449791705	0.619503503563753	0.255268924785592	0.642832087379961	0.276448442562563	0.0884733872445888	0.911528211346227	0.116400000194472	1
HaibTfbsK562Bclaf1m33Pcr1x	0.275848850478662	-1.05162214514243	0.65247667600835	0.102105343673861	0.675633468267519	0.115362757317164	1.14119438814867e-15	0.999999999999999	2.63270891405461e-15	1
SydhTfbsGm12878NfkbTnfa	-0.0448500122842451	-0.460746541503857	0.686342434658795	1.74635255343567e-08	0.709220515814088	4.08580597407591e-08	0.810489064660545	0.189513492420061	0.87013544604249	1
HaibTfbsH1hescNrsfPcr1x	-0.014989449858185	-0.00900409673874064	0.711610045821835	0.687741972047366	0.73380162729237	0.697586949152338	0.00112703222331783	0.998872996633371	0.00182087290803142	1
SydhTfbsShsy5yGata2Ucd	-0.00968697775058449	0.0557632970082315	0.766157388298598	0.454726282807645	0.788410922398557	0.4738324291441	0.940832857438798	0.0591677734067457	0.988671816291618	1
HaibTfbsSknshraP300V0416102	0.00335107015072078	-0.00950068676865884	0.795269826820611	0.173692428418639	0.816674604768164	0.191874041192973	0.998493374483533	0.00150664968697677	1	0.0498198829826984
SydhTfbsHepg2Hsf1Forskln	0.0914116012999029	-0.741339000373374	0.804786136704379	0.000903216500668235	0.82473951199457	0.00121737876177023	0.00113565925560256	0.998864394992745	0.00182885386616516	1
SydhTfbsHelas3Brf1	0.374865528485435	-2.60491925180975	0.819461203742811	4.16180793129735e-05	0.838046921765844	6.49137337711787e-05	0.201517650461733	0.798491679608181	0.247407808487673	1
SydhTfbsHelas3Brg1Iggmus	-0.339920527415468	-0.824179889001801	0.836275119074248	0.522602884455254	0.853482426051085	0.538900271704378	0.510474725360127	0.489565475529749	0.575444235860507	1
SydhTfbsK562Brf1	-0.0476045568392813	-1.18550914303379	0.853854360704556	0.331776974302417	0.869634010081026	0.353895439255911	0.320283016400178	0.679732368266046	0.377340560889521	1
HaibTfbsEcc1GrV0416102Dexa	-0.0464562858276007	-0.0661631412310897	0.885453207145549	0.36661208114535	0.899968833492197	0.388546137282251	0.999963093010427	3.69098944945406e-05	1	0.00183073076692921
SydhTfbsGm12878Pol3	-0.366970896412873	-1.07719467570359	0.890231005527986	0.160858866765257	0.902974598654154	0.178892372007999	0.471501937159732	0.528511833171615	0.533938266737962	1
HaibTfbsT47dEralphaaV0416102Estradia1h	-0.0240484238829032	-0.422252323506989	0.96342456563033	9.04743337309749e-07	0.975221601127844	1.74611943698691e-06	0.744902844881249	0.255102297543712	0.815611061945033	1
HaibTfbsT47dEralphaaPcr2xGen1h	-0.0231746524310204	-0.425230633365005	0.971348973893082	6.82005233296e-07	0.981240511305436	1.34770755264867e-06	0.769315689908459	0.230689164986999	0.833145375970732	1
SydhTfbsK562Xrcc4	-1.6509527007915	-Inf	0.976106854260301	0.369569373651346	0.984042682343718	0.390845222454302	0.0102280605142875	0.989775102854724	0.0151436358659302	1
HaibTfbsA549GrPcr1xDexd	-0.245232621213752	-0.146286123239708	0.988439995270004	0.570303463391075	0.994454843111404	0.585653246049634	0.966376242642568	0.0336285249455825	1	0.725206451000387
SydhTfbsK562bZnf274Ucd	0.108109124069308	-0.454528785202194	0.999999999999767	0.16127618393206	0.999999999999983	0.178955228703136	0.287348090923535	0.712677881795079	0.343432899031502	1
SydhTfbsHepg2bZnf274Ucd	0.297883316482349	-0.338021233475008	0.999999999999943	0.39214644733318	0.999999999999983	0.411214879233102	0.362705244653274	0.637323338425141	0.422304698000056	1
SydhTfbsK562Brf2	1.09295853897636	-2.21110244976865	0.999999999999983	0.825467170680552	0.999999999999983	0.828809143031485	0.0905650338398905	0.909444462976508	0.118523104972522	1
